# Supplementary material for: Single-cell transcriptional profiling of clear cell renal cell carcinoma reveals a tumor-associated endothelial tip cell phenotype
Source: Commun Biol. 2024 Jun 28;7:780. doi: 10.1038/s42003-024-06478-x (PMC11213875; doi:10.1038/s42003-024-06478-x)
Supplement: Supplementary file 3 — Supplementary Data 1-14 [file 42003_2024_6478_MOESM3_ESM.xlsx]

## Sheet: Description
	Sheet name:	Description
	S1_clinical info	Clinical characteristics of all ccRCC samples used in analysis, related to figure 1c.
	S2_DGE FC cluster vs rest	Initial cluster vs rest of cells DGE analysis top 100 fold-changes with adjusted p-value <0.05. Mann Whitney-U with Bonferoni Hochberg correction, related to Supplementary Information table 1
	S3_refined global DGE	Refined DGE analysis results used for Figure 1f heatmap, top 15 genes with adjusted p-value <0.05. Mann Whitney-U with Bonferoni Hochberg correction
	S4_sample composition	Sample composition by broad cell category, related to Figure 1d
	S5_CellPhoneDB means	CellPhoneDB results for interaction means between all cell populations in the TME, excluding healthy kidney epithelium and cycling cell populations, related to figures 2c, 3d and 5c
	S6_CellPhoneDB p-values	CellPhoneDB results for interaction p-values between all cell populations in the TME, excluding healthy kidney epithelium and cycling cell populations, related to figures 2c, 3d and 5c
	S7_Communication signatures	Cell-cell communication signatures used for survival analysis
	S8_survival	Survival analysis in the TCGA RNA-seq data of gene signature expression using Cox-Wald and Kaplan Meiyer-Log Rank tests.Related to figures 2d, 3e, 4b,c, 5d and Supplementay figures S5b-g.
	S9_tumor vs healthy vasculature	DGE results between tumor and healthy endothelium, genes with adjusted p-value <0.05 and log2FC>1 or log2FC<-1 are shown. Mann Whitney-U with Bonferoni Hochberg correction. Related to figure 3b.
	S10_DGE vasculature	DGE results between endothelial cell populations, top 15 genes with adjusted p-value <0.05. Mann Whitney-U with Bonferoni Hochberg correction. Related to figure 3c.
	S11_MSigDB Hallmark_ORA	Gene set overrepresentation analysis (ORA) in MSigDB Hallmark signatures. Related to figure 4a and Supplementary figure S5a.
	S12_EMT_overlap	MsigDB EMT pathway overlapping genes for tumor vasculature subpopulations
	S13_DGE stromal cells	DGE results between stromal cell populations, top 20 genes with adjusted p-value <0.05. Mann Whitney-U with Bonferoni Hochberg correction. Related to figure 5b.
	S14_mesangial vSMCs tumor vs healthy	DGE results between tumor and healthy mesangial/vSMC, genes with adjusted p-value <0.05 and log2FC>1 or log2FC<-1 are shown. Mann Whitney-U with Bonferoni Hochberg correction. Related to Supplementary figure S6.

## Sheet: S1_clinical info
	Patient ID	Sample IDs (T - tumor, H - healthy adjacent)	Number of cells surviving all filters		Surgery			Patient data		Clinical data
					Date	Type		Sex	Age	Histological subtype	pT stage	Tumor size, mm	ISUP/WHO differentiation grade	Extrarenal extension	Tumor invasion to renal pelvis	Tumor invasion to renal vein	Lymphovascular invasion	Fat invasion		Necrosis	Necrosis zone, %
			Tumor	Healthy adjacent		P - Partial nephrectomy; R - radical nephrectomy	O - open; L - laparascopic											Perinephric	Renal hilum
	P4	T(H)4	1796	1987	2019-02-28	R	O	M	62	ccRCC	pT3a	120	4	positive	negative	positive	positive	positive	positive	positive	0.15
	P2	T(H)2	6427	1529	2019-03-14	R	O	M	60	ccRCC	pT3a	75	2	negative	negative	negative	negative	negative	positive	negative
	P3	T(H)3	3185	1036	2019-06-21	P	O	M	63	ccRCC	pT1a	37	2	negative	negative	negative	positive	negative	negative	negative
	P1	H1	-	2798	2019-07-04	R	O	F	52	ccRCC	pT3a	13	4	positive	positive	positive	negative	negative	positive	positive	up to 15%
	P5	T(H)5	4698	566	2020-08-18	R	O	F	65	ccRCC	pT1a	35	2	positive	negative	negative	negative	negative	negative	negative
	P6	T(H)6	4516	793	2020-09-03	R	L	M	68	ccRCC	pT3a	30	2	negative	negative	negative	negative	negative	positive	negative
	P7	T(H)7	7260	629	2020-09-14	R	L	M	43	ccRCC	pT3a	47	2	negative	negative	positive	positive	negative	positive	positive	not noted
	P8	T(H)8	5186	1222	2020-09-23	R	O	F	65	ccRCC	pT1a	33	2	positive	negative	negative	negative	negative	negative	negative
	P9	T(H)9	6023	585	2020-11-16	R	L	F	61	ccRCC	pT3a	60	2	positive	positive	positive	positive	negative	positive	negative

## Sheet: S2_DGE FC cluster vs rest
Spectral cluster	40	40_FC	37	37_FC	22	22_FC	27	27_FC	28	28_FC	4	4_FC	31	31_FC	30	30_FC	42	42_FC	39	39_FC	1	1_FC	0	0_FC	15	15_FC	11	11_FC	14	14_FC	9	9_FC	18	18_FC	3	3_FC	24	24_FC	13	13_FC	6	6_FC	41	41_FC	8	8_FC	33	33_FC	12
Annotated cell type:	TAM 4		TAM 3		Tumor cells 2		Tumor cells 3		Tumor vasculature 4		TAM 1		CD8 T cells		TAM 2		Resting/memory T cells		Cytotoxic T cells		Tumor vasculature 2		Tumor vasculature 1		Non-classical monocytes		Mesangial/vSMCs		IGHG-high plasma cells		Mast cells		Tumor vasculature 3		Plasma cells		Tumor AVR-like vasculature		Cycling		vSMCs		NK cells		Classical monocytes		B cells		Mast cells
0	C1QB	15.5596	HLA-DPB1	4.77489	NNMT	12.207	FABP7	7.17967	PLVAP	5.64446	CCL3L1	20.3156	DUSP4	6.49596	APOC1	15.7851	IL7R	5.26254	XCL1	7.75465	IGFBP3	19.2808	PLVAP	11.9226	LST1	14.2097	RGS5	39.2736	IGKC	322.869	TPSB2	73.184	LY6H	23.6174	IGHA1	561.333	ACKR1	21.0735	HIST1H4C	15.2573	TAGLN	33.9406	GNLY	24.7697	S100A9	29.2732	CD79A	9.96006	TPSB2
1	C1QA	14.8051	HLA-DPA1	4.34681	NDUFA4L2	8.5906	NDUFA4L2	6.67109	GNG11	5.63269	CCL3	19.1944	GZMK	6.26892	APOE	10.7113	CD52	4.35336	XCL2	7.7347	ENPP2	17.1668	SPRY1	10.0798	SMIM25	8.28143	BGN	14.3835	IGHG3	269.591	TPSAB1	45.6363	CLDN5	19.0116	IGLC3	375.892	VWF	8.25986	STMN1	9.40522	ACTA2	22.4717	GZMB	14.6862	S100A8	26.8677	CD37	5.12982	TPSAB1
2	C1QC	13.897	APOC1	4.16701	CD24	6.3509	CD24	6.40664	SPARC	5.55389	IL1B	9.9412	CST7	5.90892	C1QB	7.07782	LTB	3.07652	KLRB1	5.38292	RBP7	15.0383	SPARC	8.75349	FCN1	7.22659	REN	12.1568	IGHG1	246.378	CPA3	28.0355	PGF	10.8695	IGHM	353.984	RNASE1	6.82569	HMGB2	9.31951	MYL9	16.0874	FGFBP2	10.7262	LYZ	12.7782	IGHM	5.05407	CPA3
3	SELENOP	11.6987	CST3	3.88973	VEGFA	6.09776	NNMT	5.49151	RBP7	5.17651	CXCL8	9.37178	LYST	5.13142	C1QA	6.91351	KLRB1	2.82298	TRDC	4.79644	ESM1	13.1333	PLPP1	8.10213	AIF1	6.89256	PLAC9	9.69221	IGLC2	233.911	AREG	13.4977	COL4A1	10.1354	IGLC2	330.544	CLU	6.63791	PCLAF	8.47658	ADIRF	13.2429	NKG7	7.78874	G0S2	11.9391	IGKC	4.53947	CTSG
4	FOLR2	10.8424	HLA-DRA	3.81754	PDK4	6.08266	BNIP3	4.48763	SPRY1	5.01671	IER3	9.2978	CCL5	4.98049	C1QC	6.88622	ZFP36L2	2.76525	KLRC1	4.72491	SPARCL1	12.8622	COL4A1	8.04247	G0S2	6.86499	ADIRF	8.72367	IGHG4	82.6119	CD69	11.1293	APOD	10.0897	JCHAIN	224.235	IFI27	6.59851	UBE2C	6.81433	TPM2	13.1691	KLRD1	7.35141	FCN1	11.5499	MS4A1	4.4101	CD69
5	RNASE1	7.80234	TYROBP	3.47066	CRYAB	6.06188	HILPDA	4.36597	HSPG2	4.74594	CCL4L2	8.97544	TRBC2	4.96563	CTSD	6.42205	RPS29	2.38914	KRT86	4.47528	FLT1	9.82388	VWA1	7.85502	LYPD2	6.20344	IGFBP7	8.63386	IGLC3	71.5117	CTSG	8.72307	SPARC	8.97221	IGKC	134.037	TFF3	6.0944	HMGN2	5.80026	RGS5	11.5182	KLRB1	6.52863	IL1B	9.52934	LTB	3.00659	AREG
6	HLA-DPA1	7.14086	AIF1	3.40903	ANGPTL4	5.79116	CRYAB	4.34871	VWF	4.72907	TNF	8.26723	CD8B	4.92512	HLA-DRA	6.01775	CD48	2.27603	CD7	4.44963	A2M	9.59201	SPARCL1	7.8213	COTL1	5.45538	CALD1	8.58553	JCHAIN	47.8584	MS4A2	7.05511	COL4A2	8.4354	MZB1	25.0399	CD59	5.35768	TUBB	5.79586	CALD1	9.85413	PRF1	6.38496	EREG	9.43499	BANK1	2.71515	HPGDS
7	CD14	6.98097	HLA-DQA1	3.32758	PLIN2	5.64501	PLIN2	4.26582	IFI27	4.64692	CXCL3	7.62395	CD3D	4.54883	TYROBP	5.72674	CXCR4	2.24699	KLRD1	4.11686	PLVAP	8.67497	VWF	7.47298	SAT1	5.25627	MGP	7.54812	MZB1	27.6874	LMNA	5.82676	HSPG2	7.56468	SSR4	9.35569	HYAL2	5.30731	CKS1B	5.04828	C11orf96	9.07024	GZMH	6.21989	THBS1	8.1924	IGHD	2.70007	RHEX
8	HLA-DRA	6.48539	C1QA	3.19386	CLU	5.0772	LDHA	4.1797	RAMP2	4.54403	CXCL2	7.442	RGS1	4.42749	TREM2	5.60784	LYAR	2.18686	HOPX	3.86599	SPRY1	8.08034	HSPG2	7.36957	FCER1G	5.13146	MYL9	7.21108	IGHGP	24.4548	LTC4S	5.76341	CHST1	6.76753	DERL3	7.50894	RAMP3	5.16705	MKI67	4.61309	PLN	9.06289	SPON2	5.75453	CXCL8	7.24524	LINC01781	2.69247	MS4A2
9	MS4A6A	6.40648	HLA-DQB1	3.15377	TMEM176B	4.9259	RARRES2	4.01704	PLPP1	4.4897	MS4A7	5.37567	CD27	4.26655	HLA-DPA1	5.56279	BTG1	2.15991	GNLY	3.75303	STC1	7.96997	PLPP3	7.14985	CTSS	4.99616	NDUFA4L2	6.9803	IGHG2	20.3554	HPGDS	5.54601	TNFRSF4	6.6299	SEC11C	6.57326	FKBP1A	4.94756	TUBA1B	4.56838	REN	8.99561	PLAC8	5.68502	S100A12	7.10881	LINC00926	2.65832	HPGD
10	MS4A7	6.18743	C1QB	3.07	NDRG1	4.7803	ANGPTL4	3.95041	COL4A1	4.32483	BCL2A1	5.33598	CREM	4.24933	HLA-DQA1	5.49253	ANXA1	2.13969	CCL4	3.65114	ANGPT2	7.67763	GNG11	6.82155	BCL2A1	4.81959	HIGD1B	6.61878	SSR4	10.4564	RGS13	5.30682	PXDN	6.30789	FKBP11	4.72673	FN1	4.89344	H2AFV	4.56441	MYH11	8.96738	CLIC3	4.96347	VCAN	7.09215	CD83	2.4704	VWA5A
11	HLA-DRB1	6.13365	CD74	3.05523	TMEM176A	4.72076	ANXA4	3.93674	SPARCL1	4.31738	C1QC	5.11453	RGS2	4.02758	HLA-DRB1	5.2382	STK4	2.11825	KRT81	3.5896	INSR	7.40477	COL4A2	6.17531	IL1B	4.59756	TPM2	6.53857	SEC11C	9.69555	RHEX	5.22811	VWF	5.94896	CD79A	4.55094	TM4SF1	4.86996	H2AFZ	4.46795	MGP	8.3894	KLRF1	4.79422	PLAUR	7.02305	RALGPS2	2.44193	CCL2
12	AIF1	6.13218	MS4A6A	3.02454	RARRES2	4.62434	GAPDH	3.83639	IGFBP7	4.17136	PLAUR	5.09175	NKG7	3.99794	FCER1G	5.02515	RPS27	2.10101	CCL5	3.44454	PRSS23	7.24454	RGCC	6.16858	LILRB2	4.33765	ID3	6.42918	XBP1	7.86612	RGS2	4.9796	LAMA4	5.76958	HERPUD1	4.48868	IFITM3	4.62834	CENPF	4.39706	RERGL	8.1321	CD247	3.90341	CXCL2	6.79224	FAM30A	2.43491	RGS13
13	HMOX1	6.07398	C1orf162	3.01253	HILPDA	4.43522	ENO1	3.50138	TIMP3	4.14396	C1QA	5.00566	TRAC	3.88434	PSAP	4.99434	EML4	2.05315	ZNF683	3.28325	PLPP3	6.87387	RBP7	6.16417	PLAUR	4.25912	FABP4	6.35259	CD79A	6.91508	KIT	4.79172	GNG11	5.68258	PRDX4	4.44024	PTGDS	4.5473	PTTG1	4.18903	BGN	7.20724	AREG	3.79892	BCL2A1	6.4093	CD52	2.42872	RGS2
14	MS4A4A	6.0689	FTL	2.88314	BNIP3	4.34109	TPM1	3.18475	MTRNR2L8	4.11976	HLA-DRA	4.93027	TNFRSF9	3.70851	HLA-DPB1	4.9367	PPP2R5C	1.98587	LINC01871	3.13485	VWF	6.25237	IGFBP7	6.10443	FCGR3A	4.21121	NOTCH3	5.88461	FKBP11	6.85791	HPGD	4.5523	CCDC85B	5.62528	HSP90B1	3.93332	PECAM1	4.38617	TYMS	4.14892	PPP1R14A	7.11694	GZMM	3.74381	CTSS	5.83928	BIRC3	2.29443	LTC4S
15	TYROBP	5.53572	LYZ	2.83361	ANXA4	4.21907	NDRG1	3.13658	EGFL7	4.02022	GPR183	4.9132	CD8A	3.6938	LYZ	4.89622	RPS3	1.96256	CTSW	3.09984	PLPP1	6.20627	TIMP3	6.00648	C5AR1	4.16377	CD36	5.85255	DERL3	6.11054	VWA5A	4.51597	PECAM1	5.53063	XBP1	3.18997	ADIRF	4.30008	RRM2	4.04005	PLAC9	7.0598	HOPX	3.53634	AREG	5.66431	EEF1B2	2.27929	SRGN
16	HLA-DPB1	5.38372	RGS10	2.76202	RNASET2	4.03475	CLU	3.12434	INSR	3.9955	EIF4E	4.86323	TRBC1	3.54179	HLA-DQB1	4.86837	ACAP1	1.95318	HCST	3.03501	GNG11	6.16987	RAMP2	5.90876	TYROBP	4.08853	PDGFRB	5.75851	HSP90B1	4.94896	SRGN	3.71248	SPARCL1	5.38891	FKBP2	3.03141	DNASE1L3	4.26014	HMGB1	4.01318	CSRP2	6.30678	CST7	3.34433	C5AR1	5.63182	RPS5	2.21469	ANXA1
17	NPC2	5.33735	NPC2	2.74214	CYB5A	3.79462	TPI1	2.97529	GSN	3.98626	C1QB	4.79448	HSP90AA1	3.45101	CTSB	4.84325	RPS15A	1.94885	IL2RB	3.0017	PECAM1	6.07885	IFI27	5.74856	MS4A7	3.93	C11orf96	5.69947	ITM2C	4.39236	FOSB	3.64263	PRSS2	5.18146	ITM2C	2.82676	S100A6	4.2585	PCNA	3.91235	SOD3	6.27117	TRDC	3.2566	NAMPT	5.21807	POU2F2	2.19187	LMNA
18	CD74	5.32833	CD68	2.73642	CCDC146	3.74532	VDAC1	2.95219	RAMP3	3.94848	CD83	4.7397	GZMA	3.35269	GPNMB	4.84128	SPOCK2	1.93459	AREG	2.98247	SPARC	5.92857	EGFL7	5.68917	TIMP1	3.82984	CSRP2	5.58431	PRDX4	4.27203	CPM	3.59473	FSCN1	5.14011	DNAAF1	2.63474	IGFBP4	4.23245	DUT	3.59844	DSTN	6.19691	CMC1	3.14687	PPIF	4.86866	SPIB	2.18254	GPR65
19	HLA-DQA1	5.29661	LST1	2.72668	KRT8	3.67322	SERPINA1	2.94149	ESM1	3.93943	NFKBIA	4.57057	SRSF7	3.22563	NPC2	4.51601	ISG20	1.93423	ZFP36L2	2.71406	EFNB2	5.77056	FLT1	5.64773	NAP1L1	3.69263	FRZB	5.38018	FAM30A	4.17865	GATA2	3.59464	SPRY1	4.92501	CD27	2.63413	SLCO2A1	4.20034	CLSPN	3.59483	RGS16	5.81942	ARL4C	3.13201	LST1	4.85731	RPL32	2.16876	KIT
20	CST3	5.19591	C1QC	2.62391	CCND1	3.62965	TMEM176A	2.92991	VWA1	3.84956	HLA-DPA1	4.50399	CD2	3.21594	CST3	4.41713	FYN	1.90632	BTG1	2.52723	GJA1	5.73605	RAMP3	5.43959	POU2F2	3.57927	TAGLN	5.2701	ERLEC1	4.04006	NFKBIA	3.52205	CRIP2	4.91619	SELENOS	2.62571	ECSCR	4.17673	NUSAP1	3.5819	NOTCH3	5.71554	CTSW	3.10804	NLRP3	4.85642	RPL18A	2.16424	ALOX5AP
21	HLA-DQB1	4.93545	SAT1	2.54694	ENO1	3.61114	NUPR1	2.90052	IFITM3	3.79026	HLA-DPB1	4.42287	PMAIP1	3.12172	CD68	4.39721	CD3D	1.89455	REL	2.51697	TIMP3	5.57496	ESAM	5.42348	IFI30	3.53713	TPPP3	5.25393	SPCS1	3.29569	GPR65	3.44776	LXN	4.89865	ATF4	2.5094	FAM167B	4.15631	GZMK	3.48479	IGFBP7	5.70812	CCL4	3.09332	IER3	4.6725	LINC01857	2.16105	PPP1R15A
22	FCGRT	4.77119	IER3	2.47151	CXCL14	3.609	KRT18	2.89438	ECSCR	3.75896	CCL20	4.21931	CMC1	3.09323	CD74	4.36621	PDE4B	1.89167	FAM177A1	2.38224	IGFBP7	5.43527	INSR	5.40357	STXBP2	3.50151	THY1	5.22303	IGHM	3.24287	ANXA1	3.40239	ICAM2	4.881	LMAN2	2.43481	RAMP2	4.14711	GZMA	3.44425	MFGE8	5.39802	PTGDS	3.04508	SOD2	4.39993	RPS8	2.15659	LAPTM4A
23	SLC40A1	4.76563	HLA-DMA	2.4636	KRT18	3.60066	VEGFA	2.88584	TCF4	3.71174	CD74	4.09171	RUNX3	3.02874	HLA-DRB5	4.33787	CD2	1.88224	MATK	2.37751	IFI27	5.29317	GSN	5.36131	CALHM6	3.41906	COL1A2	5.18809	DNAAF1	3.18696	LMO4	3.28976	TCF4	4.78853	SDF2L1	2.40836	IL33	4.13353	CXCL13	3.20294	MYLK	5.30048	GZMA	2.96398	CEBPB	4.10713	CD79B	2.14229	FCER1A
24	FCER1G	4.69474	HLA-DRB1	2.4137	EGR1	3.57174	EGLN3	2.87654	SLC9A3R2	3.70193	HLA-DQB1	4.0496	SYTL3	2.777	CFD	4.22146	RPLP2	1.87816	CMC1	2.26741	EPAS1	5.26064	A2M	5.27469	NEAT1	3.4129	LHFPL6	4.8369	KLF13	3.14246	PPP1R15A	3.19317	CD93	4.72008	SSR3	2.39162	TGM2	4.12241	DEK	3.18465	CCL2	5.2724	EFHD2	2.94678	ATP2B1-AS1	4.07049	CD55	2.12074	AC020571.1
25	PLTP	4.47178	FCER1G	2.38086	LDHA	3.48767	MT3	2.85849	CLDN5	3.69528	HLA-DRB1	3.96248	HSPH1	2.74353	GRN	4.17503	SMCHD1	1.87572	ALOX5AP	2.2353	RAMP2	5.22959	FCN3	5.23183	HCK	3.35817	TIMP1	4.80501	JSRP1	3.08206	ALOX5AP	3.19208	VIM	4.69569	PIM2	2.28632	ENG	4.10446	TOP2A	3.14589	IGFBP5	5.25024	RUNX3	2.7566	CSTA	4.06008	CCR7	2.11197	NFKBIA
26	BLVRB	4.44118	HLA-DMB	2.3324	CNDP2	3.39925	CCDC146	2.72097	FLT1	3.66468	CCL4	3.90884	HSPA1B	2.69607	S100A11	4.08349	LEPROTL1	1.8667	ACAP1	2.2307	CLEC14A	5.19117	TCF4	5.1694	IFITM2	3.35746	GJA4	4.45682	MYDGF	2.96881	NFKBIZ	3.15369	ESAM	4.69069	MEI1	2.27529	MPZL2	3.98979	CENPW	3.13338	CAV1	5.08012	HCST	2.74886	MCL1	3.8591	RPSA	2.10352	LMO4
27	CD68	4.40643	FTH1	2.30555	SLC3A1	3.39309	FHL1	2.70902	FAM167B	3.64287	HLA-DQA1	3.87044	CXCR4	2.66326	MS4A6A	4.05031	PTPRC	1.86605	GZMA	2.22462	GSN	5.13875	FAM167B	5.13538	NAMPT	3.30416	ACTA2	4.45192	PLPP5	2.91945	AKAP13	3.12933	MARCKSL1	4.53703	ANKRD28	2.24702	HEG1	3.7663	CKS2	3.10318	ID3	5.02691	CCL5	2.64876	NFKBIA	3.81164	BLK	2.08018	CAPG
28	HLA-DMA	4.32838	CTSB	2.28631	RETREG1	3.31024	TCEA3	2.70688	COL4A2	3.63785	SAT1	3.84873	TSHZ2	2.63215	LGALS3	3.90862	RPL28	1.86414	CD52	2.15753	FAM167B	5.0659	ESM1	5.04445	LYN	3.27185	COX4I2	4.3441	HERPUD1	2.91856	LAPTM4A	3.12827	COL15A1	4.4592	SPCS1	2.23212	COL8A1	3.7547	ATAD2	3.07429	FRZB	4.72347	HBA1	2.6486	CCL20	3.80859	LY9	2.07841	LIF
29	CPVL	4.2894	TUBA1B	2.27858	ATP1B1	3.26338	RNASET2	2.67813	TMEM88	3.54885	MS4A6A	3.83509	ZNF331	2.62283	HLA-DMA	3.80186	RPS12	1.85702	MAPK1	2.14821	IFITM3	5.06563	ECSCR	4.91121	CD55	3.25633	MAP1B	4.23405	SSR3	2.90554	DUSP6	3.08158	ECSCR	4.4246	ZFAND2A	2.22869	CTGF	3.7429	TK1	3.07059	TPM1	4.66224	CD7	2.60989	AIF1	3.80098	RPS11	2.07828	PRNP
30	LGMN	4.26787	HLA-DRB5	2.27323	TNFAIP6	3.20848	KRT8	2.60716	RGCC	3.54288	TYROBP	3.83143	NSD3	2.59531	HLA-DMB	3.78534	TRBC2	1.84176	CLIC3	2.14248	INHBB	5.03828	APP	4.88153	S100A4	3.19985	IFITM3	4.14069	TMEM258	2.90279	PTGS2	2.91609	MGLL	4.35692	RPN1	2.22735	APP	3.71206	CENPM	3.00116	MCAM	4.05241	LAIR2	2.58923	MXD1	3.79517	RPLP2	2.05452	PTGS2
31	APOE	4.08452	APOE	2.23737	IGFBP3	3.17566	HCFC1R1	2.57118	ESAM	3.47118	PPP1R15A	3.74218	CD3G	2.56834	AIF1	3.72391	FAM177A1	1.83669	CEMIP2	2.13594	CD59	5.03449	PECAM1	4.85575	CFD	3.10351	ITM2C	4.11338	MANF	2.8828	CAPG	2.91242	CALM1	4.35241	SPCS3	2.19803	NNMT	3.71091	JPT1	2.93197	COL14A1	3.93842	ITGB2	2.55681	PSAP	3.73473	ISG20	2.04233	CD9
32	IGSF6	4.0491	GPR183	2.23497	KLF6	3.17384	LINC02532	2.56049	CRIP2	3.44413	CD14	3.4579	CRTAM	2.54755	LIPA	3.72068	RPSA	1.82002	ITM2C	2.1127	ESAM	4.84257	ENG	4.76635	PSAP	3.08483	LGALS1	4.10678	FKBP2	2.8138	RHOH	2.90751	S100A16	4.34676	SRM	2.19374	ANXA2	3.68733	CORO1A	2.91238	COL18A1	3.93489	S1PR5	2.54793	TYROBP	3.7333	RPS23	2.04179	NR4A1
33	FTL	4.04198	GLUL	2.14575	LINC02532	3.03745	C19orf33	2.53198	IGFBP4	3.44085	C3	3.35044	AHI1	2.51881	FTL	3.56178	RPL23A	1.79925	NKG7	2.0913	ADGRL4	4.83432	PODXL	4.69794	SERPINA1	3.07551	RGS16	4.04067	SPCS3	2.78575	CLU	2.8696	MCAM	4.32378	NUCB2	2.19273	GNG11	3.67284	CCDC167	2.88186	MT1A	3.87927	GNG2	2.50769	NCF2	3.71522	RPL13A	2.02464	GLUL
34	HLA-DMB	3.99719	CALHM6	2.10821	ERRFI1	3.03441	TMEM91	2.52604	PECAM1	3.38405	AIF1	3.33786	RNF19A	2.51073	MS4A7	3.52978	TRAC	1.79726	PIK3R1	2.08948	APP	4.76217	TMEM88	4.64399	S100A9	3.05793	CPE	4.03808	ISG20	2.64299	NR4A1	2.80139	CAV1	4.28509	ERLEC1	2.16832	CLEC14A	3.66657	UBE2S	2.8543	HIGD1B	3.85081	RAC2	2.496	RILPL2	3.67711	RPL39	1.96674	CLU
35	HLA-DRB5	3.88317	LY86	2.10731	CA9	3.0223	PKM	2.51178	FKBP1A	3.34387	C5AR1	3.26104	FAM3C	2.49184	IGSF6	3.50934	RPL30	1.78295	CXCR4	2.05864	FCN3	4.75461	EDNRB	4.63919	EREG	3.01785	FILIP1L	3.91937	SELENOS	2.62243	FCER1A	2.7257	INHBB	4.23062	SPCS2	2.15042	SPARCL1	3.58913	DUSP4	2.81843	NR2F2	3.83048	TRBC1	2.48996	KDM6B	3.59071	RPS27	1.96391	RHOH
36	RNASE6	3.7682	S100A11	2.09977	SLC17A3	3.00064	S100A13	2.49224	PLPP3	3.30048	NLRP3	3.20348	SIT1	2.42729	CD14	3.38679	DUSP2	1.77542	STK4	1.97812	KCNE3	4.63787	CD34	4.49442	CSTA	2.99288	NR2F2	3.84954	SEC61B	2.61936	PLIN2	2.64091	NID2	4.14887	SEC61B	2.12759	CAVIN2	3.56293	SMC4	2.79407	FOS	3.82658	IL2RB	2.44733	SLC11A1	3.56124	RPL11	1.95489	DUSP6
37	LY86	3.76533	SPI1	2.08541	C19orf33	2.99742	CCND1	2.48611	S100A16	3.27585	CST3	3.20091	DUSP2	2.41821	CAPG	3.38472	GZMM	1.77443	ARHGAP9	1.97092	RNASE1	4.57438	IFITM3	4.41879	BID	2.98894	SPARC	3.70167	ANKRD37	2.54174	RGS1	2.62628	VWA1	4.14769	GNG7	2.10577	NPDC1	3.54563	ASPM	2.77125	TINAGL1	3.80185	MYOM2	2.4184	SAMSN1	3.55919	RPL30	1.92965	SAMSN1
38	PLD3	3.76269	TREM2	2.08409	EGLN3	2.93612	TMEM176B	2.4836	HYAL2	3.22942	APOC1	3.16627	DNAJA1	2.41688	LY86	3.31216	S100A4	1.77288	CD69	1.9504	EDNRB	4.5405	CLEC14A	4.41342	WARS	2.97321	MFGE8	3.61407	SDF2L1	2.52141	VIM	2.59557	CD34	4.11379	SERP1	2.09386	SNCG	3.53498	CDKN3	2.76861	NEXN	3.65057	PYHIN1	2.34102	SAT1	3.46191	CD69	1.90187	PLIN2
39	CFD	3.70788	MS4A7	2.05316	ADIRF	2.9237	VIM	2.4465	NPDC1	3.18902	PSAP	3.15405	BATF	2.38192	GLUL	3.26075	RPL13A	1.76157	APOBEC3G	1.94962	MGP	4.52842	HES1	4.39918	PILRA	2.9073	FABP5	3.55803	SPAG4	2.51422	CD83	2.58483	MMP2	4.0556	ANKRD37	2.08355	PALMD	3.4876	SUB1	2.72752	PDGFRB	3.64909	CYBA	2.33898	MPEG1	3.45937	RPL13	1.89651	VIM
40	VSIG4	3.62492	LAPTM5	2.05248	GAL3ST1	2.90272	MIF	2.39736	APP	3.18711	PLEK	3.14049	RAB27A	2.38133	CTSS	3.22334	RPL13	1.75531	CKLF	1.92594	ECSCR	4.4997	TM4SF18	4.37897	CFP	2.85435	CYGB	3.50245	DNAJB9	2.39463	SAMSN1	2.56983	LGALS1	4.0451	SELENOM	2.04243	EGFL7	3.48106	TMPO	2.72201	FILIP1L	3.63747	CX3CR1	2.30823	CD55	3.45178	RPS18	1.89205	CD83
41	AKR1B1	3.53654	KCTD12	2.03977	PKM	2.88615	NPM1	2.39397	A2M	3.17503	OLR1	3.10399	DNAJB1	2.3807	CYBA	3.06747	CD3E	1.75266	CD96	1.92187	TMEM88	4.43361	KDR	4.37756	SPI1	2.81989	PGF	3.49404	SPCS2	2.38057	AC020916.1	2.54513	RGS3	3.98789	MANF	2.0369	PLAT	3.47518	PFN1	2.64883	TPPP3	3.63567	XCL2	2.28167	CSF3R	3.35068	RPL23A	1.88054	GADD45B
42	RNASET2	3.44907	PYCARD	2.00356	TCEA3	2.88508	PGAM1	2.38106	NOTCH4	3.16162	TNFAIP3	3.09589	ARID4B	2.37093	EMP3	3.06585	RPL39	1.73802	STK17A	1.91642	RAMP3	4.40784	TSC22D1	4.13106	PYCARD	2.81432	COL6A2	3.35206	BIRC3	2.3797	FOXP1	2.53132	GPIHBP1	3.94249	LMAN1	2.03176	SPRY1	3.39616	CD3D	2.61653	ADAMTS1	3.57028	GPR65	2.27015	CXCL3	3.35031	RPS10	1.86561	RGS1
43	CTSS	3.42211	TGFBI	2.00057	TPI1	2.82834	ATP1B1	2.35624	ENG	3.13136	HLA-DMB	3.09334	HSPD1	2.35643	FCGR3A	3.05581	RPL27A	1.73756	RNF125	1.90483	TM4SF1	4.38116	TMEM204	4.07095	FTH1	2.80803	LGALS3BP	3.31552	KLF6	2.36427	SERTAD1	2.52917	EFCAB14	3.92137	HM13	1.94825	LTC4S	3.33255	BIRC5	2.59041	ISYNA1	3.55179	ISG20	2.26899	NEAT1	3.34498	FCMR	1.86224	SDCBP
44	PSAP	3.28803	CSTA	1.99454	PGK1	2.82276	CP	2.34932	CLEC14A	3.11835	PTGS2	3.09141	PPP1R2	2.33786	CCL3	3.05228	ARL4C	1.7311	NCR3	1.90045	KDR	4.36197	APOLD1	4.01712	LILRA5	2.79755	SERPING1	3.23309	ERGIC3	2.34657	GADD45B	2.51827	NOTCH4	3.85694	FAM30A	1.92377	DUSP23	3.28183	CALM3	2.58733	ID1	3.53825	AKNA	2.2266	BASP1	3.31973	RPL9	1.85782	GATA2
45	APOC1	3.26801	GRN	1.99428	RHOB	2.80749	CYB5A	2.34559	RAB13	3.08952	ABL2	3.06269	ZFP36L2	2.30694	LGALS1	3.04506	CD3G	1.72833	DUSP2	1.89113	RGCC	4.343	CAVIN2	3.99595	NCF2	2.74985	PHLDA1	3.22525	PIM2	2.3437	SYAP1	2.49159	C1orf54	3.84983	MYDGF	1.9137	ID1	3.27854	TPX2	2.57885	PTN	3.49993	ABHD17A	2.22286	PHACTR1	3.2688	RPS3A	1.85358	FOSB
46	CD163	3.25595	COTL1	1.9771	TPM1	2.80535	ACSM2B	2.32682	CD34	3.05911	APOE	2.96082	HCST	2.30083	CTSZ	2.98071	RPS21	1.72462	VPS37B	1.88895	CLDN5	4.15304	ADGRL4	3.9736	CD48	2.69784	MCAM	3.17155	KDELR2	2.31073	STX3	2.46656	GSN	3.84072	SPATS2	1.89916	PROCR	3.25279	SIVA1	2.57203	MAP1B	3.47576	LYAR	2.19655	TNFAIP3	3.22914	RPS6	1.84547	ADRB2
47	CTSB	3.23519	IL18	1.97354	NAT8	2.79076	PPDPF	2.32391	TM4SF18	3.05664	HLA-DMA	2.88216	MALAT1	2.29677	FABP5	2.90691	PLP2	1.71634	SOCS1	1.88451	ID3	4.10238	IGFBP4	3.95853	CEBPB	2.68774	EPS8	3.13755	SERP1	2.29688	BATF	2.44964	TP53I11	3.79034	PLPP5	1.86742	FBLN2	3.21508	DNMT1	2.56923	SLIT3	3.47554	BIN2	2.14893	CYBB	3.18732	WDR74	1.82252	CPM
48	FCGR3A	3.08783	TYMP	1.96273	S100A10	2.72525	PGK1	2.30793	PODXL	3.01812	SELENOP	2.87136	CD3E	2.28716	LAPTM5	2.82703	CRYBG1	1.71536	CLEC2B	1.86836	VAMP5	4.09418	HTRA1	3.9566	ABHD5	2.68728	RBP1	3.12768	ANKRD28	2.29109	SMYD3	2.44774	COL18A1	3.78714	GGCX	1.86249	IGFBP7	3.16158	PMAIP1	2.56891	C2orf40	3.45633	SYTL3	2.14298	OLR1	3.16883	RPL21	1.81582	CD63
49	MRC1	3.05852	RAB31	1.93749	PFKP	2.71794	LINC01320	2.30747	MTRNR2L12	3.01314	CTSB	2.8701	VCAM1	2.25012	CXCL8	2.79581	RPS2	1.70431	RPS26	1.84984	ITGB1	4.08346	S100A16	3.91149	C1orf162	2.67131	COL18A1	3.06476	JUN	2.27765	ADRB2	2.42345	CTHRC1	3.73942	PDIA4	1.85815	PRSS23	3.14829	RAN	2.54516	CAVIN1	3.43829	PTPN7	2.11769	AQP9	3.1628	BTG1	1.81511	IL1RL1
50	CREG1	3.02413	CAPG	1.92999	NUPR1	2.70877	FXYD2	2.30431	CCDC85B	2.93581	MARCKS	2.86064	IFNG	2.24575	GCHFR	2.78353	CNOT6L	1.70161	CD160	1.84481	NOTCH4	3.96433	NOTCH4	3.90413	MAFB	2.61831	EPAS1	3.03932	ATF4	2.23891	TENT5A	2.41909	EGFL7	3.73107	CRELD2	1.85433	IFITM2	3.10829	PSMB9	2.54122	COL1A2	3.42198	DDIT4	2.11353	COTL1	3.08997	NOP53	1.8132	NFKBIZ
51	C1orf162	2.95233	HMOX1	1.92999	S100A13	2.68668	ACSM2A	2.30219	RNASE1	2.92282	FCGR2A	2.85022	ACAP1	2.23272	HMOX1	2.69609	LINC01871	1.6993	CD247	1.82312	EGFL7	3.95327	NPDC1	3.89277	SOD2	2.60772	FOS	3.02511	NUCB2	2.23072	IER2	2.40118	HOMER3	3.66114	UBE2J1	1.83149	CXorf36	3.07909	NUDT1	2.5228	SELENOM	3.41485	HBA2	2.10931	MIR3945HG	3.08425	RPS2	1.81156	AKAP13
52	GPR34	2.94057	IL1B	1.92793	LGALS2	2.68227	CHCHD10	2.29681	TSC22D1	2.91455	MAFB	2.78417	PTPRC	2.23228	MAFB	2.69601	TRBC1	1.69414	B3GNT7	1.78981	TMEM204	3.86538	CXorf36	3.82742	SERP1	2.568	TINAGL1	2.9911	CYBA	2.19633	GLUL	2.38209	LOX	3.66079	HDLBP	1.82914	GIMAP7	3.07345	MZT2B	2.49593	SPARCL1	3.40009	C1orf21	2.10372	PTGS2	3.05714	RPL37	1.80675	FOS
53	GRN	2.85574	SERPINF1	1.91742	IMPA2	2.68064	CA9	2.28397	ADGRL4	2.90847	KDM6B	2.78103	STK17B	2.22749	CSTB	2.68167	CD44	1.69186	LEPROTL1	1.77258	ENG	3.83764	CRIP2	3.74444	FGR	2.5109	C2orf40	2.96129	SELENOK	2.16945	BIRC3	2.36666	ADGRL4	3.60567	HSPA1A	1.82447	MARCKS	3.00532	TRAC	2.47504	CAVIN3	3.38257	FCRL6	2.10344	ITGAX	3.0163	EZR	1.80538	DDX5
54	LY96	2.83957	ARPC1B	1.908	TMEM91	2.6553	OCIAD2	2.26554	FCN3	2.87468	C15orf48	2.78075	CD7	2.21724	MS4A4A	2.67457	HCST	1.6911	EVL	1.76508	UNC5B	3.77738	AQP1	3.69752	CDKN1C	2.50599	PMEPA1	2.91248	CYTOR	2.16029	CD44	2.36531	PLXND1	3.59148	ISG20	1.80007	CAVIN1	2.99383	HMGN1	2.4682	FXYD1	3.3627	IFITM2	2.10339	CD300E	2.97231	RPL34	1.80315	LEO1
55	F13A1	2.83351	TNFSF13B	1.89431	MGST1	2.64988	PDK4	2.22491	VAMP5	2.84621	CXCL10	2.76555	CACYBP	2.21326	NUPR1	2.65538	RPS19	1.6905	RPS29	1.76273	TGFBR2	3.74535	ANGPT2	3.67276	MTPN	2.49777	CSPG4	2.87105	CRELD2	2.15971	EGR1	2.35466	ANXA2	3.59134	BIRC3	1.78881	PTPRB	2.98486	ANP32B	2.46069	NDUFA4L2	3.34198	S100B	2.09919	TNFAIP2	2.94163	RPL10A	1.80046	CD82
56	CTSD	2.81512	CTSS	1.89254	CLTRN	2.64163	RACK1	2.21084	CAVIN2	2.80226	NPC2	2.71047	DDX24	2.21312	MARCKS	2.63441	GZMH	1.6876	IKZF3	1.75678	APOLD1	3.7416	TP53I11	3.65098	PLAC8	2.49211	TPM1	2.82996	RPL22L1	2.11545	ID2	2.35179	CLEC14A	3.57325	KDELR2	1.7873	S100A10	2.97239	RANBP1	2.44888	TSC22D1	3.28648	FCGR3A	2.09914	AP1S2	2.93108	PRKCB	1.80021	SERTAD1
57	CALHM6	2.79496	CXCL16	1.88832	ADSSL1	2.62935	RPLP0	2.19819	TMEM204	2.79754	LST1	2.70923	SNAP47	2.1879	SPI1	2.6231	RPL18A	1.68249	PRMT9	1.75322	BTNL9	3.7293	COL15A1	3.62282	BRI3	2.48191	CRISPLD2	2.79785	HSPA1B	2.10447	AC020571.1	2.3462	TUBA1A	3.56979	C12orf45	1.78563	ADGRL4	2.96998	PHF19	2.42888	JUN	3.25846	FOSL2	2.08762	NR4A3	2.93003	RPL18	1.79327	BIRC3
58	FCGR2A	2.77951	RNASET2	1.87623	FABP7	2.60726	ADSSL1	2.19235	IGFBP3	2.73016	C1orf162	2.70656	BIRC3	2.16866	LST1	2.61283	RPS10	1.66811	SEMA4D	1.74701	SLC9A3R2	3.67768	EPAS1	3.57505	C19orf38	2.46834	SEPT4	2.73331	CD38	2.07468	CD63	2.33665	UNC5B	3.54666	TXNDC15	1.78477	CAV1	2.96279	CD2	2.40732	MT1M	3.24028	FYN	2.07688	NUP214	2.91694	RPS12	1.78983	LAT2
59	KCTD12	2.75224	PKIB	1.86367	GAPDH	2.58676	CXCL14	2.17222	ANGPT2	2.70806	NAMPT	2.68661	KMT2E	2.16352	RNASE6	2.58098	RPL27	1.66727	RAC2	1.74562	OAZ2	3.66808	RAB13	3.55901	SAMSN1	2.45448	COL3A1	2.68109	UBE2J1	2.06666	LIF	2.28634	FKBP1A	3.47082	Z93930.2	1.78198	COL3A1	2.95011	CDK1	2.40565	TIMP1	3.23928	C12orf75	2.07404	SLC2A3	2.89701	RPL29	1.78076	SMYD3
60	CTSC	2.7009	RNASE6	1.85573	SLC6A8	2.57671	EPB41L4A-AS1	2.17199	VIM	2.69963	PHACTR1	2.66663	CLEC2D	2.16157	OLR1	2.56964	IKZF1	1.66078	GNPTAB	1.74386	TSC22D1	3.66533	RNASE1	3.54864	TNFRSF1B	2.43368	RASD1	2.66284	ERN1	2.03272	HS3ST1	2.27651	INSR	3.45559	MTERF4	1.77225	HES1	2.88697	SNRPD1	2.39049	MT2A	3.23222	CEP78	2.05421	TIMP1	2.88792	STAG3	1.76971	ID2
61	CSF1R	2.64528	YBX1	1.85225	ACSM2B	2.56273	EEF1A1	2.16708	ID1	2.68337	HBEGF	2.66648	PTPN7	2.14806	C1orf162	2.56623	CYTIP	1.66006	RGCC	1.72942	F8	3.60264	GRB10	3.52005	APOBEC3A	2.41336	ARHGEF17	2.65518	ZNF706	2.02934	TSC22D3	2.27106	CAVIN3	3.42335	NFKBIA	1.74094	HSPG2	2.86252	PTMA	2.37561	GADD45B	3.19626	ADGRG1	2.0498	TYMP	2.86935	RPS21	1.76245	CTNNBL1
62	FUCA1	2.62226	FCGR3A	1.84855	ACSM2A	2.54114	PDLIM1	2.16704	ARHGAP29	2.66958	FCER1G	2.64168	SLC38A1	2.1355	S100A9	2.55709	PIK3R1	1.65961	GZMM	1.72561	CAV1	3.59645	ARHGAP29	3.51925	PTPRE	2.40534	STEAP4	2.63879	TMED2	1.98532	STMN1	2.244	RAMP2	3.4121	ERN1	1.73987	PCAT19	2.85134	CD27	2.37178	COX4I2	3.19081	CD48	2.00807	FPR1	2.84582	SLC2A3	1.76186	CD44
63	GLUL	2.55528	PSAP	1.83211	FXYD2	2.53441	CNDP2	2.15087	TM4SF1	2.65951	NFKBIZ	2.59337	BCL11B	2.13072	PLD3	2.55606	MALAT1	1.65746	CD48	1.72356	CD34	3.55389	FKBP1A	3.51046	NFKBIZ	2.39237	COL1A1	2.60467	LMAN1	1.96238	IL1RL1	2.19391	LAMB1	3.3383	PIK3CG	1.7372	JAM2	2.76714	SNRPG	2.35957	HES4	3.15277	IKZF1	2.00512	TNFRSF1B	2.82033	ZFAS1	1.76068	TENT5A
64	CTSZ	2.55102	IGSF6	1.83164	SEC61G	2.53191	NOL3	2.13853	ID3	2.61333	NR4A3	2.57114	KIAA1551	2.10379	MARCO	2.5484	SOCS1	1.65607	TNFRSF18	1.7197	DEPP1	3.5511	VAMP5	3.45419	LRRFIP1	2.37933	MYLK	2.57253	TMEM156	1.95731	ANKRD28	2.19208	SERPINE1	3.32579	IGF1	1.73706	CRIP2	2.76273	FABP5	2.35889	TIMP3	3.14887	CD47	2.003	CD44	2.81338	IGLC3	1.76056	RAC2
65	DAB2	2.54355	LGALS9	1.82938	CCL2	2.51423	HMGN3	2.12722	PCAT19	2.61042	CTSZ	2.55038	STK4	2.09906	IER3	2.5178	AAK1	1.65499	FCRL6	1.71908	HSPG2	3.54883	SLC9A3R2	3.45208	S100A6	2.34848	OLFML2A	2.572	RRBP1	1.95051	TPST2	2.19108	CAVIN1	3.22556	TMEM258	1.73329	PPIC	2.74204	CCDC34	2.35056	PGF	3.1287	NCR3	1.98241	CDKN1A	2.8115	RPS29	1.75892	ALOX5
66	TMEM176B	2.52369	BASP1	1.81681	GALNT14	2.50575	S100A10	2.11488	IFITM2	2.59706	SGK1	2.49081	ELF1	2.09641	BRI3	2.51382	RPS25	1.64369	AUTS2	1.71845	CRIP2	3.53712	TMEM233	3.40238	CYBB	2.3423	EBF1	2.56173	GNG7	1.94677	SDCBP	2.18904	TNFSF10	3.0769	RASGRP3	1.71951	CPE	2.71612	CENPU	2.33083	GJA4	3.09791	ID2	1.977	NFKB1	2.80994	ARHGAP24	1.75412	SQSTM1
67	TREM2	2.51844	RNF130	1.80788	IRX3	2.49772	PRELID1	2.09741	EDNRB	2.5436	FCGR3A	2.48932	GPBP1	2.09468	CXCL3	2.49923	GPR171	1.63307	CCL4L2	1.71465	TNFRSF4	3.47193	MGP	3.39176	ZFAND5	2.33764	ITGA1	2.55659	YIPF2	1.92448	CNRIP1	2.16554	ADM	3.04661	KLF13	1.7143	PRCP	2.70627	RUNX3	2.31151	CSRP1	3.04644	SELPLG	1.96136	FGR	2.77214	RPL19	1.75251	FCER1G
68	LIPA	2.435	ACTB	1.80713	CEBPD	2.48464	SPATS2L	2.08206	CCND1	2.51835	KCTD12	2.48899	TSPYL2	2.06119	TYMP	2.44704	RPS18	1.63272	SYTL3	1.70231	STOM	3.43524	SLCO2A1	3.35497	FGL2	2.3375	JUN	2.53373	CREB3L2	1.91457	RHOBTB3	2.16055	DTNBP1	3.04585	CREB3L2	1.70428	CCL21	2.68484	DNAJC9	2.30707	HCFC1R1	3.02345	S100A4	1.951	FGL2	2.76913	BCL11A	1.74434	BTG2
69	RGS10	2.4274	NFKBIA	1.80337	ALDH1A1	2.48409	NMB	2.06516	CAVIN1	2.50482	REL	2.47899	CHORDC1	2.05981	CCL20	2.43784	EMB	1.6327	TMIGD2	1.69695	IFITM2	3.40931	HYAL2	3.34843	SLC43A2	2.32897	MEF2C	2.53024	RABAC1	1.87358	CKLF	2.15949	EFNA1	3.03319	GYPC	1.70228	MMRN2	2.67743	SNRPB	2.30554	LHFPL6	3.01789	PPP2R5C	1.95002	FCER1G	2.73554	LY86	1.73984	SGK1
70	FGL2	2.3725	CCL17	1.78814	CA12	2.48344	CISD1	2.06481	TP53I11	2.49464	GRN	2.47846	IL2RG	2.05697	TSPO	2.43076	RPS14	1.6244	LDLRAD4	1.69276	PCAT19	3.3849	CALCRL	3.31315	TESC	2.32452	FXYD6	2.51541	VOPP1	1.86432	MAOB	2.15435	APLP2	3.03267	RPL22L1	1.69751	NOSTRIN	2.63384	HELLS	2.29137	PTP4A3	3.0147	MBP	1.9417	PLEK	2.72277	RPS25	1.73821	MAOB
71	RNF130	2.37032	ERI1	1.77781	LINC01320	2.46272	METTL26	2.06012	LAMA4	2.49015	CEBPB	2.47476	YPEL5	2.04349	CPVL	2.40269	RHOH	1.62284	LYAR	1.69076	CAVIN2	3.38192	LAMA4	3.30812	TYMP	2.32079	COL4A2	2.51227	TRAM1	1.85718	CD9	2.14416	S100A10	3.02343	GMPPB	1.69512	S100A16	2.56695	BATF	2.28244	JAG1	2.9858	CD52	1.9409	HCK	2.70524	TMEM243	1.73036	FXYD5
72	ASAH1	2.36979	LGALS3	1.76122	FBXO17	2.45462	HINT1	2.0539	AQP1	2.48497	SOD2	2.47286	CXCL13	2.04103	C3	2.39758	CORO1A	1.62039	TUBA4A	1.69072	MGST2	3.36356	IGFBP5	3.27782	NFKBIA	2.31963	A2M	2.48915	EHMT1	1.85152	PTGS1	2.14391	CD99	3.01912	RBM33	1.67531	CCL14	2.56383	SNRPF	2.2695	SNCG	2.97268	CREM	1.93864	LCP1	2.66594	RPS15A	1.72668	IER2
73	IGF1	2.35957	C1orf54	1.73757	HINT1	2.44912	GSTA1	2.04792	SEC14L1	2.48214	CD68	2.46109	CBLB	2.03607	VSIG4	2.38563	RAC2	1.62032	SRGN	1.69053	GIMAP7	3.36134	CCDC85B	3.27158	CST3	2.31224	GUCY1A1	2.47919	HSPA1A	1.84797	SGK1	2.13879	NPDC1	3.01908	PELI1	1.67268	SH3BP5	2.53928	RPA3	2.26361	PALLD	2.95041	RNF125	1.93714	ICAM1	2.66402	RPS27A	1.71757	EGR1
74	CTSL	2.35864	OLR1	1.73391	SERPINA1	2.43869	PFKP	2.03241	CXorf36	2.47564	NR4A2	2.4565	PRDM1	2.03466	ASAH1	2.37728	CCR7	1.61977	CCNH	1.67875	ADGRF5	3.3348	THY1	3.26835	SLC11A1	2.30208	KCNJ8	2.47094	IGF1	1.83119	FCER1G	2.12238	RAB13	3.00161	COBLL1	1.66938	TIMP1	2.52409	RAC2	2.26086	ANGPT2	2.92361	MAPK1	1.91873	ATP2B1	2.64704	RPS20	1.71087	EGR3
75	NAGK	2.35454	CTSZ	1.72633	AKR1C3	2.42976	SLC17A3	2.02411	CAVIN3	2.46194	CTSS	2.43415	SUB1	2.02452	CSTA	2.37599	RPL14	1.61936	NR4A2	1.67137	PTPRB	3.32277	GIMAP7	3.23157	TNFSF13B	2.30154	SELENOM	2.46877	SDC1	1.82992	BTG2	2.09078	ROBO4	2.95173	AC010226.1	1.66647	HTRA1	2.50992	CFL1	2.2569	GUCY1A1	2.82726	DUSP2	1.90899	MAFB	2.63563	RPL27	1.71007	BATF
76	CCL3	2.35254	FCER1A	1.6978	SPINT2	2.41583	PLA2G16	1.98521	KDR	2.45211	TREM2	2.43093	APOBEC3G	2.02029	SAT1	2.36523	IL32	1.6188	GZMH	1.66935	EMP2	3.31814	ICAM2	3.23064	EMP3	2.28956	ISYNA1	2.457	TMED9	1.82905	DDX5	2.07824	AQP1	2.94248	PITPNA-AS1	1.66344	LDB2	2.50968	ANP32E	2.24669	IFITM3	2.81876	TGFB1	1.90588	RAB31	2.63015	RPL10	1.69771	TSC22D3
77	PILRA	2.34745	FAM49B	1.69433	OCIAD2	2.40394	DEPP1	1.97928	MGP	2.44601	RGS10	2.42134	TTN	2.01948	CTSL	2.35743	STK17A	1.61114	ZFP36	1.66373	LDB2	3.31111	SEC14L1	3.22711	EVI2B	2.28378	JAG1	2.45091	EEF1B2	1.82262	FTH1	2.06048	PTP4A3	2.93292	ERGIC3	1.66098	CRIM1	2.50542	ACTB	2.23092	PDLIM1	2.78855	SPN	1.90477	PABPC1	2.62464	RPS3	1.68951	DDIT4
78	PYCARD	2.3418	NCF2	1.69078	CUBN	2.40013	HSPB8	1.97511	CD59	2.44504	FOSB	2.4194	ITGA4	2.01562	FCGRT	2.33166	TCF7	1.60092	PTPRC	1.65377	PODXL	3.29443	PCDH17	3.19297	ADGRE2	2.26052	SLIT3	2.44703	DNAJB1	1.79832	ALOX5	2.04031	TMEM233	2.92395	SEC61G	1.66085	PMP22	2.50282	PLP2	2.23048	KANK2	2.7834	CEMIP2	1.90345	PTPRE	2.62077	RPS16	1.6821	BTK
79	CXCL12	2.34083	BCL2A1	1.6751	PRDX4	2.38985	MGST1	1.94594	TNFRSF4	2.44227	ATF3	2.40393	PRRC2C	2.01311	LILRB4	2.31702	RPS16	1.59612	LINC00623	1.64999	CX3CL1	3.27427	SH3BP5	3.18966	ZNF703	2.26005	SEPT7	2.44622	CD27	1.79824	CD82	2.03851	CXorf36	2.92032	SELENOK	1.64011	COX7A1	2.4978	NUCKS1	2.22192	MT1E	2.73754	RAP1B	1.89809	IL1RN	2.59798	RPL5	1.67664	SELENOK
80	CD63	2.32853	CXCL2	1.67215	EPB41L4A-AS1	2.37194	SPINT2	1.94492	SPTBN1	2.442	NFKBID	2.4011	TOX	2.0026	PYCARD	2.31054	TUBA4A	1.59291	CHST12	1.64305	TSPAN7	3.26797	PLXND1	3.10738	PABPC1	2.25477	PPP1R14A	2.42634	OSTC	1.79528	SMIM3	2.03	GNAI2	2.89379	JSRP1	1.63062	PDLIM1	2.48597	SMC2	2.19406	CEBPD	2.71696	KLF3	1.89769	NFKBIZ	2.57092	NFKBID	1.6762	CKLF
81	SLCO2B1	2.28666	CNPY3	1.66998	ZNF395	2.37078	BNIP3L	1.93926	CD93	2.4234	CSF1R	2.39203	SMC4	1.99983	RNASET2	2.30787	RPL38	1.58503	ARF6	1.63323	GRB10	3.20886	LDB2	3.08044	VASP	2.24953	COX7A1	2.42379	RASGRP3	1.79483	TESC	2.02733	SMAD1	2.86625	NCLN	1.61744	CD151	2.48416	HSPB11	2.17738	ADGRA2	2.70893	FKBP11	1.89712	CFP	2.56615	NR4A2	1.67413	CNRIP1
82	TUBA1B	2.28266	CSF2RA	1.65904	NPR3	2.34557	YBX3	1.93011	LDB2	2.42303	RAB31	2.38504	HMGB2	1.96921	FTH1	2.2851	CCL5	1.57977	PLP2	1.63204	SEC14L1	3.1691	ROBO4	3.07441	TCF7L2	2.24654	ADAMTS1	2.37885	TXNDC11	1.77953	H3F3B	2.02242	SERPINH1	2.82077	IFNAR2	1.61127	VAMP5	2.47277	CBX5	2.16732	SEPT7	2.69948	CD53	1.89247	C15orf48	2.55504	FAU	1.66762	STMN1
83	CYBA	2.25392	BRI3	1.65788	TMEM37	2.31325	NDUFC1	1.91488	ANXA2	2.41863	GADD45B	2.37865	UBE2S	1.96313	ACP5	2.27122	RPL41	1.57827	ADGRE5	1.62635	TCF4	3.09066	CDH13	3.06913	MTSS1	2.23998	TIMP3	2.36145	AL391056.1	1.77669	NOP53	2.01871	TNFAIP8L1	2.81682	SEL1L	1.60889	MYL12B	2.46746	H2AFX	2.12043	BCAM	2.68818	AES	1.89082	STXBP2	2.55056	RPL27A	1.66545	PTGS1
84	LILRB4	2.24267	PHACTR1	1.6577	SLC22A2	2.30578	MT-ND3	1.89677	EPAS1	2.38988	CALHM6	2.3783	HNRNPLL	1.96125	LGMN	2.26838	TSC22D3	1.57763	FOSL2	1.62485	EFNA1	3.06222	CA4	3.03141	ITGB2	2.23653	H2AFJ	2.3589	AC078883.1	1.76678	FOS	2.00689	ANGPTL2	2.81391	SLC1A4	1.59406	NR2F2	2.43548	TRBC2	2.11621	CRISPLD2	2.68353	PAXX	1.88772	MNDA	2.53562	CXCR4	1.66515	GRAP2
85	MSR1	2.22631	RHOG	1.65371	HCFC1R1	2.29793	CKB	1.88476	MARCKSL1	2.38717	SLC1A3	2.35427	RHOH	1.95982	CXCL16	2.25534	RPL10	1.57336	CYTIP	1.61978	TGM2	3.0501	CLDN5	3.02979	ITGAX	2.23031	ITGB1	2.34736	TRADD	1.76577	SLC26A2	1.99473	ESM1	2.80407	SPAG4	1.58288	GSN	2.42637	MAD2L1	2.10942	CRIP2	2.66492	ITGAL	1.88554	ACSL1	2.53535	RPL35A	1.66452	HNRNPA0
86	TGFBI	2.21317	C3	1.65114	HIPK2	2.28683	PHPT1	1.8842	ICAM2	2.37098	FGL2	2.31614	CCL4	1.95864	MSR1	2.21279	RNF125	1.57231	ZNF331	1.61356	TM4SF18	3.00172	NFIB	3.02538	TNF	2.21527	TNS1	2.34446	RAB30	1.75066	FXYD5	1.97993	PLVAP	2.79653	SDC1	1.57856	TFPI	2.40455	LSM2	2.10402	CALM2	2.63255	VPS37B	1.88208	LAPTM5	2.53022	RPS17	1.65985	RENBP
87	MFSD1	2.19362	AREG	1.65087	CKB	2.28207	EGR1	1.88139	GRB10	2.37069	CEBPD	2.30485	CLEC2B	1.95836	S100A4	2.21233	RPL32	1.57137	LPIN1	1.61348	PDGFD	2.99659	EVA1B	3.01576	MPEG1	2.21472	PLN	2.34233	KDELR1	1.73376	SELENOK	1.97389	PRMT1	2.79314	KDELR1	1.57719	ID3	2.39789	CARHSP1	2.09598	EPAS1	2.63005	MYL12A	1.83898	TSPO	2.4896	SMCHD1	1.65559	ASAH1
88	CYBB	2.18358	CPVL	1.64942	NDUFC1	2.27353	TNIP1	1.87011	HES1	2.36842	ICAM1	2.30461	SLA	1.95284	SERPINF1	2.17579	SH3BGRL3	1.57114	LCP1	1.61277	NPDC1	2.96605	CA2	2.9839	RILPL2	2.19296	MT2A	2.34138	SPATS2	1.73295	CSF1	1.96925	ACTG1	2.78263	PLP2	1.576	MYL12A	2.39492	MZT2A	2.08667	CNN1	2.62579	REL	1.83161	MAT2A	2.48717	RPL7A	1.65297	H3F3B
89	TNFSF13B	2.16181	CD14	1.64666	EDN1	2.26833	MPC2	1.86925	PRSS23	2.35107	CTSD	2.30455	CNOT6L	1.94436	FCGR1A	2.17491	HNRNPUL1	1.56877	RPS27	1.60962	ARHGAP29	2.94182	KCNE3	2.97986	VSIR	2.1892	KANK2	2.3347	KRT10	1.7246	TNFRSF12A	1.96691	FILIP1	2.73749	PDK1	1.57349	TGFBR2	2.36957	MXD3	2.07501	LMOD1	2.61708	RARRES3	1.83154	MGAT1	2.48115	AL121944.1	1.64865	HS3ST1
90	STAB1	2.14369	CCL3	1.64221	ERBB3	2.26425	C12orf75	1.86747	TMEM255B	2.31642	LYZ	2.30328	HAVCR2	1.94113	TGFBI	2.17265	RPL36	1.56843	TRG-AS1	1.60397	VIM	2.93476	EMP2	2.97664	TKT	2.18903	PTMS	2.31824	HM13	1.71173	EIF3D	1.95133	NFIB	2.73221	ST6GAL1	1.57039	TIMP3	2.36644	COX8A	2.07301	PHLDA1	2.60725	RPS26	1.83013	PPP1R15A	2.45265	IFT57	1.64165	ANKRD28
91	TBXAS1	2.10682	PLAUR	1.64092	ECH1	2.25271	ACAA2	1.86283	PLXND1	2.30958	CXCL16	2.29203	CYTOR	1.9385	GPR183	2.16365	RPS27A	1.56608	PDE4B	1.59968	SEC62	2.91732	ITGB1	2.96658	ZEB2	2.18743	OAZ2	2.31816	MEI1	1.7056	CD33	1.94559	HES1	2.72483	HIST1H2AE	1.56838	GPM6A	2.36258	SMC3	2.06852	NTRK3	2.58909	METRNL	1.82777	CLEC4E	2.44301	RPL8	1.64088	FOXP1
92	MAFB	2.10569	ZFAND5	1.63554	GSTA1	2.24744	TNFRSF12A	1.8565	GIMAP7	2.30121	CFD	2.28059	FNBP1	1.93451	FCGR2A	2.16245	RORA	1.56493	KLRC2	1.59186	HES1	2.90938	CDH5	2.94721	NR4A1	2.17626	CCDC102B	2.30119	C12orf45	1.68961	SQSTM1	1.93698	ANGPT2	2.72162	TMEM59	1.55826	VIM	2.36022	CENPN	2.03983	LGALS1	2.57396	CCND3	1.81966	S100A6	2.41397	RPL31	1.63635	JUN
93	SERPING1	2.10461	MNDA	1.63292	DAB2	2.24151	ZFAS1	1.85453	EMP1	2.29049	KLF6	2.27234	CDKN1B	1.92951	CALHM6	2.1606	IDS	1.56471	FYN	1.59054	VWA1	2.89603	IFITM2	2.94231	AP1S2	2.15387	SOD3	2.29754	SLAMF7	1.68359	SRSF5	1.93464	PCDH12	2.67596	HIST1H2BG	1.55053	MALL	2.34523	DTYMK	2.03902	FOSB	2.57022	RBM39	1.81509	EHD1	2.38852	IRF8	1.6335	LINC02207
94	LAIR1	2.10425	CTSH	1.62706	MT-ND3	2.22891	UBD	1.85418	HTRA1	2.27629	GLUL	2.25938	TRAT1	1.90829	CD63	2.15595	BCL11B	1.56358	MAFF	1.59009	MMRN2	2.89053	SPTBN1	2.93659	CUX1	2.14878	CCL2	2.27432	A1BG	1.67978	GMPR	1.93365	IGFBP4	2.66144	POU2F2	1.53704	ADAM15	2.34183	CRIP1	2.03403	NR4A1	2.56447	PFN1	1.80878	FTH1	2.37314	LAPTM5	1.63049	SYAP1
95	C3AR1	2.10155	PLEK	1.62615	SPATS2L	2.21816	UQCRQ	1.84963	MTRNR2L1	2.27571	ADA2	2.25517	ETS1	1.90397	CXCL2	2.14819	RUNX3	1.56151	IL2RG	1.58995	EVA1B	2.88641	ID3	2.93283	SPN	2.1468	ADGRA2	2.27426	FOSB	1.67653	ZFP36	1.92198	EMP1	2.6541	AL355075.4	1.53395	NFIB	2.32686	BAX	2.02332	SLC7A2	2.55328	IL2RG	1.801	HBEGF	2.36956	RPS4X	1.62929	MITF
96	LST1	2.0713	MAFB	1.62473	CES2	2.20943	SEC61G	1.84558	MTRNR2L10	2.27499	NFKB1	2.24838	LIMD2	1.90132	ERI1	2.13438	AKNA	1.56143	ID2	1.58912	ID1	2.88016	APLNR	2.92673	PAG1	2.14378	GSTM3	2.24365	CPNE5	1.67643	LAT	1.91193	CMTM3	2.6537	ORMDL3	1.5336	SELP	2.31608	CDK2AP2	2.0187	CD9	2.54286	LITAF	1.79668	SLC25A37	2.36426	GPR183	1.62643	RNF130
97	OTOA	2.0594	IFI30	1.62201	LY6E	2.19833	AC087482.1	1.8392	SH3BP5	2.26781	RNASE6	2.24677	CEMIP2	1.90105	MFSD1	2.1337	RCAN3	1.56029	EML4	1.58872	UACA	2.87151	MGST2	2.92658	IRAK3	2.1377	CARMN	2.21345	SRM	1.66309	WASHC1	1.91157	SMTN	2.64661	ADGRG5	1.52684	ESAM	2.31031	IFI27L2	2.01315	COL1A1	2.51613	IFITM1	1.78585	ITGB2	2.36319	RPL3	1.61549	CLIC1
98	FCGR1A	2.05757	C15orf48	1.6155	TXN	2.1842	BBOX1	1.83761	UACA	2.25603	CYBB	2.24421	HSPA1A	1.89333	CREG1	2.11107	LCK	1.55396	STK17B	1.58422	COX7A1	2.84846	MARCKSL1	2.90459	ASAH1	2.13234	MYO1B	2.20726	SSR2	1.65736	CDKN1A	1.90887	VSIR	2.63648	ST6GALNAC4	1.51912	ITGA6	2.3096	SKA2	2.01105	CAV2	2.5077	SRGN	1.75887	EIF4E	2.35826	RHOH	1.61535	HSPA5
99	LTC4S	2.04778	CTSD	1.61227	AOC1	2.18121	CRNDE	1.82296	FSCN1	2.24793	PLXDC2	2.24158	CLDND1	1.89214	S100A8	2.10929	TENT5C	1.5466	LSP1	1.57779	SPTBN1	2.84786	PRSS23	2.88784	H3F3A	2.10834	IFITM2	2.20316	PDIA6	1.65535	IL18R1	1.89724	ITGB1	2.61742	SLAMF7	1.51528	LIMS2	2.30908	CCNA2	2.00829	CRIP1	2.50342	PTPN12	1.75361	WARS	2.35276	RPS7	1.61311	PLAUR
[truncated: 37 more columns]

## Sheet: S3_refined global DGE
	TAM 4	TAM 4_FC	U_statistic	p	fdr	mean1	mean2	TAM 3	TAM 3_FC	U_statistic	p	fdr	mean1	mean2	Tumor cells 2	Tumor cells 2_FC	U_statistic	p	fdr	mean1	mean2	Tumor cells 3	Tumor cells 3_FC	U_statistic	p	fdr	mean1	mean2	Tumor vasculature 4	Tumor vasculature 4_FC	U_statistic	p	fdr	mean1	mean2	TAM 1	TAM 1_FC	U_statistic	p	fdr	mean1	mean2	CD8 T cells	CD8 T cells_FC	U_statistic	p	fdr	mean1	mean2
0	C1QB	15.5596	3.79047e+07	0	0	82.0636	4.33842	HLA-DPB1	4.77489	1.32019e+08	0	0	57.5676	11.2657	NNMT	12.207	4.50543e+07	0	0	23.251	0.986649	FABP7	7.17967	5.25251e+07	0	0	8.2687	0.290965	PLVAP	5.64446	4.78519e+07	0	0	16.5615	2.11128	CCL3L1	20.3156	99224655	0	0	46.9118	1.35837	DUSP4	6.49596	242625508	0	0	11.9091	0.987257
1	C1QA	14.8051	38104644	0	0	86.5562	4.91392	HLA-DPA1	4.34681	1.31562e+08	0	0	64.5569	14.0816	NDUFA4L2	8.5906	47705374	0	0	26.1311	2.15823	NDUFA4L2	6.67109	67795237	0	0	19.2328	2.03292	GNG11	5.63269	48841084	0	0	18.8885	2.5309	CCL3	19.1944	103725214	0	0	97.2839	4.12045	GZMK	6.26892	2.33392e+08	0	0	10.8607	0.891988
2	C1QC	13.897	36779847	0	0	51.2433	2.75931	APOC1	4.16701	1.12157e+08	0	0	27.6185	5.86788	CD24	6.3509	45334937	0	0	13.119	1.22314	CD24	6.40664	65033307	0	0	12.2252	1.0643	SPARC	5.55389	5.08476e+07	0	0	26.6508	3.97865	IL1B	9.9412	96209102	0	0	29.5194	2.06999	CST7	5.90892	2.68283e+08	0	0	22.8528	3.03675
3	SELENOP	11.6987	34792911	0	0	40.1414	2.51675	CST3	3.88973	122581146	0	0	41.499	9.92595	VEGFA	6.09776	4.09947e+07	0	0	7.22492	0.348843	NNMT	5.49151	6.06004e+07	0	0	10.5842	1.10948	RBP7	5.17651	43923114	0	0	16.0519	2.29409	CXCL8	9.37178	88745696	0	0	19.2365	1.15931	LYST	5.13142	2.18257e+08	0	0	6.55903	0.473089
4	FOLR2	10.8424	30215217	0	0	12.1244	0.210472	HLA-DRA	3.81754	1.34455e+08	0	0	85.9768	21.7835	PDK4	6.08266	4.18633e+07	0	0	11.8581	1.1139	BNIP3	4.48763	5.93396e+07	0	0	7.55443	0.906225	SPRY1	5.01671	4.4761e+07	0	0	16.2145	2.43143	IER3	9.2978	1.01416e+08	0	0	34.9984	2.87171	CCL5	4.98049	266997017	0	0	29.7423	5.17255
5	RNASE1	7.80234	2.80232e+07	1.78853e-257	6.32034e-255	32.6208	3.30907	TYROBP	3.47066	123717545	0	0	33.768	9.01771	CRYAB	6.06188	47127102	0	0	34.1175	4.79318	HILPDA	4.36597	5.34422e+07	0	0	4.23187	0.19833	HSPG2	4.74594	4.07553e+07	8.13991e-277	8.15008e-274	7.40358	0.770689	CCL4L2	8.97544	9.44149e+07	0	0	43.2738	3.93278	TRBC2	4.96563	242890327	0	0	16.4755	2.5193
6	HLA-DPA1	7.14086	3.64397e+07	0	0	118.775	15.7732	AIF1	3.40903	1.09502e+08	0	0	13.2487	3.17968	ANGPTL4	5.79116	41746668	0	0	6.58988	0.310597	CRYAB	4.34871	68651768	0	0	23.833	4.71044	VWF	4.72907	4.078e+07	2.72955e-276	2.52273e-273	8.6034	1.03072	TNF	8.26723	84576380	0	0	12.3341	0.612884	CD8B	4.92512	214508692	0	0	5.88313	0.397557
7	CD14	6.98097	2.85113e+07	0	0	11.2495	0.754693	HLA-DQA1	3.32758	109176571	0	0	14.2654	3.58754	PLIN2	5.64501	4.5902e+07	0	0	20.5816	2.82312	PLIN2	4.26582	61826887	0	0	14.9911	2.74865	IFI27	4.64692	4.8944e+07	0	0	25.1716	4.63203	CXCL3	7.62395	82143116	0	0	11.2179	0.602571	CD3D	4.54883	235713489	0	0	12.0752	1.87442
8	HLA-DRA	6.48539	36724016	0	0	160.165	23.8504	C1QA	3.19386	1.1049e+08	0	0	19.1172	5.29871	CLU	5.0772	41238122	0	0	9.25935	1.02067	LDHA	4.1797	61632249	0	0	13.4339	2.45333	RAMP2	4.54403	44149026	0	0	10.883	1.61509	CXCL2	7.442	8.4578e+07	0	0	15.1	1.1634	RGS1	4.42749	2.51196e+08	0	0	24.5076	4.76119
9	MS4A6A	6.40648	31044004	0	0	14.844	1.47312	HLA-DQB1	3.15377	1.06009e+08	0	0	12.5803	3.30604	TMEM176B	4.9259	44058413	0	0	12.7707	1.79557	RARRES2	4.01704	5.56345e+07	0	0	5.83132	0.700586	PLPP1	4.4897	43914996	0	0	11.9722	1.88933	MS4A7	5.37567	89760999	0	0	10.4951	1.13837	CD27	4.26655	2.04519e+08	0	0	4.70372	0.336847
10	MS4A7	6.18743	29843283	0	0	13.6612	1.36951	C1QB	3.07	1.06077e+08	0	0	16.7532	4.78281	NDRG1	4.7803	4.12014e+07	0	0	7.77516	0.835691	ANGPTL4	3.95041	52744378	0	0	4.14416	0.302184	COL4A1	4.32483	4.02045e+07	2.19959e-220	1.20127e-217	7.35152	0.931064	BCL2A1	5.33598	80257716	0	0	9.65962	0.997687	CREM	4.24933	237941818	0	0	17.626	3.38327
11	HLA-DRB1	6.13365	34812363	0	0	83.4883	12.7746	CD74	3.05523	129134750	0	0	101.506	32.5509	TMEM176A	4.72076	44234665	0	0	12.5076	1.86133	ANXA4	3.93674	5.42021e+07	3.49413e-226	1.67928e-223	5.97931	0.772863	SPARCL1	4.31738	4.5068e+07	0	0	15.5884	2.84223	C1QC	5.11453	92176767	0	0	18.5059	2.81382	RGS2	4.02758	212944151	0	0	9.71454	1.66029
12	AIF1	6.13218	33568765	0	0	26.4628	3.47847	MS4A6A	3.02454	9.83512e+07	0	0	6.16578	1.36921	RARRES2	4.62434	4.09843e+07	0	0	7.11447	0.754731	GAPDH	3.83639	7.1072e+07	0	0	49.8599	12.2572	IGFBP7	4.17136	5.45501e+07	0	0	83.7462	19.3162	PLAUR	5.09175	84294465	0	0	9.24411	1.0119	NKG7	3.99794	2.67497e+08	0	0	40.599	9.4051
13	HMOX1	6.07398	2.52938e+07	1.21987e-223	3.48971e-221	9.44955	0.72038	C1orf162	3.01253	96016414	0	0	4.61443	0.863697	HILPDA	4.43522	3.77148e+07	0	0	4.56818	0.255446	ENO1	3.50138	5.88542e+07	5.5173e-225	2.54963e-222	11.4566	2.55761	TIMP3	4.14396	4.36656e+07	6.72482e-262	5.04992e-259	15.9319	3.08593	C1QA	5.00566	95406678	0	0	29.5189	5.09689	TRAC	3.88434	2.17393e+08	0	0	7.64884	1.22659
14	MS4A4A	6.0689	27607391	0	0	6.75432	0.277714	FTL	2.88314	120304538	0	0	356.115	122.863	BNIP3	4.34109	41007684	0	0	7.72025	1.00877	TPM1	3.18475	5.40364e+07	1.92427e-190	6.24866e-188	5.419	1.01554	MTRNR2L8	4.11976	3.53718e+07	7.70026e-12	9.72857e-11	27.0227	5.80201	HLA-DRA	4.93027	1.00309e+08	0	0	111.961	21.9118	TNFRSF9	3.70851	1.944e+08	0	0	3.2683	0.150948
[truncated: 231 more columns]

## Sheet: S4_sample composition
	N1	N2	N3	N4	N5	N6	N7	N8	N9	T3	T5	T8	T2	T4	T6	T7	T9
Myeloid cells	8.93495	3.98954	0.868726	7.49874	2.65018	8.32282	4.13354	9.00164	5.64103	3.95604	32.3755	32.0285	27.7735	65.5902	23.76	15.6749	22.6797
Tumor cells	0.03574	0.261609	0.482625	0.201309	0.530035	0	0.158983	0.654664	0.854701	1.78964	8.53555	2.46818	20.4294	12.4165	1.97077	4.91735	7.30533
Endothelium	4.89635	29.3002	1.44788	29.391	10.7774	18.9155	15.5803	17.1849	25.2992	0.43956	12.218	12.3409	27.26	7.23831	27.1258	1.87328	1.19542
Lymphoid cells	16.3331	6.21321	10.9073	8.40463	3.00353	13.2409	3.49762	10.8838	14.359	90.8634	39.1018	40.2622	16.773	11.1915	23.915	73.3747	67.4747
Stromal	1.57255	3.85873	0.096525	4.32813	3.35689	4.16141	2.22575	10.311	5.12821	0.094192	7.27969	12.3988	6.51937	3.00668	19.3091	0.991736	0.481488
Cycling	0.178699	0	0	0	0	0.252207	0.158983	0.163666	0	2.63736	0.468284	0.462784	1.24475	0.556793	0.376439	3.1405	0.846754
Epithelial	68.0486	56.3767	86.1969	50.1761	79.682	55.1072	74.2448	51.8003	48.718	0.21978	0.021286	0.038565	0	0	3.54296	0.027548	0.016603
Total:	100	100	100	100	100	100	100	100	100	100	100	100	100	100	100	100	100

## Sheet: S5_CellPhoneDB means
	id_cp_interaction	interacting_pair	partner_a	partner_b	gene_a	gene_b	secreted	receptor_a	receptor_b	annotation_strategy	is_integrin	AVR|AVR	AVR|B cells	AVR|CD8 T cells	AVR|Classical monocytes	AVR|Cytotoxic T cells	AVR|DVR	AVR|Glomerular endothelium	AVR|IGHG-high plasma cells	AVR|Mast cells	AVR|Mesangial/vSMCs	AVR|Myofibroblasts	AVR|NK cells	AVR|Non-classical monocytes	AVR|Plasma cells	AVR|Regulatory T cells	AVR|Resting/memory T cells	AVR|TAM 1	AVR|TAM 2	AVR|TAM 3	AVR|TAM 4	AVR|Tumor AVR-like vasculature	AVR|Tumor cells 1	AVR|Tumor cells 2	AVR|Tumor cells 3	AVR|Tumor vasculature 1	AVR|Tumor vasculature 2	AVR|Tumor vasculature 3	AVR|Tumor vasculature 4	AVR|vSMCs	B cells|AVR	B cells|B cells	B cells|CD8 T cells	B cells|Classical monocytes	B cells|Cytotoxic T cells	B cells|DVR	B cells|Glomerular endothelium	B cells|IGHG-high plasma cells	B cells|Mast cells
0	CPI-SS0A7B487D4	KLRG2_WNT11	simple:A4D1S0	simple:O96014	KLRG2	WNT11	TRUE	TRUE	FALSE	InnateDB-All	FALSE	0	0	0	0	0	0	0	0	0	0	0	0	0	0	0	0	0	0	0	0	0	0	0	0	0	0	0	0	0	0	0	0	0	0	0	0	0	0
1	CPI-SS0FEC87269	KLRG2_TNFSF9	simple:A4D1S0	simple:P41273	KLRG2	TNFSF9	TRUE	TRUE	FALSE	InnateDB-All	FALSE	0	0	0	0	0	0	0	0	0	0	0	0	0	0	0	0	0	0	0	0	0	0	0	0	0	0	0	0	0	0	0	0	0	0	0	0	0	0
2	CPI-SS028784FC6	HLA-DPA1_TNFSF9	simple:HLADPA1	simple:P41273	HLA-DPA1	TNFSF9	TRUE	TRUE	FALSE	InnateDB-All	FALSE	1.19	1.19	1.221	0	1.192	1.193	1.189	1.192	1.191	1.19	1.194	1.197	1.188	1.21	1.193	1.199	1.196	1.2	1.195	1.188	1.194	1.249	1.197	1.194	1.188	1.188	0	0	1.188	0.964	0.965	0.995	0	0.967	0.968	0.963	0.967	0.965
3	CPI-SS00A8596B5	PVR_TNFSF9	simple:P15151	simple:P41273	PVR	TNFSF9	TRUE	TRUE	FALSE	InnateDB-All	FALSE	0.01	0.011	0.042	0	0.013	0.014	0.009	0.013	0.011	0.011	0.015	0.018	0.009	0.031	0.014	0.02	0.017	0.021	0.016	0.009	0.015	0.07	0.018	0.015	0.008	0.009	0	0	0.009	0	0	0	0	0	0	0	0	0
4	CPI-SS044DF8749	KLRG2_WNT5B	simple:A4D1S0	simple:Q9H1J7	KLRG2	WNT5B	TRUE	TRUE	FALSE	InnateDB-All	FALSE	0	0	0	0	0	0	0	0	0	0	0	0	0	0	0	0	0	0	0	0	0	0	0	0	0	0	0	0	0	0	0	0	0	0	0	0	0	0
5	CPI-SS072B19293	HLA-DPA1_GAL	simple:HLADPA1	simple:P22466	HLA-DPA1	GAL	TRUE	TRUE	FALSE	InnateDB-All	FALSE	0	0	1.187	0	0	0	0	0	0	1.188	1.191	0	0	0	0	0	0	0	0	0	0	0	0	0	0	0	1.212	0	1.188	0	0	0.962	0	0	0	0	0	0
6	CPI-SS0F8ABC300	GALR2_GAL	simple:O43603	simple:P22466	GALR2	GAL	TRUE	TRUE	FALSE	guidetopharmacology.org	FALSE	0	0	0	0	0	0	0	0	0	0	0	0	0	0	0	0	0	0	0	0	0	0	0	0	0	0	0	0	0	0	0	0	0	0	0	0	0	0
7	CPI-SS0E70DD97F	GALR3_GAL	simple:O60755	simple:P22466	GALR3	GAL	TRUE	TRUE	FALSE	guidetopharmacology.org	FALSE	0	0	0	0	0	0	0	0	0	0	0	0	0	0	0	0	0	0	0	0	0	0	0	0	0	0	0	0	0	0	0	0	0	0	0	0	0	0
8	CPI-SS0B84DAE3D	PVR_CD96	simple:P15151	simple:P40200	PVR	CD96	TRUE	TRUE	TRUE	curated	FALSE	0	0.021	0.104	0.013	0.166	0.013	0	0	0.017	0.011	0.015	0.066	0.01	0.024	0.125	0.104	0.014	0.014	0.013	0.011	0.011	0	0.014	0.012	0.01	0.011	0.02	0.012	0.011	0	0	0	0	0	0	0	0	0
9	CPI-SS0A8627ED6	PVR_CD226	simple:P15151	simple:Q15762	PVR	CD226	TRUE	TRUE	TRUE	curated	FALSE	0.011	0	0.011	0.011	0.021	0	0	0	0.022	0.012	0.011	0.041	0.009	0	0.027	0.034	0.014	0.015	0.016	0.009	0.014	0.011	0.009	0.01	0	0.01	0	0.013	0	0	0	0	0	0	0	0	0	0
10	CPI-SS00561BBD7	PVR_TIGIT	simple:P15151	simple:Q495A1	PVR	TIGIT	TRUE	TRUE	FALSE	curated	FALSE	0.009	0.015	0.128	0.009	0.088	0	0	0.03	0.018	0.012	0	0.063	0.011	0	0.47	0.047	0.009	0.011	0.014	0.009	0.011	0	0.009	0.015	0.012	0.01	0	0.01	0.01	0	0	0	0	0	0	0	0	0
11	CPI-SS0F1A060D4	PVR_NECTIN3	simple:P15151	simple:Q9NQS3	PVR	NECTIN3	TRUE	TRUE	FALSE	curated	FALSE	0.021	0	0.014	0.009	0.016	0.021	0.015	0.032	0	0.015	0.013	0.013	0.01	0	0.01	0.022	0.008	0.008	0.009	0	0.013	0.058	0.026	0.013	0.013	0.011	0	0.009	0.022	0	0	0	0	0	0	0	0	0
12	CPI-SS00550260E	CADM3_NECTIN3	simple:Q8N126	simple:Q9NQS3	CADM3	NECTIN3	FALSE	FALSE	FALSE	curated	FALSE	0.015	0	0.008	0.003	0.01	0.014	0.009	0.026	0	0.009	0.007	0.007	0.004	0	0.003	0.016	0.002	0.002	0.002	0	0.007	0.052	0.02	0.007	0.007	0.005	0	0.003	0.016	0	0	0	0	0	0	0	0	0
13	CPI-SS0B990492C	CADM1_NECTIN3	simple:Q9BY67	simple:Q9NQS3	CADM1	NECTIN3	FALSE	FALSE	FALSE	curated	FALSE	0.025	0	0.018	0.013	0.02	0.024	0.019	0.036	0	0.019	0.017	0.017	0.014	0	0.013	0.026	0.012	0.012	0.012	0	0.016	0.062	0.03	0.017	0.017	0.014	0	0.013	0.025	0.016	0	0.009	0.004	0.011	0.015	0.01	0.027	0
14	CPI-SS0C5E9FBFB	NECTIN1_NECTIN3	simple:Q15223	simple:Q9NQS3	NECTIN1	NECTIN3	TRUE	TRUE	FALSE	curated	FALSE	0.019	0	0.012	0.007	0.014	0.019	0.013	0.03	0	0.013	0.011	0.011	0.008	0	0.008	0.02	0.006	0.006	0.007	0	0.011	0.056	0.024	0.011	0.011	0.009	0	0.007	0.02	0	0	0	0	0	0	0	0	0
15	CPI-SS03859E16F	TIGIT_NECTIN3	simple:Q495A1	simple:Q9NQS3	TIGIT	NECTIN3	FALSE	FALSE	FALSE	curated	FALSE	0.014	0	0.007	0.002	0.009	0.014	0.008	0.025	0	0.008	0.006	0.006	0.003	0	0.003	0.015	0.001	0.001	0.002	0	0.006	0.051	0.019	0.006	0.006	0.004	0	0.002	0.015	0.02	0	0.013	0.008	0.015	0.019	0.014	0.031	0
16	CPI-SS02FBD007E	NECTIN2_NECTIN3	simple:Q92692	simple:Q9NQS3	NECTIN2	NECTIN3	FALSE	TRUE	FALSE	curated	FALSE	0.071	0	0.064	0.059	0.066	0.07	0.064	0.082	0	0.064	0.063	0.063	0.06	0	0.059	0.072	0.058	0.058	0.058	0	0.062	0.107	0.076	0.062	0.063	0.06	0	0.058	0.071	0	0	0	0	0	0	0	0	0
17	CPI-SS09C06644C	CADM3_CADM1	simple:Q8N126	simple:Q9BY67	CADM3	CADM1	FALSE	FALSE	FALSE	curated	FALSE	0.013	0.005	0.035	0.003	0.003	0.006	0.015	0.07	0.01	0.01	0.015	0.005	0.003	0	0.016	0.006	0.029	0.061	0.024	0.011	0.006	0.018	0.027	0.007	0.014	0.009	0.011	0.013	0.006	0	0	0	0	0	0	0	0	0
18	CPI-SS0889E281D	CADM1_CADM1	simple:Q9BY67	simple:Q9BY67	CADM1	CADM1	FALSE	FALSE	FALSE	curated	FALSE	0.023	0.014	0.045	0.012	0.013	0.016	0.025	0.08	0.019	0.02	0.024	0.014	0.012	0	0.025	0.016	0.039	0.071	0.034	0.021	0.016	0.028	0.037	0.017	0.024	0.018	0.02	0.023	0.016	0.014	0.006	0.036	0.003	0.004	0.007	0.016	0.071	0.011
19	CPI-SS0C9696AAA	CRTAM_CADM1	simple:O95727	simple:Q9BY67	CRTAM	CADM1	FALSE	FALSE	FALSE	curated	FALSE	0.013	0.005	0.035	0.002	0.003	0.006	0.015	0.07	0.01	0.01	0.015	0.005	0.003	0	0.016	0.006	0.029	0.061	0.024	0.011	0.006	0.018	0.027	0.007	0.014	0.009	0.011	0.013	0.006	0	0	0	0	0	0	0	0	0
20	CPI-SS02D18D12B	CADM3_CADM4	simple:Q8N126	simple:Q8NFZ8	CADM3	CADM4	FALSE	FALSE	FALSE	curated	FALSE	0.003	0	0	0.003	0	0.004	0	0.007	0	0.008	0	0	0.003	0	0	0	0.006	0.005	0	0.003	0	0	0	0.005	0.003	0	0	0	0.005	0	0	0	0	0	0	0	0	0
21	CPI-SS0B3829651	CADM3_EPB41L1	simple:Q8N126	simple:Q9H4G0	CADM3	EPB41L1	FALSE	FALSE	FALSE	curated	FALSE	0.004	0.01	0.002	0.005	0	0.011	0.014	0	0.03	0.138	0.083	0.003	0	0	0	0.003	0.005	0.009	0.004	0.005	0.013	0.032	0.031	0.009	0.012	0.012	0.013	0.005	0.049	0	0	0	0	0	0	0	0	0
22	CPI-SS00661A3A4	NECTIN1_CADM3	simple:Q15223	simple:Q8N126	NECTIN1	CADM3	TRUE	TRUE	FALSE	curated	FALSE	0.008	0	0	0	0	0	0	0	0	0.007	0.01	0	0	0.019	0	0	0.006	0.007	0	0	0.055	0	0	0.007	0	0.007	0	0.007	0.008	0	0	0	0	0	0	0	0	0
23	CPI-SS01E0F2D2C	NECTIN1_NECTIN4	simple:Q15223	simple:Q96NY8	NECTIN1	NECTIN4	TRUE	TRUE	TRUE	curated	FALSE	0.007	0	0.006	0	0.007	0.014	0.008	0	0	0	0	0.007	0	0	0	0.006	0.007	0.007	0.006	0	0	0	0	0	0.007	0	0	0	0	0	0	0	0	0	0	0	0	0
24	CPI-SS0A5DF05C0	TIGIT_NECTIN2	simple:Q495A1	simple:Q92692	TIGIT	NECTIN2	FALSE	FALSE	TRUE	curated	FALSE	0.058	0	0.002	0.018	0.004	0.051	0.058	0.005	0.022	0.044	0.039	0.003	0.013	0	0	0.002	0.039	0.034	0.02	0.027	0.094	0.069	0.05	0.018	0.138	0.15	0.118	0.071	0.043	0.064	0	0.008	0.024	0.009	0.057	0.064	0.011	0.028
25	CPI-SS06207F70E	CD226_NECTIN2	simple:Q15762	simple:Q92692	CD226	NECTIN2	FALSE	TRUE	TRUE	curated	FALSE	0.06	0	0.004	0.02	0.006	0.053	0.06	0.007	0.025	0.046	0.041	0.005	0.015	0	0	0.004	0.041	0.036	0.023	0.029	0.096	0.071	0.052	0.02	0.14	0.152	0.12	0.073	0.045	0	0	0	0	0	0	0	0	0
26	CPI-SC01C699B73	COL6A6_a10b1 complex	simple:A6NMZ7	complex:a10b1 complex	COL6A6		TRUE	FALSE	FALSE	curated	TRUE	0	0	0	0	0	0	0	0	0	0	0	0	0	0	0	0	0	0	0	0	0	0	0	0	0	0	0	0	0	0	0	0	0	0	0	0	0	0
27	CPI-SC00A0B0892	COL6A5_a10b1 complex	simple:A8TX70	complex:a10b1 complex	COL6A5		TRUE	FALSE	FALSE	curated	TRUE	0.012	0	0.003	0.003	0.003	0.028	0.018	0	0.004	0.014	0.016	0.005	0.003	0	0.004	0.003	0.005	0.004	0.003	0	0.05	0	0.003	0.005	0.053	0.027	0.012	0.025	0.026	0	0	0	0	0	0	0	0	0
28	CPI-SC07ECBFCA7	COL1A1_a10b1 complex	simple:P02452	complex:a10b1 complex	COL1A1		TRUE	FALSE	FALSE	curated	TRUE	0.013	0	0.004	0.004	0.004	0.029	0.019	0	0.005	0.015	0.017	0.006	0.004	0	0.005	0.004	0.006	0.005	0.004	0	0.051	0	0.004	0.005	0.054	0.028	0.013	0.025	0.026	0.017	0	0.009	0.008	0.008	0.033	0.023	0	0.009
29	CPI-SC0DA298BEC	COL2A1_a10b1 complex	simple:P02458	complex:a10b1 complex	COL2A1		TRUE	FALSE	FALSE	curated	TRUE	0	0	0	0	0	0	0	0	0	0	0	0	0	0	0	0	0	0	0	0	0	0	0	0	0	0	0	0	0	0.013	0	0.005	0.004	0.004	0.03	0.019	0	0.005
30	CPI-SC067433F6B	COL3A1_a10b1 complex	simple:P02461	complex:a10b1 complex	COL3A1		TRUE	FALSE	FALSE	curated	TRUE	0.064	0	0.056	0.055	0.055	0.081	0.07	0	0.056	0.067	0.068	0.058	0.056	0	0.056	0.056	0.058	0.056	0.056	0	0.102	0	0.056	0.057	0.106	0.08	0.064	0.077	0.078	0.013	0	0.004	0.004	0.004	0.029	0.019	0	0.005
31	CPI-SC0B6F1A278	COL4A1_a10b1 complex	simple:P02462	complex:a10b1 complex	COL4A1		TRUE	FALSE	FALSE	curated	TRUE	0.162	0	0.154	0.153	0.153	0.178	0.168	0	0.154	0.165	0.166	0.156	0.153	0	0.154	0.153	0.156	0.154	0.154	0	0.2	0	0.154	0.155	0.203	0.177	0.162	0.175	0.176	0.028	0	0.019	0.018	0.019	0.044	0.033	0	0.02
32	CPI-SC0D19BAF15	FN1_a10b1 complex	simple:P02751	complex:a10b1 complex	FN1		TRUE	FALSE	FALSE	curated	TRUE	0.298	0	0.289	0.289	0.289	0.314	0.304	0	0.29	0.3	0.301	0.291	0.289	0	0.29	0.289	0.291	0.29	0.289	0	0.336	0	0.289	0.29	0.339	0.313	0.298	0.31	0.311	0.02	0	0.011	0.011	0.011	0.036	0.026	0	0.012
33	CPI-SC0F516B854	COL5A2_a10b1 complex	simple:P05997	complex:a10b1 complex	COL5A2		TRUE	FALSE	FALSE	curated	TRUE	0.015	0	0.006	0.006	0.006	0.031	0.021	0	0.007	0.017	0.019	0.008	0.006	0	0.007	0.006	0.008	0.007	0.006	0	0.053	0	0.006	0.008	0.056	0.03	0.015	0.028	0.028	0	0	0	0	0	0	0	0	0
34	CPI-SC011F01833	COL1A2_a10b1 complex	simple:P08123	complex:a10b1 complex	COL1A2		TRUE	FALSE	FALSE	curated	TRUE	0.013	0	0.004	0.004	0.004	0.029	0.019	0	0.005	0.015	0.017	0.006	0.004	0	0.005	0.004	0.006	0.005	0.004	0	0.051	0	0.004	0.006	0.054	0.028	0.013	0.026	0.026	0.017	0	0.008	0.008	0.008	0.033	0.023	0	0.009
35	CPI-SC0FA79E269	COL4A2_a10b1 complex	simple:P08572	complex:a10b1 complex	COL4A2		TRUE	FALSE	FALSE	curated	TRUE	0.112	0	0.103	0.103	0.103	0.128	0.118	0	0.104	0.115	0.116	0.105	0.103	0	0.104	0.103	0.105	0.104	0.104	0	0.15	0	0.104	0.105	0.153	0.127	0.112	0.125	0.126	0.026	0	0.017	0.017	0.017	0.042	0.032	0	0.018
36	CPI-SC04936738A	COL11A1_a10b1 complex	simple:P12107	complex:a10b1 complex	COL11A1		TRUE	FALSE	FALSE	curated	TRUE	0	0	0	0	0	0	0	0	0	0	0	0	0	0	0	0	0	0	0	0	0	0	0	0	0	0	0	0	0	0	0	0	0	0	0	0	0	0
37	CPI-SC02B111AB0	COL6A1_a10b1 complex	simple:P12109	complex:a10b1 complex	COL6A1		TRUE	FALSE	FALSE	curated	TRUE	0.039	0	0.031	0.03	0.03	0.055	0.045	0	0.031	0.042	0.043	0.033	0.03	0	0.031	0.03	0.033	0.031	0.031	0	0.077	0	0.031	0.032	0.08	0.054	0.039	0.052	0.053	0.013	0	0.004	0.004	0.004	0.029	0.019	0	0.005
38	CPI-SC0CE851065	COL6A2_a10b1 complex	simple:P12110	complex:a10b1 complex	COL6A2		TRUE	FALSE	FALSE	curated	TRUE	0.03	0	0.021	0.021	0.021	0.046	0.035	0	0.022	0.032	0.033	0.023	0.021	0	0.022	0.021	0.023	0.022	0.021	0	0.067	0	0.021	0.022	0.071	0.045	0.03	0.042	0.043	0	0	0	0	0	0	0	0	0
39	CPI-SC07375C073	COL6A3_a10b1 complex	simple:P12111	complex:a10b1 complex	COL6A3		TRUE	FALSE	FALSE	curated	TRUE	0.016	0	0.008	0.007	0.007	0.032	0.022	0	0.008	0.019	0.02	0.009	0.007	0	0.008	0.007	0.009	0.008	0.008	0	0.054	0	0.008	0.009	0.057	0.031	0.016	0.029	0.03	0	0	0	0	0	0	0	0	0
40	CPI-SC0D6C777F2	COL11A2_a10b1 complex	simple:P13942	complex:a10b1 complex	COL11A2		TRUE	FALSE	FALSE	curated	TRUE	0.013	0	0.005	0.004	0.004	0.029	0.019	0	0.005	0.016	0.017	0.006	0.004	0	0.005	0.004	0.006	0.005	0.005	0	0.051	0	0.005	0.006	0.054	0.028	0.013	0.026	0.027	0	0	0	0	0	0	0	0	0
41	CPI-SC0F74C069F	COL9A1_a10b1 complex	simple:P20849	complex:a10b1 complex	COL9A1		TRUE	FALSE	FALSE	curated	TRUE	0	0	0	0	0	0	0	0	0	0	0	0	0	0	0	0	0	0	0	0	0	0	0	0	0	0	0	0	0	0	0	0	0	0	0	0	0	0
42	CPI-SC041DEF0FB	COL5A1_a10b1 complex	simple:P20908	complex:a10b1 complex	COL5A1		TRUE	FALSE	FALSE	curated	TRUE	0.013	0	0.005	0.004	0.004	0.03	0.019	0	0.005	0.016	0.017	0.007	0.004	0	0.005	0.005	0.007	0.005	0.005	0	0.051	0	0.005	0.006	0.055	0.029	0.013	0.026	0.027	0	0	0	0	0	0	0	0	0
43	CPI-SC0C907A888	COL8A2_a10b1 complex	simple:P25067	complex:a10b1 complex	COL8A2		TRUE	FALSE	FALSE	curated	TRUE	0.011	0	0.003	0.002	0.002	0.027	0.017	0	0.003	0.014	0.015	0.004	0.002	0	0.003	0.002	0.004	0.003	0.003	0	0.049	0	0.003	0.004	0.052	0.026	0.011	0.024	0.025	0	0	0	0	0	0	0	0	0
44	CPI-SC08B1D5269	COL5A3_a10b1 complex	simple:P25940	complex:a10b1 complex	COL5A3		TRUE	FALSE	FALSE	curated	TRUE	0.012	0	0.003	0.003	0.003	0.028	0.018	0	0.004	0.014	0.016	0.005	0.003	0	0.004	0.003	0.005	0.004	0.003	0	0.05	0	0.003	0.004	0.053	0.027	0.012	0.024	0.025	0	0	0	0	0	0	0	0	0
45	CPI-SC0F8101D41	COL8A1_a10b1 complex	simple:P27658	complex:a10b1 complex	COL8A1		TRUE	FALSE	FALSE	curated	TRUE	0.023	0	0.014	0.014	0.014	0.039	0.029	0	0.015	0.025	0.027	0.016	0.014	0	0.015	0.014	0.016	0.015	0.014	0	0.061	0	0.014	0.016	0.064	0.038	0.023	0.036	0.036	0.018	0	0.009	0.009	0.009	0.034	0.024	0	0.01
46	CPI-SC087556B01	COL4A5_a10b1 complex	simple:P29400	complex:a10b1 complex	COL4A5		TRUE	FALSE	FALSE	curated	TRUE	0.012	0	0.003	0.003	0.003	0.028	0.018	0	0.004	0.014	0.015	0.005	0.003	0	0.004	0.003	0.005	0.004	0.003	0	0.05	0	0.003	0.004	0.053	0.027	0.012	0.024	0.025	0	0	0	0	0	0	0	0	0
47	CPI-SC08E75294D	COL15A1_a10b1 complex	simple:P39059	complex:a10b1 complex	COL15A1		TRUE	FALSE	FALSE	curated	TRUE	0.074	0	0.065	0.065	0.065	0.09	0.08	0	0.066	0.077	0.078	0.067	0.065	0	0.066	0.065	0.067	0.066	0.066	0	0.112	0	0.065	0.067	0.115	0.089	0.074	0.087	0.088	0	0	0	0	0	0	0	0	0
48	CPI-SC0017F527E	COL18A1_a10b1 complex	simple:P39060	complex:a10b1 complex	COL18A1		TRUE	FALSE	FALSE	curated	TRUE	0.049	0	0.041	0.04	0.04	0.065	0.055	0	0.041	0.052	0.053	0.042	0.04	0	0.041	0.04	0.042	0.041	0.041	0	0.087	0	0.041	0.042	0.09	0.064	0.049	0.062	0.063	0	0	0	0	0	0	0	0	0
49	CPI-SC00C0800EB	COL4A4_a10b1 complex	simple:P53420	complex:a10b1 complex	COL4A4		TRUE	FALSE	FALSE	curated	TRUE	0.011	0	0.002	0.002	0.002	0.027	0.017	0	0.003	0.014	0.015	0.004	0.002	0	0.003	0.002	0.004	0.003	0.003	0	0.049	0	0.002	0.004	0.052	0.026	0.011	0.024	0.025	0.022	0	0.013	0.013	0.013	0.038	0.028	0	0.014
50	CPI-SC0A3F146C2	COL4A3_a10b1 complex	simple:Q01955	complex:a10b1 complex	COL4A3		TRUE	FALSE	FALSE	curated	TRUE	0.015	0	0.006	0.006	0.006	0.031	0.021	0	0.007	0.017	0.019	0.008	0.006	0	0.007	0.006	0.008	0.007	0.006	0	0.053	0	0.006	0.007	0.056	0.03	0.015	0.027	0.028	0.016	0	0.007	0.007	0.007	0.032	0.022	0	0.008
51	CPI-SC008F4294F	COL7A1_a10b1 complex	simple:Q02388	complex:a10b1 complex	COL7A1		TRUE	FALSE	FALSE	curated	TRUE	0	0	0	0	0	0	0	0	0	0	0	0	0	0	0	0	0	0	0	0	0	0	0	0	0	0	0	0	0	0	0	0	0	0	0	0	0	0
52	CPI-SC0A199B69E	COL10A1_a10b1 complex	simple:Q03692	complex:a10b1 complex	COL10A1		TRUE	FALSE	FALSE	curated	TRUE	0.012	0	0.003	0.003	0.003	0.028	0.018	0	0.004	0.014	0.016	0.005	0.003	0	0.004	0.003	0.005	0.004	0.003	0	0.05	0	0.003	0.005	0.053	0.027	0.012	0.025	0.025	0	0	0	0	0	0	0	0	0
53	CPI-SC015980AEB	COL14A1_a10b1 complex	simple:Q05707	complex:a10b1 complex	COL14A1		TRUE	FALSE	FALSE	curated	TRUE	0	0	0	0	0	0	0	0	0	0	0	0	0	0	0	0	0	0	0	0	0	0	0	0	0	0	0	0	0	0	0	0	0	0	0	0	0	0
54	CPI-SC0F94B2CF9	COL16A1_a10b1 complex	simple:Q07092	complex:a10b1 complex	COL16A1		TRUE	FALSE	FALSE	curated	TRUE	0.015	0	0.006	0.006	0.006	0.031	0.021	0	0.007	0.017	0.019	0.008	0.006	0	0.007	0.006	0.008	0.007	0.006	0	0.053	0	0.006	0.008	0.056	0.03	0.015	0.028	0.028	0	0	0	0	0	0	0	0	0
55	CPI-SC05565E8CE	COL4A6_a10b1 complex	simple:Q14031	complex:a10b1 complex	COL4A6		TRUE	FALSE	FALSE	curated	TRUE	0	0	0	0	0	0	0	0	0	0	0	0	0	0	0	0	0	0	0	0	0	0	0	0	0	0	0	0	0	0	0	0	0	0	0	0	0	0
56	CPI-SC0517A327B	COL9A3_a10b1 complex	simple:Q14050	complex:a10b1 complex	COL9A3		TRUE	FALSE	FALSE	curated	TRUE	0	0	0	0	0	0	0	0	0	0	0	0	0	0	0	0	0	0	0	0	0	0	0	0	0	0	0	0	0	0.02	0	0.012	0.011	0.011	0.037	0.026	0	0.012
57	CPI-SC067EE23E1	COL9A2_a10b1 complex	simple:Q14055	complex:a10b1 complex	COL9A2		TRUE	FALSE	FALSE	curated	TRUE	0.011	0	0.002	0.002	0.002	0.027	0.017	0	0.003	0.014	0.015	0.004	0.002	0	0.003	0.002	0.004	0.003	0.003	0	0.049	0	0.003	0.004	0.052	0.026	0.011	0.024	0.025	0.026	0	0.018	0.017	0.017	0.043	0.032	0	0.018
58	CPI-SC09DFB2ACA	COL19A1_a10b1 complex	simple:Q14993	complex:a10b1 complex	COL19A1		TRUE	FALSE	FALSE	curated	TRUE	0.011	0	0.003	0.002	0.002	0.028	0.017	0	0.003	0.014	0.015	0.005	0.002	0	0.003	0.003	0.005	0.003	0.003	0	0.049	0	0.003	0.004	0.053	0.027	0.011	0.024	0.025	0.019	0	0.011	0.01	0.01	0.035	0.025	0	0.011
59	CPI-SC090311934	COL24A1_a10b1 complex	simple:Q17RW2	complex:a10b1 complex	COL24A1		TRUE	FALSE	FALSE	curated	TRUE	0	0	0	0	0	0	0	0	0	0	0	0	0	0	0	0	0	0	0	0	0	0	0	0	0	0	0	0	0	0	0	0	0	0	0	0	0	0
60	CPI-SC05D8C0EF5	COL28A1_a10b1 complex	simple:Q2UY09	complex:a10b1 complex	COL28A1		TRUE	FALSE	FALSE	curated	TRUE	0	0	0	0	0	0	0	0	0	0	0	0	0	0	0	0	0	0	0	0	0	0	0	0	0	0	0	0	0	0	0	0	0	0	0	0	0	0
61	CPI-SC0725E3A76	COL13A1_a10b1 complex	simple:Q5TAT6	complex:a10b1 complex	COL13A1		FALSE	FALSE	FALSE	curated	TRUE	0.019	0	0.011	0.01	0.01	0.035	0.025	0	0.011	0.022	0.023	0.012	0.01	0	0.011	0.01	0.012	0.011	0.011	0	0.057	0	0.011	0.012	0.06	0.034	0.019	0.032	0.033	0	0	0	0	0	0	0	0	0
62	CPI-SC0C9CBDD21	COL27A1_a10b1 complex	simple:Q8IZC6	complex:a10b1 complex	COL27A1		TRUE	FALSE	FALSE	curated	TRUE	0	0	0	0	0	0	0	0	0	0	0	0	0	0	0	0	0	0	0	0	0	0	0	0	0	0	0	0	0	0.016	0	0.007	0.007	0.007	0.032	0.022	0	0.008
63	CPI-SC0BA1D5E00	COL22A1_a10b1 complex	simple:Q8NFW1	complex:a10b1 complex	COL22A1		TRUE	FALSE	FALSE	curated	TRUE	0	0	0	0	0	0	0	0	0	0	0	0	0	0	0	0	0	0	0	0	0	0	0	0	0	0	0	0	0	0	0	0	0	0	0	0	0	0
64	CPI-SC0147A8A42	COL26A1_a10b1 complex	simple:Q96A83	complex:a10b1 complex	COL26A1		TRUE	FALSE	FALSE	curated	TRUE	0	0	0	0	0	0	0	0	0	0	0	0	0	0	0	0	0	0	0	0	0	0	0	0	0	0	0	0	0	0	0	0	0	0	0	0	0	0
65	CPI-SC08938BB1C	COL21A1_a10b1 complex	simple:Q96P44	complex:a10b1 complex	COL21A1		TRUE	FALSE	FALSE	curated	TRUE	0.013	0	0.004	0.004	0.004	0.029	0.019	0	0.005	0.015	0.017	0.006	0.004	0	0.005	0.004	0.006	0.005	0.004	0	0.051	0	0.004	0.006	0.054	0.028	0.013	0.026	0.026	0	0	0	0	0	0	0	0	0
66	CPI-SC02131C05A	COL12A1_a10b1 complex	simple:Q99715	complex:a10b1 complex	COL12A1		TRUE	FALSE	FALSE	curated	TRUE	0	0	0	0	0	0	0	0	0	0	0	0	0	0	0	0	0	0	0	0	0	0	0	0	0	0	0	0	0	0.014	0	0.006	0.005	0.005	0.031	0.02	0	0.006
67	CPI-SC0BF16A11C	COL20A1_a10b1 complex	simple:Q9P218	complex:a10b1 complex	COL20A1		TRUE	FALSE	FALSE	curated	TRUE	0.012	0	0.003	0.003	0.003	0.028	0.018	0	0.004	0.014	0.015	0.005	0.003	0	0.004	0.003	0.005	0.004	0.003	0	0.05	0	0.003	0.004	0.053	0.027	0.012	0.024	0.025	0	0	0	0	0	0	0	0	0
68	CPI-SC06B4C6DD5	COL17A1_a10b1 complex	simple:Q9UMD9	complex:a10b1 complex	COL17A1		TRUE	FALSE	FALSE	curated	TRUE	0.012	0	0.003	0.003	0.003	0.028	0.018	0	0.004	0.014	0.016	0.005	0.003	0	0.004	0.003	0.005	0.004	0.003	0	0.05	0	0.003	0.004	0.053	0.027	0.012	0.024	0.025	0	0	0	0	0	0	0	0	0
69	CPI-SC07E0348EF	COL6A6_a11b1 complex	simple:A6NMZ7	complex:a11b1 complex	COL6A6		TRUE	FALSE	FALSE	curated	TRUE	0	0	0	0	0	0	0	0	0	0	0	0	0	0	0	0	0	0	0	0	0	0	0	0	0	0	0	0	0	0	0	0	0	0	0	0	0	0
70	CPI-SC05CE52A12	COL6A5_a11b1 complex	simple:A8TX70	complex:a11b1 complex	COL6A5		TRUE	FALSE	FALSE	curated	TRUE	0.034	0.021	0.008	0.011	0.004	0.032	0.027	0	0.004	0.016	0.11	0.011	0.011	0.016	0.011	0.012	0.008	0.006	0.007	0.007	0.012	0	0.006	0.007	0.008	0.005	0.011	0.008	0.035	0	0	0	0	0	0	0	0	0
71	CPI-SC0F7E26271	COL1A1_a11b1 complex	simple:P02452	complex:a11b1 complex	COL1A1		TRUE	FALSE	FALSE	curated	TRUE	0.034	0.022	0.009	0.012	0.005	0.032	0.028	0	0.005	0.017	0.11	0.012	0.011	0.017	0.012	0.013	0.009	0.006	0.007	0.007	0.012	0	0.007	0.007	0.009	0.006	0.012	0.009	0.036	0.039	0.026	0.014	0.017	0.009	0.037	0.032	0	0.009
72	CPI-SC0CF621D48	COL2A1_a11b1 complex	simple:P02458	complex:a11b1 complex	COL2A1		TRUE	FALSE	FALSE	curated	TRUE	0	0	0	0	0	0	0	0	0	0	0	0	0	0	0	0	0	0	0	0	0	0	0	0	0	0	0	0	0	0.035	0.023	0.01	0.013	0.006	0.033	0.028	0	0.005
73	CPI-SC0A8902C85	COL3A1_a11b1 complex	simple:P02461	complex:a11b1 complex	COL3A1		TRUE	FALSE	FALSE	curated	TRUE	0.086	0.074	0.061	0.064	0.057	0.084	0.079	0	0.056	0.069	0.162	0.064	0.063	0.069	0.064	0.065	0.061	0.058	0.059	0.059	0.064	0	0.059	0.059	0.06	0.057	0.064	0.061	0.088	0.035	0.022	0.009	0.012	0.005	0.033	0.028	0	0.005
74	CPI-SC0A0532ADC	COL4A1_a11b1 complex	simple:P02462	complex:a11b1 complex	COL4A1		TRUE	FALSE	FALSE	curated	TRUE	0.184	0.171	0.159	0.162	0.155	0.182	0.177	0	0.154	0.167	0.26	0.161	0.161	0.167	0.162	0.162	0.158	0.156	0.157	0.157	0.162	0	0.157	0.157	0.158	0.155	0.161	0.159	0.186	0.049	0.037	0.024	0.027	0.02	0.047	0.042	0	0.019
75	CPI-SC0CFF5E19D	FN1_a11b1 complex	simple:P02751	complex:a11b1 complex	FN1		TRUE	FALSE	FALSE	curated	TRUE	0.319	0.307	0.294	0.297	0.29	0.317	0.313	0	0.29	0.302	0.395	0.297	0.296	0.302	0.297	0.298	0.294	0.291	0.292	0.292	0.297	0	0.292	0.292	0.294	0.291	0.297	0.294	0.321	0.041	0.029	0.016	0.019	0.012	0.04	0.035	0	0.012
76	CPI-SC0DF641DAA	COL5A2_a11b1 complex	simple:P05997	complex:a11b1 complex	COL5A2		TRUE	FALSE	FALSE	curated	TRUE	0.037	0.024	0.011	0.014	0.007	0.035	0.03	0	0.007	0.019	0.112	0.014	0.013	0.019	0.014	0.015	0.011	0.009	0.009	0.01	0.015	0	0.009	0.01	0.011	0.008	0.014	0.011	0.038	0	0	0	0	0	0	0	0	0
77	CPI-SC0681D30FE	COL1A2_a11b1 complex	simple:P08123	complex:a11b1 complex	COL1A2		TRUE	FALSE	FALSE	curated	TRUE	0.035	0.022	0.009	0.012	0.005	0.033	0.028	0	0.005	0.017	0.11	0.012	0.011	0.017	0.012	0.013	0.009	0.007	0.007	0.008	0.013	0	0.007	0.008	0.009	0.006	0.012	0.009	0.036	0.039	0.026	0.013	0.016	0.009	0.037	0.032	0	0.009
78	CPI-SC02017BE74	COL4A2_a11b1 complex	simple:P08572	complex:a11b1 complex	COL4A2		TRUE	FALSE	FALSE	curated	TRUE	0.134	0.121	0.109	0.112	0.104	0.132	0.127	0	0.104	0.116	0.21	0.111	0.111	0.117	0.111	0.112	0.108	0.106	0.107	0.107	0.112	0	0.106	0.107	0.108	0.105	0.111	0.109	0.136	0.048	0.035	0.023	0.025	0.018	0.046	0.041	0	0.018
79	CPI-SC0861656EC	COL11A1_a11b1 complex	simple:P12107	complex:a11b1 complex	COL11A1		TRUE	FALSE	FALSE	curated	TRUE	0	0	0	0	0	0	0	0	0	0	0	0	0	0	0	0	0	0	0	0	0	0	0	0	0	0	0	0	0	0	0	0	0	0	0	0	0	0
80	CPI-SC04085F9F9	COL6A1_a11b1 complex	simple:P12109	complex:a11b1 complex	COL6A1		TRUE	FALSE	FALSE	curated	TRUE	0.061	0.048	0.036	0.039	0.032	0.059	0.054	0	0.031	0.044	0.137	0.038	0.038	0.044	0.039	0.039	0.036	0.033	0.034	0.034	0.039	0	0.034	0.034	0.035	0.032	0.038	0.036	0.063	0.035	0.022	0.01	0.013	0.005	0.033	0.028	0	0.005
81	CPI-SC0A54B5323	COL6A2_a11b1 complex	simple:P12110	complex:a11b1 complex	COL6A2		TRUE	FALSE	FALSE	curated	TRUE	0.051	0.039	0.026	0.029	0.022	0.049	0.045	0	0.021	0.034	0.127	0.029	0.028	0.034	0.029	0.03	0.026	0.023	0.024	0.024	0.029	0	0.024	0.024	0.025	0.023	0.029	0.026	0.053	0	0	0	0	0	0	0	0	0
82	CPI-SC0ECFACED2	COL6A3_a11b1 complex	simple:P12111	complex:a11b1 complex	COL6A3		TRUE	FALSE	FALSE	curated	TRUE	0.038	0.025	0.013	0.016	0.009	0.036	0.031	0	0.008	0.021	0.114	0.015	0.015	0.021	0.016	0.016	0.012	0.01	0.011	0.011	0.016	0	0.01	0.011	0.012	0.009	0.015	0.013	0.04	0	0	0	0	0	0	0	0	0
83	CPI-SC0CA323AE3	COL11A2_a11b1 complex	simple:P13942	complex:a11b1 complex	COL11A2		TRUE	FALSE	FALSE	curated	TRUE	0.035	0.022	0.01	0.013	0.006	0.033	0.028	0	0.005	0.017	0.111	0.012	0.012	0.018	0.013	0.013	0.009	0.007	0.008	0.008	0.013	0	0.007	0.008	0.009	0.006	0.012	0.01	0.037	0	0	0	0	0	0	0	0	0
84	CPI-SC0CBC30AB7	COL9A1_a11b1 complex	simple:P20849	complex:a11b1 complex	COL9A1		TRUE	FALSE	FALSE	curated	TRUE	0	0	0	0	0	0	0	0	0	0	0	0	0	0	0	0	0	0	0	0	0	0	0	0	0	0	0	0	0	0	0	0	0	0	0	0	0	0
85	CPI-SC0092846B0	COL5A1_a11b1 complex	simple:P20908	complex:a11b1 complex	COL5A1		TRUE	FALSE	FALSE	curated	TRUE	0.035	0.023	0.01	0.013	0.006	0.033	0.028	0	0.005	0.018	0.111	0.012	0.012	0.018	0.013	0.014	0.01	0.007	0.008	0.008	0.013	0	0.008	0.008	0.009	0.006	0.013	0.01	0.037	0	0	0	0	0	0	0	0	0
86	CPI-SC08AF9CA91	COL8A2_a11b1 complex	simple:P25067	complex:a11b1 complex	COL8A2		TRUE	FALSE	FALSE	curated	TRUE	0.033	0.02	0.008	0.011	0.004	0.031	0.026	0	0.003	0.015	0.109	0.01	0.01	0.016	0.011	0.011	0.007	0.005	0.006	0.006	0.011	0	0.005	0.006	0.007	0.004	0.01	0.008	0.035	0	0	0	0	0	0	0	0	0
87	CPI-SC07E958BDE	COL5A3_a11b1 complex	simple:P25940	complex:a11b1 complex	COL5A3		TRUE	FALSE	FALSE	curated	TRUE	0.033	0.021	0.008	0.011	0.004	0.031	0.027	0	0.004	0.016	0.109	0.011	0.01	0.016	0.011	0.012	0.008	0.005	0.006	0.006	0.012	0	0.006	0.006	0.008	0.005	0.011	0.008	0.035	0	0	0	0	0	0	0	0	0
88	CPI-SC08CC68F11	COL8A1_a11b1 complex	simple:P27658	complex:a11b1 complex	COL8A1		TRUE	FALSE	FALSE	curated	TRUE	0.044	0.032	0.019	0.022	0.015	0.043	0.038	0	0.015	0.027	0.12	0.022	0.021	0.027	0.022	0.023	0.019	0.017	0.017	0.017	0.023	0	0.017	0.018	0.019	0.016	0.022	0.019	0.046	0.04	0.027	0.014	0.017	0.01	0.038	0.033	0	0.01
89	CPI-SC0CE433AB8	COL4A5_a11b1 complex	simple:P29400	complex:a11b1 complex	COL4A5		TRUE	FALSE	FALSE	curated	TRUE	0.033	0.021	0.008	0.011	0.004	0.031	0.027	0	0.003	0.016	0.109	0.011	0.01	0.016	0.011	0.012	0.008	0.005	0.006	0.006	0.011	0	0.006	0.006	0.008	0.005	0.011	0.008	0.035	0	0	0	0	0	0	0	0	0
90	CPI-SC03BFF1D95	COL15A1_a11b1 complex	simple:P39059	complex:a11b1 complex	COL15A1		TRUE	FALSE	FALSE	curated	TRUE	0.096	0.083	0.071	0.073	0.066	0.094	0.089	0	0.066	0.078	0.172	0.073	0.073	0.079	0.073	0.074	0.07	0.068	0.069	0.069	0.074	0	0.068	0.069	0.07	0.067	0.073	0.071	0.098	0	0	0	0	0	0	0	0	0
91	CPI-SC03ADD2063	COL18A1_a11b1 complex	simple:P39060	complex:a11b1 complex	COL18A1		TRUE	FALSE	FALSE	curated	TRUE	0.071	0.058	0.046	0.049	0.042	0.069	0.064	0	0.041	0.053	0.147	0.048	0.048	0.054	0.049	0.049	0.045	0.043	0.044	0.044	0.049	0	0.043	0.044	0.045	0.042	0.048	0.046	0.073	0	0	0	0	0	0	0	0	0
92	CPI-SC0082A7233	COL4A4_a11b1 complex	simple:P53420	complex:a11b1 complex	COL4A4		TRUE	FALSE	FALSE	curated	TRUE	0.033	0.02	0.008	0.01	0.003	0.031	0.026	0	0.003	0.015	0.109	0.01	0.01	0.016	0.01	0.011	0.007	0.005	0.006	0.006	0.011	0	0.005	0.006	0.007	0.004	0.01	0.008	0.035	0.044	0.031	0.019	0.021	0.014	0.042	0.037	0	0.014
93	CPI-SC0674C647E	COL4A3_a11b1 complex	simple:Q01955	complex:a11b1 complex	COL4A3		TRUE	FALSE	FALSE	curated	TRUE	0.036	0.024	0.011	0.014	0.007	0.034	0.03	0	0.007	0.019	0.112	0.014	0.013	0.019	0.014	0.015	0.011	0.008	0.009	0.009	0.015	0	0.009	0.01	0.011	0.008	0.014	0.011	0.038	0.038	0.025	0.012	0.015	0.008	0.036	0.031	0	0.008
94	CPI-SC03D71E025	COL7A1_a11b1 complex	simple:Q02388	complex:a11b1 complex	COL7A1		TRUE	FALSE	FALSE	curated	TRUE	0	0	0	0	0	0	0	0	0	0	0	0	0	0	0	0	0	0	0	0	0	0	0	0	0	0	0	0	0	0	0	0	0	0	0	0	0	0
95	CPI-SC0DF986F22	COL10A1_a11b1 complex	simple:Q03692	complex:a11b1 complex	COL10A1		TRUE	FALSE	FALSE	curated	TRUE	0.033	0.021	0.008	0.011	0.004	0.032	0.027	0	0.004	0.016	0.109	0.011	0.01	0.016	0.011	0.012	0.008	0.006	0.006	0.007	0.012	0	0.006	0.007	0.008	0.005	0.011	0.008	0.035	0	0	0	0	0	0	0	0	0
96	CPI-SC060984F83	COL14A1_a11b1 complex	simple:Q05707	complex:a11b1 complex	COL14A1		TRUE	FALSE	FALSE	curated	TRUE	0	0	0	0	0	0	0	0	0	0	0	0	0	0	0	0	0	0	0	0	0	0	0	0	0	0	0	0	0	0	0	0	0	0	0	0	0	0
97	CPI-SC0014D5A6E	COL16A1_a11b1 complex	simple:Q07092	complex:a11b1 complex	COL16A1		TRUE	FALSE	FALSE	curated	TRUE	0.037	0.024	0.011	0.014	0.007	0.035	0.03	0	0.007	0.019	0.112	0.014	0.013	0.019	0.014	0.015	0.011	0.009	0.009	0.01	0.015	0	0.009	0.01	0.011	0.008	0.014	0.011	0.038	0	0	0	0	0	0	0	0	0
98	CPI-SC0B066E03C	COL4A6_a11b1 complex	simple:Q14031	complex:a11b1 complex	COL4A6		TRUE	FALSE	FALSE	curated	TRUE	0	0	0	0	0	0	0	0	0	0	0	0	0	0	0	0	0	0	0	0	0	0	0	0	0	0	0	0	0	0	0	0	0	0	0	0	0	0
99	CPI-SC0B4BD965C	COL9A3_a11b1 complex	simple:Q14050	complex:a11b1 complex	COL9A3		TRUE	FALSE	FALSE	curated	TRUE	0	0	0	0	0	0	0	0	0	0	0	0	0	0	0	0	0	0	0	0	0	0	0	0	0	0	0	0	0	0.042	0.03	0.017	0.02	0.013	0.04	0.035	0	0.012
100	CPI-SC0247E9ADB	COL9A2_a11b1 complex	simple:Q14055	complex:a11b1 complex	COL9A2		TRUE	FALSE	FALSE	curated	TRUE	0.033	0.02	0.008	0.011	0.003	0.031	0.026	0	0.003	0.015	0.109	0.01	0.01	0.016	0.011	0.011	0.007	0.005	0.006	0.006	0.011	0	0.005	0.006	0.007	0.004	0.01	0.008	0.035	0.048	0.036	0.023	0.026	0.019	0.046	0.041	0	0.018
101	CPI-SC0035F0B0F	COL19A1_a11b1 complex	simple:Q14993	complex:a11b1 complex	COL19A1		TRUE	FALSE	FALSE	curated	TRUE	0.033	0.021	0.008	0.011	0.004	0.031	0.026	0	0.003	0.016	0.109	0.011	0.01	0.016	0.011	0.012	0.008	0.005	0.006	0.006	0.011	0	0.006	0.006	0.007	0.004	0.011	0.008	0.035	0.041	0.028	0.016	0.019	0.012	0.039	0.034	0	0.011
102	CPI-SC06ACCFA52	COL24A1_a11b1 complex	simple:Q17RW2	complex:a11b1 complex	COL24A1		TRUE	FALSE	FALSE	curated	TRUE	0	0	0	0	0	0	0	0	0	0	0	0	0	0	0	0	0	0	0	0	0	0	0	0	0	0	0	0	0	0	0	0	0	0	0	0	0	0
103	CPI-SC069F9E62C	COL28A1_a11b1 complex	simple:Q2UY09	complex:a11b1 complex	COL28A1		TRUE	FALSE	FALSE	curated	TRUE	0	0	0	0	0	0	0	0	0	0	0	0	0	0	0	0	0	0	0	0	0	0	0	0	0	0	0	0	0	0	0	0	0	0	0	0	0	0
104	CPI-SC0D2BDC009	COL13A1_a11b1 complex	simple:Q5TAT6	complex:a11b1 complex	COL13A1		FALSE	FALSE	FALSE	curated	TRUE	0.041	0.028	0.016	0.019	0.012	0.039	0.034	0	0.011	0.023	0.117	0.018	0.018	0.024	0.019	0.019	0.015	0.013	0.014	0.014	0.019	0	0.013	0.014	0.015	0.012	0.018	0.016	0.043	0	0	0	0	0	0	0	0	0
105	CPI-SC05F111D21	COL27A1_a11b1 complex	simple:Q8IZC6	complex:a11b1 complex	COL27A1		TRUE	FALSE	FALSE	curated	TRUE	0	0	0	0	0	0	0	0	0	0	0	0	0	0	0	0	0	0	0	0	0	0	0	0	0	0	0	0	0	0.038	0.025	0.012	0.015	0.008	0.036	0.031	0	0.008
106	CPI-SC0BCD683D4	COL22A1_a11b1 complex	simple:Q8NFW1	complex:a11b1 complex	COL22A1		TRUE	FALSE	FALSE	curated	TRUE	0	0	0	0	0	0	0	0	0	0	0	0	0	0	0	0	0	0	0	0	0	0	0	0	0	0	0	0	0	0	0	0	0	0	0	0	0	0
107	CPI-SC041215790	COL26A1_a11b1 complex	simple:Q96A83	complex:a11b1 complex	COL26A1		TRUE	FALSE	FALSE	curated	TRUE	0	0	0	0	0	0	0	0	0	0	0	0	0	0	0	0	0	0	0	0	0	0	0	0	0	0	0	0	0	0	0	0	0	0	0	0	0	0
108	CPI-SC037C3901A	COL21A1_a11b1 complex	simple:Q96P44	complex:a11b1 complex	COL21A1		TRUE	FALSE	FALSE	curated	TRUE	0.035	0.022	0.009	0.012	0.005	0.033	0.028	0	0.005	0.017	0.11	0.012	0.011	0.017	0.012	0.013	0.009	0.007	0.007	0.008	0.013	0	0.007	0.008	0.009	0.006	0.012	0.009	0.036	0	0	0	0	0	0	0	0	0
109	CPI-SC05B2AA866	COL12A1_a11b1 complex	simple:Q99715	complex:a11b1 complex	COL12A1		TRUE	FALSE	FALSE	curated	TRUE	0	0	0	0	0	0	0	0	0	0	0	0	0	0	0	0	0	0	0	0	0	0	0	0	0	0	0	0	0	0.036	0.024	0.011	0.014	0.007	0.034	0.029	0	0.006
110	CPI-SC051B1E9C4	COL20A1_a11b1 complex	simple:Q9P218	complex:a11b1 complex	COL20A1		TRUE	FALSE	FALSE	curated	TRUE	0.033	0.021	0.008	0.011	0.004	0.031	0.027	0	0.004	0.016	0.109	0.011	0.01	0.016	0.011	0.012	0.008	0.005	0.006	0.006	0.011	0	0.006	0.006	0.008	0.005	0.011	0.008	0.035	0	0	0	0	0	0	0	0	0
111	CPI-SC0247375A7	COL17A1_a11b1 complex	simple:Q9UMD9	complex:a11b1 complex	COL17A1		TRUE	FALSE	FALSE	curated	TRUE	0.033	0.021	0.008	0.011	0.004	0.031	0.027	0	0.004	0.016	0.109	0.011	0.01	0.016	0.011	0.012	0.008	0.005	0.006	0.006	0.011	0	0.006	0.006	0.008	0.005	0.011	0.008	0.035	0	0	0	0	0	0	0	0	0
112	CPI-SC0B808E56A	COL6A6_a1b1 complex	simple:A6NMZ7	complex:a1b1 complex	COL6A6		TRUE	FALSE	FALSE	curated	TRUE	0	0	0	0	0	0	0	0	0	0	0	0	0	0	0	0	0	0	0	0	0	0	0	0	0	0	0	0	0	0	0	0	0	0	0	0	0	0
113	CPI-SC089D4762F	COL6A5_a1b1 complex	simple:A8TX70	complex:a1b1 complex	COL6A5		TRUE	FALSE	FALSE	curated	TRUE	0.108	0.008	0.014	0.011	0.116	0.023	0.116	0	0.01	0.279	0.395	0.006	0.006	0.017	0.008	0.022	0.009	0.01	0.01	0.008	0.06	0	0.043	0.024	0.251	0.295	0.158	0.111	0.202	0	0	0	0	0	0	0	0	0
114	CPI-SC0F73E9099	COL1A1_a1b1 complex	simple:P02452	complex:a1b1 complex	COL1A1		TRUE	FALSE	FALSE	curated	TRUE	0.109	0.009	0.015	0.012	0.117	0.024	0.117	0	0.011	0.28	0.396	0.007	0.006	0.018	0.009	0.023	0.01	0.01	0.01	0.008	0.061	0	0.043	0.025	0.252	0.295	0.159	0.112	0.202	0.114	0.013	0.019	0.016	0.121	0.029	0.121	0	0.016
115	CPI-SC016235D3A	COL2A1_a1b1 complex	simple:P02458	complex:a1b1 complex	COL2A1		TRUE	FALSE	FALSE	curated	TRUE	0	0	0	0	0	0	0	0	0	0	0	0	0	0	0	0	0	0	0	0	0	0	0	0	0	0	0	0	0	0.11	0.009	0.015	0.013	0.118	0.025	0.118	0	0.012
116	CPI-SC0BC63F8C0	COL3A1_a1b1 complex	simple:P02461	complex:a1b1 complex	COL3A1		TRUE	FALSE	FALSE	curated	TRUE	0.161	0.06	0.066	0.064	0.169	0.076	0.168	0	0.063	0.332	0.448	0.059	0.058	0.07	0.06	0.075	0.061	0.062	0.062	0.06	0.112	0	0.095	0.077	0.304	0.347	0.21	0.164	0.254	0.109	0.009	0.015	0.012	0.117	0.024	0.117	0	0.011
117	CPI-SC0672FBD31	COL4A1_a1b1 complex	simple:P02462	complex:a1b1 complex	COL4A1		TRUE	FALSE	FALSE	curated	TRUE	0.259	0.158	0.164	0.162	0.267	0.174	0.266	0	0.161	0.43	0.546	0.157	0.156	0.168	0.158	0.173	0.159	0.16	0.16	0.158	0.21	0	0.193	0.174	0.401	0.445	0.308	0.262	0.352	0.124	0.023	0.029	0.027	0.132	0.039	0.132	0	0.026
118	CPI-SC0545E2502	COL5A2_a1b1 complex	simple:P05997	complex:a1b1 complex	COL5A2		TRUE	FALSE	FALSE	curated	TRUE	0.111	0.011	0.017	0.014	0.119	0.026	0.119	0	0.013	0.282	0.398	0.009	0.009	0.02	0.011	0.025	0.012	0.013	0.013	0.011	0.063	0	0.046	0.027	0.254	0.297	0.161	0.114	0.205	0	0	0	0	0	0	0	0	0
119	CPI-SC006E22794	COL1A2_a1b1 complex	simple:P08123	complex:a1b1 complex	COL1A2		TRUE	FALSE	FALSE	curated	TRUE	0.109	0.009	0.015	0.012	0.117	0.024	0.117	0	0.011	0.28	0.396	0.007	0.007	0.018	0.009	0.023	0.01	0.011	0.011	0.009	0.061	0	0.044	0.025	0.252	0.295	0.159	0.112	0.203	0.113	0.013	0.019	0.016	0.121	0.028	0.121	0	0.015
120	CPI-SC0458F68A5	COL4A2_a1b1 complex	simple:P08572	complex:a1b1 complex	COL4A2		TRUE	FALSE	FALSE	curated	TRUE	0.209	0.108	0.114	0.111	0.216	0.124	0.216	0	0.111	0.379	0.495	0.106	0.106	0.118	0.108	0.123	0.109	0.11	0.11	0.108	0.16	0	0.143	0.124	0.351	0.395	0.258	0.211	0.302	0.123	0.022	0.028	0.025	0.13	0.038	0.13	0	0.025
121	CPI-SC06E5E0C83	COL11A1_a1b1 complex	simple:P12107	complex:a1b1 complex	COL11A1		TRUE	FALSE	FALSE	curated	TRUE	0	0	0	0	0	0	0	0	0	0	0	0	0	0	0	0	0	0	0	0	0	0	0	0	0	0	0	0	0	0	0	0	0	0	0	0	0	0
122	CPI-SC09FDA4F45	COL6A1_a1b1 complex	simple:P12109	complex:a1b1 complex	COL6A1		TRUE	FALSE	FALSE	curated	TRUE	0.136	0.035	0.041	0.039	0.144	0.051	0.143	0	0.038	0.307	0.423	0.034	0.033	0.045	0.035	0.05	0.036	0.037	0.037	0.035	0.087	0	0.07	0.052	0.278	0.322	0.185	0.139	0.229	0.11	0.009	0.015	0.012	0.117	0.025	0.117	0	0.012
123	CPI-SC0F4BC2909	COL6A2_a1b1 complex	simple:P12110	complex:a1b1 complex	COL6A2		TRUE	FALSE	FALSE	curated	TRUE	0.126	0.026	0.031	0.029	0.134	0.041	0.134	0	0.028	0.297	0.413	0.024	0.023	0.035	0.026	0.04	0.027	0.027	0.027	0.025	0.078	0	0.06	0.042	0.269	0.312	0.176	0.129	0.219	0	0	0	0	0	0	0	0	0
124	CPI-SC02AE206BE	COL6A3_a1b1 complex	simple:P12111	complex:a1b1 complex	COL6A3		TRUE	FALSE	FALSE	curated	TRUE	0.113	0.012	0.018	0.015	0.121	0.028	0.12	0	0.015	0.284	0.399	0.011	0.01	0.022	0.012	0.027	0.013	0.014	0.014	0.012	0.064	0	0.047	0.028	0.255	0.299	0.162	0.116	0.206	0	0	0	0	0	0	0	0	0
125	CPI-SC0A8E69BC5	COL11A2_a1b1 complex	simple:P13942	complex:a1b1 complex	COL11A2		TRUE	FALSE	FALSE	curated	TRUE	0.11	0.009	0.015	0.012	0.118	0.025	0.117	0	0.012	0.28	0.396	0.008	0.007	0.019	0.009	0.024	0.01	0.011	0.011	0.009	0.061	0	0.044	0.025	0.252	0.296	0.159	0.113	0.203	0	0	0	0	0	0	0	0	0
126	CPI-SC05B6D413B	COL9A1_a1b1 complex	simple:P20849	complex:a1b1 complex	COL9A1		TRUE	FALSE	FALSE	curated	TRUE	0	0	0	0	0	0	0	0	0	0	0	0	0	0	0	0	0	0	0	0	0	0	0	0	0	0	0	0	0	0	0	0	0	0	0	0	0	0
127	CPI-SC05992FDC8	COL5A1_a1b1 complex	simple:P20908	complex:a1b1 complex	COL5A1		TRUE	FALSE	FALSE	curated	TRUE	0.11	0.009	0.015	0.013	0.118	0.025	0.117	0	0.012	0.281	0.397	0.008	0.007	0.019	0.009	0.024	0.01	0.011	0.011	0.009	0.061	0	0.044	0.026	0.252	0.296	0.159	0.113	0.203	0	0	0	0	0	0	0	0	0
128	CPI-SC069F95780	COL8A2_a1b1 complex	simple:P25067	complex:a1b1 complex	COL8A2		TRUE	FALSE	FALSE	curated	TRUE	0.108	0.007	0.013	0.01	0.116	0.023	0.115	0	0.01	0.278	0.394	0.006	0.005	0.017	0.007	0.022	0.008	0.009	0.009	0.007	0.059	0	0.042	0.023	0.25	0.294	0.157	0.111	0.201	0	0	0	0	0	0	0	0	0
129	CPI-SC0DAD29856	COL5A3_a1b1 complex	simple:P25940	complex:a1b1 complex	COL5A3		TRUE	FALSE	FALSE	curated	TRUE	0.108	0.008	0.014	0.011	0.116	0.023	0.116	0	0.01	0.279	0.395	0.006	0.005	0.017	0.008	0.022	0.009	0.009	0.009	0.007	0.06	0	0.042	0.024	0.251	0.294	0.158	0.111	0.201	0	0	0	0	0	0	0	0	0
130	CPI-SC02F06FF62	COL8A1_a1b1 complex	simple:P27658	complex:a1b1 complex	COL8A1		TRUE	FALSE	FALSE	curated	TRUE	0.119	0.019	0.025	0.022	0.127	0.034	0.127	0	0.021	0.29	0.406	0.017	0.017	0.028	0.019	0.033	0.02	0.021	0.021	0.019	0.071	0	0.053	0.035	0.262	0.305	0.169	0.122	0.213	0.114	0.014	0.02	0.017	0.122	0.029	0.122	0	0.016
131	CPI-SC0EC572716	COL4A5_a1b1 complex	simple:P29400	complex:a1b1 complex	COL4A5		TRUE	FALSE	FALSE	curated	TRUE	0.108	0.008	0.013	0.011	0.116	0.023	0.116	0	0.01	0.279	0.395	0.006	0.005	0.017	0.008	0.022	0.009	0.009	0.009	0.007	0.06	0	0.042	0.024	0.251	0.294	0.158	0.111	0.201	0	0	0	0	0	0	0	0	0
132	CPI-SC0F8D27FBC	COL15A1_a1b1 complex	simple:P39059	complex:a1b1 complex	COL15A1		TRUE	FALSE	FALSE	curated	TRUE	0.171	0.07	0.076	0.073	0.178	0.086	0.178	0	0.073	0.341	0.457	0.068	0.068	0.08	0.07	0.084	0.071	0.072	0.072	0.07	0.122	0	0.105	0.086	0.313	0.357	0.22	0.173	0.264	0	0	0	0	0	0	0	0	0
133	CPI-SC0EA3FC100	COL18A1_a1b1 complex	simple:P39060	complex:a1b1 complex	COL18A1		TRUE	FALSE	FALSE	curated	TRUE	0.146	0.045	0.051	0.048	0.154	0.061	0.153	0	0.048	0.316	0.432	0.044	0.043	0.055	0.045	0.06	0.046	0.047	0.047	0.045	0.097	0	0.08	0.061	0.288	0.332	0.195	0.149	0.239	0	0	0	0	0	0	0	0	0
134	CPI-SC091173D82	COL4A4_a1b1 complex	simple:P53420	complex:a1b1 complex	COL4A4		TRUE	FALSE	FALSE	curated	TRUE	0.107	0.007	0.013	0.01	0.115	0.023	0.115	0	0.01	0.278	0.394	0.005	0.005	0.017	0.007	0.021	0.008	0.009	0.009	0.007	0.059	0	0.042	0.023	0.25	0.294	0.157	0.11	0.201	0.118	0.018	0.024	0.021	0.126	0.034	0.126	0	0.021
135	CPI-SC07FB88720	COL4A3_a1b1 complex	simple:Q01955	complex:a1b1 complex	COL4A3		TRUE	FALSE	FALSE	curated	TRUE	0.111	0.011	0.017	0.014	0.119	0.026	0.119	0	0.013	0.282	0.398	0.009	0.009	0.02	0.011	0.025	0.012	0.012	0.013	0.01	0.063	0	0.045	0.027	0.254	0.297	0.161	0.114	0.204	0.112	0.012	0.018	0.015	0.12	0.027	0.12	0	0.014
136	CPI-SC035953E6B	COL7A1_a1b1 complex	simple:Q02388	complex:a1b1 complex	COL7A1		TRUE	FALSE	FALSE	curated	TRUE	0	0	0	0	0	0	0	0	0	0	0	0	0	0	0	0	0	0	0	0	0	0	0	0	0	0	0	0	0	0	0	0	0	0	0	0	0	0
137	CPI-SC01115AAD1	COL10A1_a1b1 complex	simple:Q03692	complex:a1b1 complex	COL10A1		TRUE	FALSE	FALSE	curated	TRUE	0.108	0.008	0.014	0.011	0.116	0.023	0.116	0	0.01	0.279	0.395	0.006	0.006	0.017	0.008	0.022	0.009	0.01	0.01	0.008	0.06	0	0.043	0.024	0.251	0.294	0.158	0.111	0.202	0	0	0	0	0	0	0	0	0
138	CPI-SC0BD4C290F	COL14A1_a1b1 complex	simple:Q05707	complex:a1b1 complex	COL14A1		TRUE	FALSE	FALSE	curated	TRUE	0	0	0	0	0	0	0	0	0	0	0	0	0	0	0	0	0	0	0	0	0	0	0	0	0	0	0	0	0	0	0	0	0	0	0	0	0	0
139	CPI-SC053BBE2B1	COL16A1_a1b1 complex	simple:Q07092	complex:a1b1 complex	COL16A1		TRUE	FALSE	FALSE	curated	TRUE	0.111	0.011	0.017	0.014	0.119	0.026	0.119	0	0.013	0.282	0.398	0.009	0.009	0.02	0.011	0.025	0.012	0.013	0.013	0.011	0.063	0	0.046	0.027	0.254	0.297	0.161	0.114	0.205	0	0	0	0	0	0	0	0	0
140	CPI-SC0DA5EFA18	COL4A6_a1b1 complex	simple:Q14031	complex:a1b1 complex	COL4A6		TRUE	FALSE	FALSE	curated	TRUE	0	0	0	0	0	0	0	0	0	0	0	0	0	0	0	0	0	0	0	0	0	0	0	0	0	0	0	0	0	0	0	0	0	0	0	0	0	0
141	CPI-SC0F778DC8E	COL9A3_a1b1 complex	simple:Q14050	complex:a1b1 complex	COL9A3		TRUE	FALSE	FALSE	curated	TRUE	0	0	0	0	0	0	0	0	0	0	0	0	0	0	0	0	0	0	0	0	0	0	0	0	0	0	0	0	0	0.117	0.016	0.022	0.02	0.125	0.032	0.124	0	0.019
142	CPI-SC0F590482E	COL9A2_a1b1 complex	simple:Q14055	complex:a1b1 complex	COL9A2		TRUE	FALSE	FALSE	curated	TRUE	0.108	0.007	0.013	0.01	0.115	0.023	0.115	0	0.01	0.278	0.394	0.006	0.005	0.017	0.007	0.022	0.008	0.009	0.009	0.007	0.059	0	0.042	0.023	0.25	0.294	0.157	0.111	0.201	0.123	0.022	0.028	0.026	0.131	0.038	0.131	0	0.025
143	CPI-SC0BA41B0D3	COL19A1_a1b1 complex	simple:Q14993	complex:a1b1 complex	COL19A1		TRUE	FALSE	FALSE	curated	TRUE	0.108	0.007	0.013	0.011	0.116	0.023	0.115	0	0.01	0.279	0.395	0.006	0.005	0.017	0.007	0.022	0.008	0.009	0.009	0.007	0.059	0	0.042	0.024	0.251	0.294	0.157	0.111	0.201	0.116	0.015	0.021	0.019	0.124	0.031	0.123	0	0.018
144	CPI-SC090DB3159	COL24A1_a1b1 complex	simple:Q17RW2	complex:a1b1 complex	COL24A1		TRUE	FALSE	FALSE	curated	TRUE	0	0	0	0	0	0	0	0	0	0	0	0	0	0	0	0	0	0	0	0	0	0	0	0	0	0	0	0	0	0	0	0	0	0	0	0	0	0
145	CPI-SC0FF018913	COL28A1_a1b1 complex	simple:Q2UY09	complex:a1b1 complex	COL28A1		TRUE	FALSE	FALSE	curated	TRUE	0	0	0	0	0	0	0	0	0	0	0	0	0	0	0	0	0	0	0	0	0	0	0	0	0	0	0	0	0	0	0	0	0	0	0	0	0	0
146	CPI-SC08BF895FC	COL13A1_a1b1 complex	simple:Q5TAT6	complex:a1b1 complex	COL13A1		FALSE	FALSE	FALSE	curated	TRUE	0.116	0.015	0.021	0.018	0.124	0.031	0.123	0	0.018	0.286	0.402	0.014	0.013	0.025	0.015	0.03	0.016	0.017	0.017	0.015	0.067	0	0.05	0.031	0.258	0.302	0.165	0.119	0.209	0	0	0	0	0	0	0	0	0
147	CPI-SC0D7F33CFB	COL27A1_a1b1 complex	simple:Q8IZC6	complex:a1b1 complex	COL27A1		TRUE	FALSE	FALSE	curated	TRUE	0	0	0	0	0	0	0	0	0	0	0	0	0	0	0	0	0	0	0	0	0	0	0	0	0	0	0	0	0	0.112	0.012	0.018	0.015	0.12	0.027	0.12	0	0.014
148	CPI-SC040B3EFBC	COL22A1_a1b1 complex	simple:Q8NFW1	complex:a1b1 complex	COL22A1		TRUE	FALSE	FALSE	curated	TRUE	0	0	0	0	0	0	0	0	0	0	0	0	0	0	0	0	0	0	0	0	0	0	0	0	0	0	0	0	0	0	0	0	0	0	0	0	0	0
149	CPI-SC0EACF2D60	COL26A1_a1b1 complex	simple:Q96A83	complex:a1b1 complex	COL26A1		TRUE	FALSE	FALSE	curated	TRUE	0	0	0	0	0	0	0	0	0	0	0	0	0	0	0	0	0	0	0	0	0	0	0	0	0	0	0	0	0	0	0	0	0	0	0	0	0	0
150	CPI-SC09C06C70F	COL21A1_a1b1 complex	simple:Q96P44	complex:a1b1 complex	COL21A1		TRUE	FALSE	FALSE	curated	TRUE	0.109	0.009	0.015	0.012	0.117	0.024	0.117	0	0.011	0.28	0.396	0.007	0.007	0.018	0.009	0.023	0.01	0.011	0.011	0.009	0.061	0	0.044	0.025	0.252	0.295	0.159	0.112	0.203	0	0	0	0	0	0	0	0	0
151	CPI-SC004A436C5	COL12A1_a1b1 complex	simple:Q99715	complex:a1b1 complex	COL12A1		TRUE	FALSE	FALSE	curated	TRUE	0	0	0	0	0	0	0	0	0	0	0	0	0	0	0	0	0	0	0	0	0	0	0	0	0	0	0	0	0	0.111	0.01	0.016	0.014	0.119	0.026	0.119	0	0.013
152	CPI-SC00BE2EEE3	COL20A1_a1b1 complex	simple:Q9P218	complex:a1b1 complex	COL20A1		TRUE	FALSE	FALSE	curated	TRUE	0.108	0.008	0.013	0.011	0.116	0.023	0.116	0	0.01	0.279	0.395	0.006	0.005	0.017	0.008	0.022	0.009	0.009	0.009	0.007	0.06	0	0.042	0.024	0.251	0.294	0.158	0.111	0.201	0	0	0	0	0	0	0	0	0
153	CPI-SC08AA91C84	COL17A1_a1b1 complex	simple:Q9UMD9	complex:a1b1 complex	COL17A1		TRUE	FALSE	FALSE	curated	TRUE	0.108	0.008	0.014	0.011	0.116	0.023	0.116	0	0.01	0.279	0.395	0.006	0.005	0.017	0.008	0.022	0.009	0.009	0.009	0.007	0.06	0	0.042	0.024	0.251	0.294	0.158	0.111	0.201	0	0	0	0	0	0	0	0	0
154	CPI-SC0EAF80261	SEMA7A_a1b1 complex	simple:O75326	complex:a1b1 complex	SEMA7A		FALSE	FALSE	FALSE	curated	TRUE	0	0	0	0	0	0	0	0	0	0	0	0	0	0	0	0	0	0	0	0	0	0	0	0	0	0	0	0	0	0.12	0.02	0.026	0.023	0.128	0.036	0.128	0	0.023
155	CPI-SC05D87F723	COL6A6_a2b1 complex	simple:A6NMZ7	complex:a2b1 complex	COL6A6		TRUE	FALSE	FALSE	curated	TRUE	0	0	0	0	0	0	0	0	0	0	0	0	0	0	0	0	0	0	0	0	0	0	0	0	0	0	0	0	0	0	0	0	0	0	0	0	0	0
156	CPI-SC0606C6896	COL6A5_a2b1 complex	simple:A8TX70	complex:a2b1 complex	COL6A5		TRUE	FALSE	FALSE	curated	TRUE	0.004	0	0.008	0	0	0.024	0.01	0	0	0.025	0.023	0.002	0.002	0	0	0.003	0.003	0.003	0.005	0	0.027	0.008	0.048	0.015	0.076	0.051	0.101	0.026	0.009	0	0	0	0	0	0	0	0	0
157	CPI-SC01EA4FF6B	COL1A1_a2b1 complex	simple:P02452	complex:a2b1 complex	COL1A1		TRUE	FALSE	FALSE	curated	TRUE	0.004	0	0.009	0	0	0.024	0.011	0	0	0.026	0.024	0.003	0.003	0	0	0.004	0.003	0.004	0.005	0	0.028	0.009	0.048	0.016	0.077	0.052	0.102	0.027	0.01	0.009	0	0.013	0	0	0.029	0.015	0	0
158	CPI-SC036D78A43	COL2A1_a2b1 complex	simple:P02458	complex:a2b1 complex	COL2A1		TRUE	FALSE	FALSE	curated	TRUE	0	0	0	0	0	0	0	0	0	0	0	0	0	0	0	0	0	0	0	0	0	0	0	0	0	0	0	0	0	0.005	0	0.01	0	0	0.025	0.011	0	0
159	CPI-SC054484F7B	COL3A1_a2b1 complex	simple:P02461	complex:a2b1 complex	COL3A1		TRUE	FALSE	FALSE	curated	TRUE	0.056	0	0.061	0	0	0.076	0.062	0	0	0.077	0.076	0.055	0.055	0	0	0.056	0.055	0.056	0.057	0	0.08	0.06	0.1	0.068	0.128	0.104	0.154	0.078	0.062	0.005	0	0.009	0	0	0.025	0.011	0	0
160	CPI-SC02392F4AF	COL4A1_a2b1 complex	simple:P02462	complex:a2b1 complex	COL4A1		TRUE	FALSE	FALSE	curated	TRUE	0.154	0	0.159	0	0	0.174	0.16	0	0	0.175	0.174	0.153	0.153	0	0	0.154	0.153	0.154	0.155	0	0.178	0.158	0.198	0.166	0.226	0.202	0.252	0.176	0.16	0.019	0	0.024	0	0	0.039	0.026	0	0
161	CPI-SC01FFC9392	FN1_a2b1 complex	simple:P02751	complex:a2b1 complex	FN1		TRUE	FALSE	FALSE	curated	TRUE	0.289	0	0.294	0	0	0.309	0.296	0	0	0.311	0.309	0.288	0.288	0	0	0.289	0.288	0.289	0.29	0	0.313	0.294	0.333	0.301	0.362	0.337	0.387	0.312	0.295	0.012	0	0.016	0	0	0.031	0.018	0	0
162	CPI-SC0CA7B34A5	COL5A2_a2b1 complex	simple:P05997	complex:a2b1 complex	COL5A2		TRUE	FALSE	FALSE	curated	TRUE	0.007	0	0.011	0	0	0.027	0.013	0	0	0.028	0.026	0.005	0.005	0	0	0.006	0.005	0.006	0.007	0	0.03	0.011	0.051	0.018	0.079	0.054	0.104	0.029	0.012	0	0	0	0	0	0	0	0	0
163	CPI-SC05CCF815E	COL1A2_a2b1 complex	simple:P08123	complex:a2b1 complex	COL1A2		TRUE	FALSE	FALSE	curated	TRUE	0.005	0	0.009	0	0	0.025	0.011	0	0	0.026	0.024	0.003	0.003	0	0	0.004	0.003	0.004	0.006	0	0.028	0.009	0.049	0.016	0.077	0.052	0.102	0.027	0.01	0.009	0	0.013	0	0	0.029	0.015	0	0
164	CPI-SC07222A428	COL4A2_a2b1 complex	simple:P08572	complex:a2b1 complex	COL4A2		TRUE	FALSE	FALSE	curated	TRUE	0.104	0	0.108	0	0	0.124	0.11	0	0	0.125	0.123	0.103	0.102	0	0	0.104	0.103	0.103	0.105	0	0.128	0.108	0.148	0.116	0.176	0.151	0.201	0.126	0.109	0.018	0	0.022	0	0	0.038	0.024	0	0
165	CPI-SC0FBFA176B	COL11A1_a2b1 complex	simple:P12107	complex:a2b1 complex	COL11A1		TRUE	FALSE	FALSE	curated	TRUE	0	0	0	0	0	0	0	0	0	0	0	0	0	0	0	0	0	0	0	0	0	0	0	0	0	0	0	0	0	0	0	0	0	0	0	0	0	0
166	CPI-SC08D8A859F	COL6A1_a2b1 complex	simple:P12109	complex:a2b1 complex	COL6A1		TRUE	FALSE	FALSE	curated	TRUE	0.031	0	0.036	0	0	0.051	0.037	0	0	0.052	0.051	0.03	0.03	0	0	0.031	0.03	0.031	0.032	0	0.055	0.035	0.075	0.043	0.103	0.079	0.129	0.053	0.037	0.005	0	0.009	0	0	0.025	0.011	0	0
167	CPI-SC0814068D9	COL6A2_a2b1 complex	simple:P12110	complex:a2b1 complex	COL6A2		TRUE	FALSE	FALSE	curated	TRUE	0.021	0	0.026	0	0	0.041	0.028	0	0	0.042	0.041	0.02	0.02	0	0	0.021	0.02	0.021	0.022	0	0.045	0.026	0.065	0.033	0.094	0.069	0.119	0.044	0.027	0	0	0	0	0	0	0	0	0
168	CPI-SC0D870AE49	COL6A3_a2b1 complex	simple:P12111	complex:a2b1 complex	COL6A3		TRUE	FALSE	FALSE	curated	TRUE	0.008	0	0.012	0	0	0.028	0.014	0	0	0.029	0.028	0.007	0.007	0	0	0.008	0.007	0.007	0.009	0	0.032	0.012	0.052	0.02	0.08	0.056	0.106	0.03	0.014	0	0	0	0	0	0	0	0	0
169	CPI-SC0E4E54E13	COL11A2_a2b1 complex	simple:P13942	complex:a2b1 complex	COL11A2		TRUE	FALSE	FALSE	curated	TRUE	0.005	0	0.009	0	0	0.025	0.011	0	0	0.026	0.025	0.004	0.004	0	0	0.005	0.004	0.004	0.006	0	0.029	0.009	0.049	0.017	0.077	0.053	0.103	0.027	0.011	0	0	0	0	0	0	0	0	0
170	CPI-SC08F797F90	COL9A1_a2b1 complex	simple:P20849	complex:a2b1 complex	COL9A1		TRUE	FALSE	FALSE	curated	TRUE	0	0	0	0	0	0	0	0	0	0	0	0	0	0	0	0	0	0	0	0	0	0	0	0	0	0	0	0	0	0	0	0	0	0	0	0	0	0
171	CPI-SC035134F18	COL5A1_a2b1 complex	simple:P20908	complex:a2b1 complex	COL5A1		TRUE	FALSE	FALSE	curated	TRUE	0.005	0	0.01	0	0	0.025	0.011	0	0	0.026	0.025	0.004	0.004	0	0	0.005	0.004	0.005	0.006	0	0.029	0.009	0.049	0.017	0.077	0.053	0.103	0.027	0.011	0	0	0	0	0	0	0	0	0
172	CPI-SC04B354AE3	COL8A2_a2b1 complex	simple:P25067	complex:a2b1 complex	COL8A2		TRUE	FALSE	FALSE	curated	TRUE	0.003	0	0.007	0	0	0.023	0.009	0	0	0.024	0.023	0.002	0.002	0	0	0.003	0.002	0.002	0.004	0	0.027	0.007	0.047	0.015	0.075	0.051	0.101	0.025	0.009	0	0	0	0	0	0	0	0	0
173	CPI-SC0FC645961	COL5A3_a2b1 complex	simple:P25940	complex:a2b1 complex	COL5A3		TRUE	FALSE	FALSE	curated	TRUE	0.003	0	0.008	0	0	0.023	0.01	0	0	0.025	0.023	0.002	0.002	0	0	0.003	0.002	0.003	0.004	0	0.027	0.008	0.047	0.015	0.076	0.051	0.101	0.026	0.009	0	0	0	0	0	0	0	0	0
174	CPI-SC058845C44	COL8A1_a2b1 complex	simple:P27658	complex:a2b1 complex	COL8A1		TRUE	FALSE	FALSE	curated	TRUE	0.015	0	0.019	0	0	0.034	0.021	0	0	0.036	0.034	0.013	0.013	0	0	0.014	0.013	0.014	0.015	0	0.038	0.019	0.059	0.026	0.087	0.062	0.112	0.037	0.02	0.01	0	0.014	0	0	0.03	0.016	0	0
175	CPI-SC09C0B5D08	COL4A5_a2b1 complex	simple:P29400	complex:a2b1 complex	COL4A5		TRUE	FALSE	FALSE	curated	TRUE	0.003	0	0.008	0	0	0.023	0.01	0	0	0.024	0.023	0.002	0.002	0	0	0.003	0.002	0.003	0.004	0	0.027	0.008	0.047	0.015	0.076	0.051	0.101	0.026	0.009	0	0	0	0	0	0	0	0	0
176	CPI-SC039D075C6	COL15A1_a2b1 complex	simple:P39059	complex:a2b1 complex	COL15A1		TRUE	FALSE	FALSE	curated	TRUE	0.066	0	0.07	0	0	0.086	0.072	0	0	0.087	0.085	0.065	0.064	0	0	0.066	0.065	0.065	0.067	0	0.09	0.07	0.11	0.078	0.138	0.113	0.163	0.088	0.071	0	0	0	0	0	0	0	0	0
177	CPI-SC04B0064C4	COL18A1_a2b1 complex	simple:P39060	complex:a2b1 complex	COL18A1		TRUE	FALSE	FALSE	curated	TRUE	0.041	0	0.045	0	0	0.061	0.047	0	0	0.062	0.061	0.04	0.04	0	0	0.041	0.04	0.04	0.042	0	0.065	0.045	0.085	0.053	0.113	0.089	0.139	0.063	0.047	0	0	0	0	0	0	0	0	0
178	CPI-SC03DD752AB	COL4A4_a2b1 complex	simple:P53420	complex:a2b1 complex	COL4A4		TRUE	FALSE	FALSE	curated	TRUE	0.003	0	0.007	0	0	0.023	0.009	0	0	0.024	0.022	0.002	0.001	0	0	0.003	0.002	0.002	0.004	0	0.027	0.007	0.047	0.015	0.075	0.05	0.1	0.025	0.008	0.014	0	0.018	0	0	0.034	0.02	0	0
179	CPI-SC052A417CB	COL4A3_a2b1 complex	simple:Q01955	complex:a2b1 complex	COL4A3		TRUE	FALSE	FALSE	curated	TRUE	0.006	0	0.011	0	0	0.026	0.013	0	0	0.028	0.026	0.005	0.005	0	0	0.006	0.005	0.006	0.007	0	0.03	0.011	0.05	0.018	0.079	0.054	0.104	0.029	0.012	0.008	0	0.012	0	0	0.028	0.014	0	0
180	CPI-SC08A98E7D4	COL7A1_a2b1 complex	simple:Q02388	complex:a2b1 complex	COL7A1		TRUE	FALSE	FALSE	curated	TRUE	0	0	0	0	0	0	0	0	0	0	0	0	0	0	0	0	0	0	0	0	0	0	0	0	0	0	0	0	0	0	0	0	0	0	0	0	0	0
181	CPI-SC03C093767	COL10A1_a2b1 complex	simple:Q03692	complex:a2b1 complex	COL10A1		TRUE	FALSE	FALSE	curated	TRUE	0.004	0	0.008	0	0	0.023	0.01	0	0	0.025	0.023	0.002	0.002	0	0	0.003	0.002	0.003	0.004	0	0.027	0.008	0.048	0.015	0.076	0.051	0.101	0.026	0.009	0	0	0	0	0	0	0	0	0
182	CPI-SC0E0C50FCA	COL14A1_a2b1 complex	simple:Q05707	complex:a2b1 complex	COL14A1		TRUE	FALSE	FALSE	curated	TRUE	0	0	0	0	0	0	0	0	0	0	0	0	0	0	0	0	0	0	0	0	0	0	0	0	0	0	0	0	0	0	0	0	0	0	0	0	0	0
183	CPI-SC01E9FAC20	COL16A1_a2b1 complex	simple:Q07092	complex:a2b1 complex	COL16A1		TRUE	FALSE	FALSE	curated	TRUE	0.007	0	0.011	0	0	0.027	0.013	0	0	0.028	0.026	0.005	0.005	0	0	0.006	0.006	0.006	0.008	0	0.03	0.011	0.051	0.018	0.079	0.054	0.104	0.029	0.012	0	0	0	0	0	0	0	0	0
184	CPI-SC061137A41	COL4A6_a2b1 complex	simple:Q14031	complex:a2b1 complex	COL4A6		TRUE	FALSE	FALSE	curated	TRUE	0	0	0	0	0	0	0	0	0	0	0	0	0	0	0	0	0	0	0	0	0	0	0	0	0	0	0	0	0	0	0	0	0	0	0	0	0	0
185	CPI-SC01F1F24AA	COL9A3_a2b1 complex	simple:Q14050	complex:a2b1 complex	COL9A3		TRUE	FALSE	FALSE	curated	TRUE	0	0	0	0	0	0	0	0	0	0	0	0	0	0	0	0	0	0	0	0	0	0	0	0	0	0	0	0	0	0.012	0	0.017	0	0	0.032	0.018	0	0
186	CPI-SC08226CD3B	COL9A2_a2b1 complex	simple:Q14055	complex:a2b1 complex	COL9A2		TRUE	FALSE	FALSE	curated	TRUE	0.003	0	0.007	0	0	0.023	0.009	0	0	0.024	0.023	0.002	0.001	0	0	0.003	0.002	0.002	0.004	0	0.027	0.007	0.047	0.015	0.075	0.05	0.1	0.025	0.009	0.018	0	0.023	0	0	0.038	0.024	0	0
187	CPI-SC0ADD7BEF0	COL19A1_a2b1 complex	simple:Q14993	complex:a2b1 complex	COL19A1		TRUE	FALSE	FALSE	curated	TRUE	0.003	0	0.008	0	0	0.023	0.009	0	0	0.024	0.023	0.002	0.002	0	0	0.003	0.002	0.003	0.004	0	0.027	0.007	0.047	0.015	0.075	0.051	0.101	0.025	0.009	0.011	0	0.016	0	0	0.031	0.017	0	0
188	CPI-SC0EB600CAC	COL24A1_a2b1 complex	simple:Q17RW2	complex:a2b1 complex	COL24A1		TRUE	FALSE	FALSE	curated	TRUE	0	0	0	0	0	0	0	0	0	0	0	0	0	0	0	0	0	0	0	0	0	0	0	0	0	0	0	0	0	0	0	0	0	0	0	0	0	0
189	CPI-SC083EDDA21	COL28A1_a2b1 complex	simple:Q2UY09	complex:a2b1 complex	COL28A1		TRUE	FALSE	FALSE	curated	TRUE	0	0	0	0	0	0	0	0	0	0	0	0	0	0	0	0	0	0	0	0	0	0	0	0	0	0	0	0	0	0	0	0	0	0	0	0	0	0
190	CPI-SC0CCF30377	COL13A1_a2b1 complex	simple:Q5TAT6	complex:a2b1 complex	COL13A1		FALSE	FALSE	FALSE	curated	TRUE	0.011	0	0.015	0	0	0.031	0.017	0	0	0.032	0.031	0.01	0.01	0	0	0.011	0.01	0.01	0.012	0	0.035	0.015	0.055	0.023	0.083	0.059	0.109	0.033	0.017	0	0	0	0	0	0	0	0	0
191	CPI-SC0CE6F5084	COL27A1_a2b1 complex	simple:Q8IZC6	complex:a2b1 complex	COL27A1		TRUE	FALSE	FALSE	curated	TRUE	0	0	0	0	0	0	0	0	0	0	0	0	0	0	0	0	0	0	0	0	0	0	0	0	0	0	0	0	0	0.008	0	0.012	0	0	0.028	0.014	0	0
192	CPI-SC09DE07794	COL22A1_a2b1 complex	simple:Q8NFW1	complex:a2b1 complex	COL22A1		TRUE	FALSE	FALSE	curated	TRUE	0	0	0	0	0	0	0	0	0	0	0	0	0	0	0	0	0	0	0	0	0	0	0	0	0	0	0	0	0	0	0	0	0	0	0	0	0	0
193	CPI-SC0AD6D8724	COL26A1_a2b1 complex	simple:Q96A83	complex:a2b1 complex	COL26A1		TRUE	FALSE	FALSE	curated	TRUE	0	0	0	0	0	0	0	0	0	0	0	0	0	0	0	0	0	0	0	0	0	0	0	0	0	0	0	0	0	0	0	0	0	0	0	0	0	0
194	CPI-SC040C26CBD	COL21A1_a2b1 complex	simple:Q96P44	complex:a2b1 complex	COL21A1		TRUE	FALSE	FALSE	curated	TRUE	0.005	0	0.009	0	0	0.025	0.011	0	0	0.026	0.024	0.003	0.003	0	0	0.004	0.003	0.004	0.006	0	0.028	0.009	0.049	0.016	0.077	0.052	0.102	0.027	0.01	0	0	0	0	0	0	0	0	0
195	CPI-SC0F300DE24	COL12A1_a2b1 complex	simple:Q99715	complex:a2b1 complex	COL12A1		TRUE	FALSE	FALSE	curated	TRUE	0	0	0	0	0	0	0	0	0	0	0	0	0	0	0	0	0	0	0	0	0	0	0	0	0	0	0	0	0	0.006	0	0.011	0	0	0.026	0.012	0	0
196	CPI-SC00064A9CE	COL20A1_a2b1 complex	simple:Q9P218	complex:a2b1 complex	COL20A1		TRUE	FALSE	FALSE	curated	TRUE	0.003	0	0.008	0	0	0.023	0.01	0	0	0.025	0.023	0.002	0.002	0	0	0.003	0.002	0.003	0.004	0	0.027	0.008	0.047	0.015	0.076	0.051	0.101	0.026	0.009	0	0	0	0	0	0	0	0	0
197	CPI-SC06873D10F	COL17A1_a2b1 complex	simple:Q9UMD9	complex:a2b1 complex	COL17A1		TRUE	FALSE	FALSE	curated	TRUE	0.003	0	0.008	0	0	0.023	0.01	0	0	0.025	0.023	0.002	0.002	0	0	0.003	0.002	0.003	0.004	0	0.027	0.008	0.047	0.015	0.076	0.051	0.101	0.026	0.009	0	0	0	0	0	0	0	0	0
198	CPI-SC0E3784FFB	LAMC1_a2b1 complex	simple:P11047	complex:a2b1 complex	LAMC1		TRUE	FALSE	FALSE	curated	TRUE	0.024	0	0.029	0	0	0.044	0.03	0	0	0.045	0.044	0.023	0.023	0	0	0.024	0.023	0.024	0.025	0	0.048	0.029	0.068	0.036	0.096	0.072	0.122	0.047	0.03	0.008	0	0.012	0	0	0.028	0.014	0	0
199	CPI-SC0D9B795CC	CDH1_a2b1 complex	simple:P12830	complex:a2b1 complex	CDH1		FALSE	FALSE	FALSE	curated	TRUE	0	0	0	0	0	0	0	0	0	0	0	0	0	0	0	0	0	0	0	0	0	0	0	0	0	0	0	0	0	0	0	0	0	0	0	0	0	0
200	CPI-SC08B6B74FB	FN1_a2Bb3 complex	simple:P02751	complex:a2Bb3 complex	FN1		TRUE	FALSE	FALSE	curated	TRUE	0	0	0	0	0	0	0	0	0	0	0	0	0	0	0	0.288	0.288	0.288	0.288	0	0	0	0	0	0.289	0.288	0	0	0	0	0	0	0	0	0	0	0	0
201	CPI-SC0BAB29E69	F2_a2Bb3 complex	simple:P00734	complex:a2Bb3 complex	F2		TRUE	FALSE	FALSE	curated	TRUE	0	0	0	0	0	0	0	0	0	0	0	0	0	0	0	0	0	0	0	0	0	0	0	0	0	0	0	0	0	0	0	0	0	0	0	0	0	0
202	CPI-SC04FDBA606	PLG_a2Bb3 complex	simple:P00747	complex:a2Bb3 complex	PLG		TRUE	FALSE	FALSE	curated	TRUE	0	0	0	0	0	0	0	0	0	0	0	0	0	0	0	0.018	0.018	0.018	0.018	0	0	0	0	0	0.019	0.018	0	0	0	0	0	0	0	0	0	0	0	0
203	CPI-SC08067D831	VTN_a2Bb3 complex	simple:P04004	complex:a2Bb3 complex	VTN		TRUE	FALSE	FALSE	curated	TRUE	0	0	0	0	0	0	0	0	0	0	0	0	0	0	0	0	0	0	0	0	0	0	0	0	0	0	0	0	0	0	0	0	0	0	0	0	0	0
204	CPI-SC0200AC9E3	THBS1_a2Bb3 complex	simple:P07996	complex:a2Bb3 complex	THBS1		FALSE	FALSE	FALSE	curated	TRUE	0	0	0	0	0	0	0	0	0	0	0	0	0	0	0	0.012	0.012	0.013	0.012	0	0	0	0	0	0.013	0.013	0	0	0	0	0	0	0	0	0	0	0	0
205	CPI-SC0974B60B7	CD40LG_a2Bb3 complex	simple:P29965	complex:a2Bb3 complex	CD40LG		TRUE	FALSE	FALSE	curated	TRUE	0	0	0	0	0	0	0	0	0	0	0	0	0	0	0	0	0	0	0	0	0	0	0	0	0	0	0	0	0	0	0	0	0	0	0	0	0	0
206	CPI-SC090855C8E	FN1_aVb3 complex	simple:P02751	complex:aVb3 complex	FN1		TRUE	FALSE	FALSE	curated	TRUE	0	0	0	0	0	0	0.29	0	0	0.288	0	0	0	0	0	0.288	0.288	0.288	0.288	0	0	0	0	0	0.289	0.29	0	0	0	0	0	0	0	0	0	0.012	0	0
207	CPI-SC0B9199C7F	LAMC1_aVb3 complex	simple:P11047	complex:aVb3 complex	LAMC1		TRUE	FALSE	FALSE	curated	TRUE	0	0	0	0	0	0	0.025	0	0	0.023	0	0	0	0	0	0.023	0.022	0.023	0.023	0	0	0	0	0	0.024	0.024	0	0	0	0	0	0	0	0	0	0.008	0	0
208	CPI-SC0EC380922	F2_aVb3 complex	simple:P00734	complex:aVb3 complex	F2		TRUE	FALSE	FALSE	curated	TRUE	0	0	0	0	0	0	0	0	0	0	0	0	0	0	0	0	0	0	0	0	0	0	0	0	0	0	0	0	0	0	0	0	0	0	0	0	0	0
209	CPI-SC0530C27A8	VTN_aVb3 complex	simple:P04004	complex:aVb3 complex	VTN		TRUE	FALSE	FALSE	curated	TRUE	0	0	0	0	0	0	0	0	0	0	0	0	0	0	0	0	0	0	0	0	0	0	0	0	0	0	0	0	0	0	0	0	0	0	0	0	0	0
210	CPI-SC0755598EE	THBS1_aVb3 complex	simple:P07996	complex:aVb3 complex	THBS1		FALSE	FALSE	FALSE	curated	TRUE	0	0	0	0	0	0	0.015	0	0	0.013	0	0	0	0	0	0.012	0.012	0.013	0.012	0	0	0	0	0	0.014	0.014	0	0	0	0	0	0	0	0	0	0.009	0	0
211	CPI-SC044E3F9B6	FGF2_aVb3 complex	simple:P09038	complex:aVb3 complex	FGF2		TRUE	FALSE	FALSE	curated	TRUE	0	0	0	0	0	0	0.006	0	0	0.004	0	0	0	0	0	0.004	0.004	0.004	0.004	0	0	0	0	0	0.005	0.005	0	0	0	0	0	0	0	0	0	0	0	0
212	CPI-SC0988E0218	SPP1_aVb3 complex	simple:P10451	complex:aVb3 complex	SPP1		TRUE	FALSE	FALSE	curated	TRUE	0	0	0	0	0	0	0.077	0	0	0.075	0	0	0	0	0	0.075	0.075	0.075	0.075	0	0	0	0	0	0.076	0.077	0	0	0	0	0	0	0	0	0	0.053	0	0
213	CPI-SC0E2D0DC4B	FGF1_aVb3 complex	simple:P05230	complex:aVb3 complex	FGF1		TRUE	FALSE	FALSE	curated	TRUE	0	0	0	0	0	0	0.006	0	0	0.004	0	0	0	0	0	0.004	0.004	0.004	0.004	0	0	0	0	0	0.005	0.006	0	0	0	0	0	0	0	0	0	0	0	0
214	CPI-SC00756BB93	THY1_aVb3 complex	simple:P04216	complex:aVb3 complex	THY1		FALSE	FALSE	FALSE	curated	TRUE	0	0	0	0	0	0	0.076	0	0	0.074	0	0	0	0	0	0.073	0.073	0.074	0.073	0	0	0	0	0	0.075	0.075	0	0	0	0	0	0	0	0	0	0.01	0	0
215	CPI-SC0E1037D03	VWF_aVb3 complex	simple:P04275	complex:aVb3 complex	VWF		TRUE	FALSE	FALSE	curated	TRUE	0	0	0	0	0	0	0.059	0	0	0.057	0	0	0	0	0	0.057	0.057	0.057	0.057	0	0	0	0	0	0.058	0.059	0	0	0	0	0	0	0	0	0	0.015	0	0
216	CPI-SC05A209BEC	FCER2_aVb3 complex	simple:P06734	complex:aVb3 complex	FCER2		TRUE	TRUE	FALSE	curated	TRUE	0	0	0	0	0	0	0.004	0	0	0.002	0	0	0	0	0	0.002	0.002	0.002	0.002	0	0	0	0	0	0.003	0.004	0	0	0	0	0	0	0	0	0	0.041	0	0
217	CPI-SC02E74AFA5	MMP2_aVb3 complex	simple:P08253	complex:aVb3 complex	MMP2		TRUE	FALSE	FALSE	curated	TRUE	0	0	0	0	0	0	0	0	0	0	0	0	0	0	0	0	0	0	0	0	0	0	0	0	0	0	0	0	0	0	0	0	0	0	0	0.006	0	0
218	CPI-SC0A58E6695	TNC_aVb3 complex	simple:P24821	complex:aVb3 complex	TNC		TRUE	FALSE	FALSE	curated	TRUE	0	0	0	0	0	0	0.01	0	0	0.008	0	0	0	0	0	0.007	0.007	0.007	0.007	0	0	0	0	0	0.008	0.009	0	0	0	0	0	0	0	0	0	0	0	0
219	CPI-SC06525B099	L1CAM_aVb3 complex	simple:P32004	complex:aVb3 complex	L1CAM		FALSE	FALSE	FALSE	curated	TRUE	0	0	0	0	0	0	0	0	0	0	0	0	0	0	0	0	0	0	0	0	0	0	0	0	0	0	0	0	0	0	0	0	0	0	0	0	0	0
220	CPI-SC095A2C115	PLAUR_aVb3 complex	simple:Q03405	complex:aVb3 complex	PLAUR		TRUE	TRUE	FALSE	curated	TRUE	0	0	0	0	0	0	0.028	0	0	0.026	0	0	0	0	0	0.026	0.026	0.026	0.026	0	0	0	0	0	0.027	0.028	0	0	0	0	0	0	0	0	0	0.024	0	0
221	CPI-SC0EFCE145F	OMD_aVb3 complex	simple:Q99983	complex:aVb3 complex	OMD		TRUE	FALSE	FALSE	curated	TRUE	0	0	0	0	0	0	0.004	0	0	0.002	0	0	0	0	0	0.001	0.001	0.002	0.002	0	0	0	0	0	0.003	0.003	0	0	0	0	0	0	0	0	0	0	0	0
222	CPI-SC04F2478E9	FN1_a3b1 complex	simple:P02751	complex:a3b1 complex	FN1		TRUE	FALSE	FALSE	curated	TRUE	0.316	0.291	0.292	0.289	0.289	0.348	0.344	0.293	0.295	0.322	0.347	0.289	0	0	0.292	0.292	0.289	0.291	0.29	0	0.347	0.406	0.355	0.315	0.308	0.315	0	0.294	0.365	0.038	0.013	0.014	0.011	0.011	0.07	0.066	0.015	0.017
223	CPI-SC02BFEEC8A	THBS1_a3b1 complex	simple:P07996	complex:a3b1 complex	THBS1		FALSE	FALSE	FALSE	curated	TRUE	0.041	0.016	0.016	0.014	0.013	0.072	0.069	0.018	0.02	0.047	0.072	0.014	0	0	0.016	0.017	0.013	0.016	0.014	0	0.071	0.131	0.079	0.04	0.033	0.04	0	0.019	0.09	0.035	0.01	0.01	0.008	0.007	0.066	0.063	0.012	0.013
224	CPI-SC0ED0520DD	LAMA3_a3b1 complex	simple:Q16787	complex:a3b1 complex	LAMA3		TRUE	FALSE	FALSE	curated	TRUE	0.029	0.005	0.005	0.002	0.002	0.061	0.057	0.007	0.008	0.036	0.06	0.003	0	0	0.005	0.006	0.002	0.004	0.003	0	0.06	0.12	0.068	0.029	0.022	0.029	0	0.008	0.078	0	0	0	0	0	0	0	0	0
225	CPI-SC09938698A	CSPG4_a3b1 complex	simple:Q6UVK1	complex:a3b1 complex	CSPG4		FALSE	FALSE	FALSE	curated	TRUE	0.032	0.007	0.007	0.005	0.004	0.063	0.06	0.009	0.011	0.038	0.063	0.005	0	0	0.008	0.008	0.004	0.007	0.005	0	0.062	0.122	0.07	0.031	0.024	0.031	0	0.01	0.081	0	0	0	0	0	0	0	0	0
226	CPI-SC06364D669	FN1_a4b1 complex	simple:P02751	complex:a4b1 complex	FN1		TRUE	FALSE	FALSE	curated	TRUE	0.289	0.318	0.431	0.333	0.366	0.291	0	0.376	0.305	0.327	0.336	0.34	0.369	0.32	0.346	0.349	0.327	0.324	0.307	0.297	0	0.298	0.29	0.294	0.29	0.294	0.296	0.291	0.31	0.011	0.04	0.153	0.055	0.088	0.013	0	0.098	0.027
227	CPI-SC07BE7830D	SPP1_a4b1 complex	simple:P10451	complex:a4b1 complex	SPP1		TRUE	FALSE	FALSE	curated	TRUE	0.076	0.105	0.218	0.12	0.153	0.078	0	0.163	0.092	0.114	0.123	0.127	0.156	0.107	0.133	0.136	0.114	0.111	0.094	0.084	0	0.085	0.077	0.081	0.077	0.081	0.084	0.078	0.097	0.051	0.081	0.193	0.095	0.128	0.053	0	0.138	0.067
228	CPI-SC0BC542ACC	TNC_a4b1 complex	simple:P24821	complex:a4b1 complex	TNC		TRUE	FALSE	FALSE	curated	TRUE	0.008	0.038	0.15	0.052	0.085	0.01	0	0.095	0.024	0.046	0.055	0.059	0.088	0.039	0.065	0.068	0.046	0.044	0.027	0.016	0	0.018	0.009	0.014	0.01	0.013	0.016	0.01	0.029	0	0	0	0	0	0	0	0	0
229	CPI-SC0E9C058EB	PLAUR_a4b1 complex	simple:Q03405	complex:a4b1 complex	PLAUR		TRUE	TRUE	FALSE	curated	TRUE	0.027	0.056	0.169	0.071	0.104	0.029	0	0.114	0.043	0.065	0.074	0.078	0.107	0.058	0.084	0.087	0.065	0.062	0.045	0.035	0	0.036	0.028	0.032	0.029	0.032	0.035	0.029	0.048	0.023	0.052	0.165	0.066	0.099	0.024	0	0.109	0.038
230	CPI-SC01833C7FC	PLA2G2A_a4b1 complex	simple:P14555	complex:a4b1 complex	PLA2G2A		TRUE	FALSE	FALSE	curated	TRUE	0	0	0	0	0	0	0	0	0	0	0	0	0	0	0	0	0	0	0	0	0	0	0	0	0	0	0	0	0	0	0	0	0	0	0	0	0	0
231	CPI-SC0A9EB628A	VCAM1_a4b1 complex	simple:P19320	complex:a4b1 complex	VCAM1		FALSE	FALSE	FALSE	curated	TRUE	0.066	0.095	0.208	0.11	0.143	0.068	0	0.153	0.082	0.104	0.113	0.117	0.146	0.097	0.123	0.126	0.104	0.101	0.084	0.074	0	0.075	0.067	0.071	0.067	0.071	0.074	0.068	0.087	0.007	0.036	0.149	0.051	0.084	0.009	0	0.094	0.022
232	CPI-SC070D5A96F	JAM2_a4b1 complex	simple:P57087	complex:a4b1 complex	JAM2		FALSE	FALSE	FALSE	curated	TRUE	0.127	0.157	0.269	0.171	0.204	0.129	0	0.214	0.143	0.165	0.174	0.178	0.207	0.158	0.184	0.187	0.165	0.163	0.146	0.135	0	0.137	0.128	0.132	0.129	0.132	0.135	0.129	0.148	0	0	0	0	0	0	0	0	0
233	CPI-SC0B4D7E0FF	FN1_a4b7 complex	simple:P02751	complex:a4b7 complex	FN1		TRUE	FALSE	FALSE	curated	TRUE	0.289	0.291	0.316	0.298	0.326	0	0	0.347	0.305	0.289	0	0.338	0.29	0.322	0.297	0.317	0.294	0.293	0.297	0	0	0.298	0.29	0.294	0.288	0.288	0	0.291	0.289	0.011	0.013	0.038	0.02	0.048	0	0	0.069	0.027
234	CPI-SC08E97F7CA	VCAM1_a4b7 complex	simple:P19320	complex:a4b7 complex	VCAM1		FALSE	FALSE	FALSE	curated	TRUE	0.066	0.068	0.093	0.075	0.103	0	0	0.124	0.082	0.066	0	0.115	0.067	0.099	0.074	0.094	0.071	0.07	0.074	0	0	0.075	0.067	0.071	0.065	0.065	0	0.068	0.066	0.007	0.008	0.034	0.016	0.044	0	0	0.065	0.022
235	CPI-SC098B43B5A	MADCAM1_a4b7 complex	simple:Q13477	complex:a4b7 complex	MADCAM1		FALSE	FALSE	FALSE	curated	TRUE	0.003	0.005	0.03	0.012	0.04	0	0	0.062	0.019	0.004	0	0.053	0.005	0.036	0.011	0.032	0.008	0.007	0.012	0	0	0.013	0.004	0.008	0.003	0.003	0	0.005	0.003	0	0	0	0	0	0	0	0	0
236	CPI-SC08B2AD7C6	FN1_a5b1 complex	simple:P02751	complex:a5b1 complex	FN1		TRUE	FALSE	FALSE	curated	TRUE	0.35	0.296	0.292	0.377	0.309	0.352	0.331	0.304	0.3	0.302	0.32	0.324	0.313	0.303	0.291	0.313	0.326	0.318	0.306	0.293	0.447	0.318	0.302	0.296	0.478	0.43	0.506	0.364	0.311	0.073	0.018	0.014	0.099	0.031	0.075	0.053	0.026	0.022
237	CPI-SC0C8B4C056	CD40LG_a5b1 complex	simple:P29965	complex:a5b1 complex	CD40LG		TRUE	FALSE	FALSE	curated	TRUE	0	0	0	0	0	0	0	0	0	0	0	0	0	0	0	0	0	0	0	0	0	0	0	0	0	0	0	0	0	0.066	0.012	0.007	0.092	0.025	0.068	0.046	0.02	0.016
238	CPI-SC0592EC3D0	L1CAM_a5b1 complex	simple:P32004	complex:a5b1 complex	L1CAM		FALSE	FALSE	FALSE	curated	TRUE	0	0	0	0	0	0	0	0	0	0	0	0	0	0	0	0	0	0	0	0	0	0	0	0	0	0	0	0	0	0	0	0	0	0	0	0	0	0
239	CPI-SC062C5C6C2	PLA2G2A_a5b1 complex	simple:P14555	complex:a5b1 complex	PLA2G2A		TRUE	FALSE	FALSE	curated	TRUE	0	0	0	0	0	0	0	0	0	0	0	0	0	0	0	0	0	0	0	0	0	0	0	0	0	0	0	0	0	0	0	0	0	0	0	0	0	0
240	CPI-SC058F72F90	FBN1_a5b1 complex	simple:P35555	complex:a5b1 complex	FBN1		TRUE	FALSE	FALSE	curated	TRUE	0.078	0.024	0.02	0.105	0.037	0.08	0.058	0.032	0.028	0.029	0.048	0.052	0.041	0.031	0.019	0.041	0.054	0.046	0.034	0.021	0.175	0.046	0.03	0.024	0.206	0.158	0.234	0.092	0.039	0	0	0	0	0	0	0	0	0
241	CPI-SC092C3E4DF	FN1_a8b1 complex	simple:P02751	complex:a8b1 complex	FN1		TRUE	FALSE	FALSE	curated	TRUE	0.315	0.29	0.288	0	0	0.301	0.514	0.314	0	0.295	0.321	0.288	0.288	0.304	0	0.288	0.29	0.289	0.289	0.29	0.354	0	0.288	0.292	0.361	0.394	0.292	0.313	0.339	0.037	0.012	0.01	0	0	0.023	0.236	0.036	0
242	CPI-SC01195CB48	TNC_a8b1 complex	simple:P24821	complex:a8b1 complex	TNC		TRUE	FALSE	FALSE	curated	TRUE	0.034	0.009	0.008	0	0	0.021	0.233	0.033	0	0.014	0.04	0.008	0.008	0.024	0	0.007	0.01	0.008	0.009	0.009	0.073	0	0.007	0.012	0.08	0.114	0.011	0.032	0.058	0	0	0	0	0	0	0	0	0
243	CPI-SC096929DB0	FN1_aVb1 complex	simple:P02751	complex:aVb1 complex	FN1		TRUE	FALSE	FALSE	curated	TRUE	0.31	0.294	0.297	0.31	0.294	0.362	0.313	0.291	0.3	0.333	0.419	0.294	0.298	0.307	0.298	0.291	0.362	0.352	0.308	0.322	0.318	0.452	0.379	0.329	0.326	0.341	0.305	0.306	0.356	0.032	0.016	0.019	0.032	0.016	0.084	0.035	0.013	0.022
244	CPI-SC067AD890A	VTN_aVb1 complex	simple:P04004	complex:aVb1 complex	VTN		TRUE	FALSE	FALSE	curated	TRUE	0	0	0	0	0	0	0	0	0	0	0	0	0	0	0	0	0	0	0	0	0	0	0	0	0	0	0	0	0	0	0	0	0	0	0	0	0	0
245	CPI-SC0847A64D2	FN1_aVb5 complex	simple:P02751	complex:aVb5 complex	FN1		TRUE	FALSE	FALSE	curated	TRUE	0.31	0.294	0.289	0.294	0.29	0.324	0.313	0	0.289	0.312	0.383	0.29	0.289	0	0	0.288	0.312	0.312	0.296	0.317	0.318	0.297	0.32	0.3	0.326	0.341	0.305	0.306	0.33	0.032	0.016	0.011	0.016	0.012	0.046	0.035	0	0.011
246	CPI-SC0EEF3A379	LAMC1_a6b1 complex	simple:P11047	complex:a6b1 complex	LAMC1		TRUE	FALSE	FALSE	curated	TRUE	0.086	0.037	0.025	0.032	0.028	0.103	0.08	0.084	0.028	0.031	0.038	0.031	0.025	0.039	0.026	0.035	0.041	0.039	0.029	0.029	0.272	0.088	0.075	0.033	0.32	0.231	0.214	0.135	0.03	0.069	0.021	0.008	0.015	0.011	0.086	0.064	0.067	0.012
247	CPI-SC0A2FE9693	LAMC1_a7b1 complex	simple:P11047	complex:a7b1 complex	LAMC1		TRUE	FALSE	FALSE	curated	TRUE	0.023	0	0.023	0.024	0	0.026	0.026	0	0	0.094	0.075	0	0.024	0	0.024	0.022	0.023	0.023	0.024	0	0.025	0	0.026	0.025	0.027	0.026	0	0.025	0.123	0.007	0	0.006	0.007	0	0.009	0.01	0	0
248	CPI-SS0CC5DCE80	CDH1_KLRG1	simple:P12830	simple:Q96E93	CDH1	KLRG1	FALSE	FALSE	TRUE	curated	FALSE	0	0	0	0	0	0	0	0	0	0	0	0	0	0	0	0	0	0	0	0	0	0	0	0	0	0	0	0	0	0	0	0	0	0	0	0	0	0
249	CPI-SC007890A1C	CDH1_aEb7 complex	simple:P12830	complex:aEb7 complex	CDH1		FALSE	FALSE	FALSE	curated	TRUE	0	0	0	0	0	0	0	0	0	0	0	0	0	0	0	0	0	0	0	0	0	0	0	0	0	0	0	0	0	0	0	0	0	0	0	0	0	0
250	CPI-SS03DA2A820	FGF2_CD44	simple:P09038	simple:P16070	FGF2	CD44	TRUE	FALSE	TRUE	I2D,InnateDB-All	FALSE	0.012	0.143	0.182	0.584	0.253	0.048	0.009	0.151	0.579	0.12	0.219	0.113	0.391	0.142	0.263	0.265	0.288	0.261	0.153	0.105	0.016	0.041	0.024	0.028	0.019	0.019	0.035	0.026	0.101	0	0	0	0	0	0	0	0	0
251	CPI-SS02AB0C3E0	SPP1_CD44	simple:P10451	simple:P16070	SPP1	CD44	TRUE	FALSE	TRUE	I2D,IMEx,InnateDB-All,IntAct	FALSE	0.084	0.214	0.253	0.655	0.325	0.119	0.08	0.223	0.65	0.191	0.29	0.185	0.462	0.214	0.334	0.337	0.359	0.332	0.225	0.176	0.087	0.112	0.095	0.099	0.09	0.091	0.106	0.098	0.173	0.059	0.189	0.228	0.63	0.3	0.095	0.056	0.198	0.625
252	CPI-SS0703338F5	LGALS9_CD44	simple:O00182	simple:P16070	LGALS9	CD44	TRUE	FALSE	TRUE	InnateDB	FALSE	0.052	0.183	0.222	0.624	0.293	0.088	0.049	0.191	0.618	0.16	0.259	0.153	0.43	0.182	0.302	0.305	0.328	0.301	0.193	0.145	0.056	0.081	0.063	0.067	0.059	0.059	0.075	0.066	0.141	0.026	0.157	0.196	0.598	0.267	0.062	0.023	0.165	0.592
253	CPI-SS03722104E	HGF_CD44	simple:P14210	simple:P16070	HGF	CD44	TRUE	FALSE	TRUE	IMEx,InnateDB-All,IntAct	FALSE	0.01	0.141	0.18	0.581	0.251	0.046	0.007	0.149	0.576	0.118	0.216	0.111	0.388	0.14	0.26	0.263	0.285	0.258	0.151	0.102	0.013	0.039	0.021	0.025	0.017	0.017	0.032	0.024	0.099	0	0	0	0	0	0	0	0	0
254	CPI-SS008FB916C	FGF2_FGFR4	simple:P09038	simple:P22455	FGF2	FGFR4	TRUE	FALSE	TRUE	curated	FALSE	0.008	0	0.003	0.005	0	0	0.005	0	0	0.004	0	0	0.004	0	0	0.004	0.004	0.004	0.006	0.005	0	0.019	0.031	0.011	0.004	0	0	0	0	0	0	0	0	0	0	0	0	0
255	CPI-SS0D9366D11	FGF1_FGFR4	simple:P05230	simple:P22455	FGF1	FGFR4	TRUE	FALSE	TRUE	I2D,IMEx,InnateDB-All,IntAct	FALSE	0.009	0	0.004	0.005	0	0	0.005	0	0	0.004	0	0	0.004	0	0	0.005	0.004	0.004	0.006	0.006	0	0.019	0.032	0.011	0.004	0	0	0	0	0	0	0	0	0	0	0	0	0
256	CPI-SS044CF7EAE	TNFRSF10A_FGFR4	simple:O00220	simple:P22455	TNFRSF10A	FGFR4	TRUE	TRUE	TRUE	InnateDB-All	FALSE	0.012	0	0.007	0.009	0	0	0.008	0	0	0.008	0	0	0.008	0	0	0.008	0.008	0.008	0.01	0.009	0	0.023	0.035	0.015	0.007	0	0	0	0	0.01	0	0.005	0.006	0	0	0.006	0	0
257	CPI-SS0AC594A8E	FGF17_FGFR4	simple:O60258	simple:P22455	FGF17	FGFR4	TRUE	FALSE	TRUE	I2D	FALSE	0	0	0	0	0	0	0	0	0	0	0	0	0	0	0	0	0	0	0	0	0	0	0	0	0	0	0	0	0	0	0	0	0	0	0	0	0	0
258	CPI-SS0D4CA5D92	FGF18_FGFR4	simple:O76093	simple:P22455	FGF18	FGFR4	TRUE	FALSE	TRUE	I2D	FALSE	0.006	0	0.002	0.003	0	0	0.003	0	0	0.002	0	0	0.002	0	0	0.003	0.002	0.002	0.004	0.003	0	0.017	0.029	0.009	0.002	0	0	0	0	0	0	0	0	0	0	0	0	0
259	CPI-SS07A03C20F	FGF19_FGFR4	simple:O95750	simple:P22455	FGF19	FGFR4	TRUE	FALSE	TRUE	I2D,IMEx,InnateDB-All	FALSE	0	0	0	0	0	0	0	0	0	0	0	0	0	0	0	0	0	0	0	0	0	0	0	0	0	0	0	0	0	0	0	0	0	0	0	0	0	0
260	CPI-SS02896561C	FGF4_FGFR4	simple:P08620	simple:P22455	FGF4	FGFR4	TRUE	FALSE	TRUE	I2D	FALSE	0	0	0	0	0	0	0	0	0	0	0	0	0	0	0	0	0	0	0	0	0	0	0	0	0	0	0	0	0	0	0	0	0	0	0	0	0	0
261	CPI-SS05ECF1933	FGF3_FGFR4	simple:P11487	simple:P22455	FGF3	FGFR4	TRUE	FALSE	TRUE	I2D	FALSE	0	0	0	0	0	0	0	0	0	0	0	0	0	0	0	0	0	0	0	0	0	0	0	0	0	0	0	0	0	0	0	0	0	0	0	0	0	0
262	CPI-SS066347638	FGF5_FGFR4	simple:P12034	simple:P22455	FGF5	FGFR4	TRUE	FALSE	TRUE	I2D,IMEx,InnateDB-All,IntAct	FALSE	0.006	0	0.001	0.003	0	0	0.002	0	0	0.002	0	0	0.002	0	0	0.002	0.002	0.002	0.004	0.003	0	0.017	0.029	0.009	0.001	0	0	0	0	0	0	0	0	0	0	0	0	0
263	CPI-SS0D95D41D6	FGF7_FGFR4	simple:P21781	simple:P22455	FGF7	FGFR4	TRUE	FALSE	TRUE	I2D	FALSE	0.008	0	0.003	0.005	0	0	0.004	0	0	0.004	0	0	0.004	0	0	0.004	0.004	0.004	0.006	0.005	0	0.019	0.031	0.011	0.003	0	0	0	0	0.008	0	0.003	0.005	0	0	0.004	0	0
264	CPI-SS01F67987A	FGF2_FGFR1	simple:P09038	simple:P11362	FGF2	FGFR1	TRUE	FALSE	TRUE	curated	FALSE	0.092	0	0.01	0.013	0.006	0.06	0.071	0	0.015	0.027	0.08	0.01	0.008	0	0.005	0.012	0.017	0.011	0.009	0.012	0.15	0.009	0.052	0.013	0.145	0.111	0.106	0.063	0.069	0	0	0	0	0	0	0	0	0
265	CPI-SS0755A26DD	FGF1_FGFR1	simple:P05230	simple:P11362	FGF1	FGFR1	TRUE	FALSE	TRUE	curated	FALSE	0.092	0	0.01	0.013	0.006	0.06	0.071	0	0.015	0.028	0.08	0.01	0.008	0	0.005	0.012	0.017	0.012	0.01	0.012	0.151	0.009	0.052	0.014	0.146	0.112	0.106	0.063	0.069	0	0	0	0	0	0	0	0	0
266	CPI-SS0467AFD8A	FGF17_FGFR1	simple:O60258	simple:P11362	FGF17	FGFR1	TRUE	FALSE	TRUE	I2D,InnateDB-All	FALSE	0	0	0	0	0	0	0	0	0	0	0	0	0	0	0	0	0	0	0	0	0	0	0	0	0	0	0	0	0	0	0	0	0	0	0	0	0	0
267	CPI-SS0F2C6A4D4	FGF18_FGFR1	simple:O76093	simple:P11362	FGF18	FGFR1	TRUE	FALSE	TRUE	I2D	FALSE	0.09	0	0.008	0.011	0.004	0.058	0.069	0	0.013	0.025	0.078	0.008	0.006	0	0.003	0.01	0.015	0.01	0.007	0.01	0.149	0.007	0.05	0.012	0.144	0.109	0.104	0.061	0.067	0	0	0	0	0	0	0	0	0
268	CPI-SS070A3A7E5	FGF19_FGFR1	simple:O95750	simple:P11362	FGF19	FGFR1	TRUE	FALSE	TRUE	IMEx,InnateDB-All	FALSE	0	0	0	0	0	0	0	0	0	0	0	0	0	0	0	0	0	0	0	0	0	0	0	0	0	0	0	0	0	0	0	0	0	0	0	0	0	0
269	CPI-SS0FFB9E01B	FGF4_FGFR1	simple:P08620	simple:P11362	FGF4	FGFR1	TRUE	FALSE	TRUE	I2D	FALSE	0	0	0	0	0	0	0	0	0	0	0	0	0	0	0	0	0	0	0	0	0	0	0	0	0	0	0	0	0	0	0	0	0	0	0	0	0	0
270	CPI-SS03189F5F6	FGF10_FGFR1	simple:O15520	simple:P11362	FGF10	FGFR1	TRUE	FALSE	TRUE	InnateDB-All	FALSE	0	0	0	0	0	0	0	0	0	0	0	0	0	0	0	0	0	0	0	0	0	0	0	0	0	0	0	0	0	0	0	0	0	0	0	0	0	0
271	CPI-SS05A94DE17	FGF2_FGFR2	simple:P09038	simple:P21802	FGF2	FGFR2	TRUE	FALSE	TRUE	curated	FALSE	0	0.006	0.004	0	0	0.006	0.005	0	0	0.005	0	0.004	0	0	0	0.003	0.004	0.004	0.004	0	0	0.021	0.015	0.006	0.004	0.007	0.008	0.005	0.006	0	0	0	0	0	0	0	0	0
272	CPI-SS04A97448D	FGF1_FGFR2	simple:P05230	simple:P21802	FGF1	FGFR2	TRUE	FALSE	TRUE	I2D,IMEx,InnateDB-All,IntAct,MINT	FALSE	0	0.006	0.004	0	0	0.007	0.006	0	0	0.005	0	0.005	0	0	0	0.004	0.005	0.004	0.004	0	0	0.022	0.015	0.006	0.004	0.007	0.008	0.005	0.006	0	0	0	0	0	0	0	0	0
273	CPI-SS06B86672A	CD44_FGFR2	simple:P16070	simple:P21802	CD44	FGFR2	TRUE	TRUE	TRUE	InnateDB-All	FALSE	0	0.012	0.01	0	0	0.012	0.011	0	0	0.011	0	0.01	0	0	0	0.009	0.01	0.01	0.01	0	0	0.027	0.021	0.012	0.01	0.012	0.014	0.01	0.012	0	0.142	0.14	0	0	0.143	0.142	0	0
274	CPI-SS0330D939A	FGF17_FGFR2	simple:O60258	simple:P21802	FGF17	FGFR2	TRUE	FALSE	TRUE	I2D,InnateDB-All	FALSE	0	0	0	0	0	0	0	0	0	0	0	0	0	0	0	0	0	0	0	0	0	0	0	0	0	0	0	0	0	0	0	0	0	0	0	0	0	0
275	CPI-SS0F6A7A4DF	FGF18_FGFR2	simple:O76093	simple:P21802	FGF18	FGFR2	TRUE	FALSE	TRUE	I2D	FALSE	0	0.004	0.002	0	0	0.005	0.004	0	0	0.003	0	0.002	0	0	0	0.002	0.002	0.002	0.002	0	0	0.019	0.013	0.004	0.002	0.005	0.006	0.003	0.004	0	0	0	0	0	0	0	0	0
276	CPI-SS0D67110B0	FGF4_FGFR2	simple:P08620	simple:P21802	FGF4	FGFR2	TRUE	FALSE	TRUE	I2D	FALSE	0	0	0	0	0	0	0	0	0	0	0	0	0	0	0	0	0	0	0	0	0	0	0	0	0	0	0	0	0	0	0	0	0	0	0	0	0	0
277	CPI-SS06D341996	FGF3_FGFR2	simple:P11487	simple:P21802	FGF3	FGFR2	TRUE	FALSE	TRUE	I2D,InnateDB-All	FALSE	0	0	0	0	0	0	0	0	0	0	0	0	0	0	0	0	0	0	0	0	0	0	0	0	0	0	0	0	0	0	0	0	0	0	0	0	0	0
278	CPI-SS02FEAF02E	FGF5_FGFR2	simple:P12034	simple:P21802	FGF5	FGFR2	TRUE	FALSE	TRUE	I2D,IMEx,InnateDB-All,IntAct	FALSE	0	0.004	0.002	0	0	0.004	0.003	0	0	0.003	0	0.002	0	0	0	0.001	0.002	0.002	0.002	0	0	0.019	0.013	0.004	0.001	0.004	0.006	0.002	0.004	0	0	0	0	0	0	0	0	0
279	CPI-SS0E928B8C8	FGF7_FGFR2	simple:P21781	simple:P21802	FGF7	FGFR2	TRUE	FALSE	TRUE	I2D,IMEx,InnateDB-All,IntAct	FALSE	0	0.006	0.004	0	0	0.006	0.005	0	0	0.005	0	0.004	0	0	0	0.003	0.004	0.004	0.004	0	0	0.021	0.015	0.006	0.003	0.006	0.008	0.004	0.006	0	0.006	0.004	0	0	0.006	0.005	0	0
280	CPI-SS0AECC113F	FGF10_FGFR2	simple:O15520	simple:P21802	FGF10	FGFR2	TRUE	FALSE	TRUE	I2D,IMEx,InnateDB-All,IntAct	FALSE	0	0	0	0	0	0	0	0	0	0	0	0	0	0	0	0	0	0	0	0	0	0	0	0	0	0	0	0	0	0	0	0	0	0	0	0	0	0
281	CPI-SS0735F5C3A	TIMP1_FGFR2	simple:P01033	simple:P21802	TIMP1	FGFR2	TRUE	FALSE	TRUE	InnateDB-All	FALSE	0	0.36	0.357	0	0	0.36	0.359	0	0	0.359	0	0.358	0	0	0	0.357	0.358	0.357	0.358	0	0	0.375	0.368	0.359	0.357	0.36	0.362	0.358	0.36	0	0.074	0.072	0	0	0.075	0.074	0	0
282	CPI-SS0DC322B61	ROS1_FGFR2	simple:P08922	simple:P21802	ROS1	FGFR2	TRUE	TRUE	TRUE	I2D	FALSE	0	0	0	0	0	0	0	0	0	0	0	0	0	0	0	0	0	0	0	0	0	0	0	0	0	0	0	0	0	0	0	0	0	0	0	0	0	0
283	CPI-SS0348DB5E3	FGFR1_FGFR2	simple:P11362	simple:P21802	FGFR1	FGFR2	TRUE	TRUE	TRUE	InnateDB-All	FALSE	0	0.091	0.089	0	0	0.091	0.091	0	0	0.09	0	0.089	0	0	0	0.089	0.089	0.089	0.089	0	0	0.106	0.1	0.091	0.089	0.092	0.093	0.09	0.091	0	0	0	0	0	0	0	0	0
284	CPI-SS0D636A374	FGF2_FGFR3	simple:P09038	simple:P22607	FGF2	FGFR3	TRUE	FALSE	TRUE	curated	FALSE	0.004	0	0.004	0	0	0.011	0.025	0.007	0	0.004	0	0	0.004	0	0	0.004	0.004	0.004	0	0	0.006	0.007	0.02	0.005	0	0.005	0	0	0.009	0	0	0	0	0	0	0	0	0
285	CPI-SS015819E65	FGF1_FGFR3	simple:P05230	simple:P22607	FGF1	FGFR3	TRUE	FALSE	TRUE	I2D,IMEx,InnateDB-All,IntAct	FALSE	0.004	0	0.004	0	0	0.011	0.025	0.008	0	0.005	0	0	0.005	0	0	0.004	0.004	0.004	0	0	0.007	0.008	0.02	0.006	0	0.006	0	0	0.009	0	0	0	0	0	0	0	0	0
286	CPI-SS0BC9F7E9E	FGF17_FGFR3	simple:O60258	simple:P22607	FGF17	FGFR3	TRUE	FALSE	TRUE	I2D	FALSE	0	0	0	0	0	0	0	0	0	0	0	0	0	0	0	0	0	0	0	0	0	0	0	0	0	0	0	0	0	0	0	0	0	0	0	0	0	0
287	CPI-SS0E134097C	FGF18_FGFR3	simple:O76093	simple:P22607	FGF18	FGFR3	TRUE	FALSE	TRUE	I2D	FALSE	0.002	0	0.002	0	0	0.009	0.023	0.005	0	0.003	0	0	0.003	0	0	0.002	0.002	0.002	0	0	0.005	0.005	0.018	0.003	0	0.003	0	0	0.007	0	0	0	0	0	0	0	0	0
288	CPI-SS013E86AFF	FGF4_FGFR3	simple:P08620	simple:P22607	FGF4	FGFR3	TRUE	FALSE	TRUE	I2D	FALSE	0	0	0	0	0	0	0	0	0	0	0	0	0	0	0	0	0	0	0	0	0	0	0	0	0	0	0	0	0	0	0	0	0	0	0	0	0	0
289	CPI-SS0C2A73A10	FGF3_FGFR3	simple:P11487	simple:P22607	FGF3	FGFR3	TRUE	FALSE	TRUE	I2D	FALSE	0	0	0	0	0	0	0	0	0	0	0	0	0	0	0	0	0	0	0	0	0	0	0	0	0	0	0	0	0	0	0	0	0	0	0	0	0	0
290	CPI-SS076D8A297	FGF5_FGFR3	simple:P12034	simple:P22607	FGF5	FGFR3	TRUE	FALSE	TRUE	I2D	FALSE	0.002	0	0.002	0	0	0.009	0.023	0.005	0	0.002	0	0	0.002	0	0	0.002	0.001	0.002	0	0	0.004	0.005	0.018	0.003	0	0.003	0	0	0.007	0	0	0	0	0	0	0	0	0
291	CPI-SS00E68BB92	FGF7_FGFR3	simple:P21781	simple:P22607	FGF7	FGFR3	TRUE	FALSE	TRUE	I2D	FALSE	0.004	0	0.004	0	0	0.011	0.025	0.007	0	0.004	0	0	0.004	0	0	0.004	0.003	0.003	0	0	0.006	0.007	0.02	0.005	0	0.005	0	0	0.009	0.004	0	0.004	0	0	0.011	0.025	0.007	0
292	CPI-SS0BF3ED143	FGFR2_FGFR3	simple:P21802	simple:P22607	FGFR2	FGFR3	TRUE	TRUE	TRUE	IMEx,InnateDB-All	FALSE	0	0	0	0	0	0	0	0	0	0	0	0	0	0	0	0	0	0	0	0	0	0	0	0	0	0	0	0	0	0.003	0	0.003	0	0	0.01	0.024	0.007	0
293	CPI-SS0CB6968B9	FGF2_FGFRL1	simple:P09038	simple:Q8N441	FGF2	FGFRL1	TRUE	FALSE	TRUE	I2D	FALSE	0.006	0.006	0.006	0.011	0.007	0.006	0	0	0.007	0.006	0.006	0.006	0.015	0	0	0.005	0.005	0.005	0.005	0	0	0.026	0.018	0.011	0.004	0.005	0.009	0.004	0.009	0	0	0	0	0	0	0	0	0
294	CPI-SS04297753E	SPP1_CCR8	simple:P10451	simple:P51685	SPP1	CCR8	TRUE	FALSE	TRUE	IMEx,MINT	FALSE	0	0	0.075	0	0	0	0	0	0	0	0	0.075	0	0	0.085	0.075	0	0	0	0	0	0	0	0	0	0	0	0	0	0	0	0.05	0	0	0	0	0	0
295	CPI-SS0ADC886E5	CCL4_CCR8	simple:P13236	simple:P51685	CCL4	CCR8	TRUE	FALSE	TRUE	I2D	FALSE	0	0	0.05	0	0	0	0	0	0	0	0	0.05	0	0	0.06	0.05	0	0	0	0	0	0	0	0	0	0	0	0	0	0	0	0.123	0	0	0	0	0	0
296	CPI-SS03A875239	CCL16_CCR8	simple:O15467	simple:P51685	CCL16	CCR8	TRUE	FALSE	TRUE	I2D	FALSE	0	0	0.004	0	0	0	0	0	0	0	0	0.004	0	0	0.015	0.004	0	0	0	0	0	0	0	0	0	0	0	0	0	0	0	0	0	0	0	0	0	0
297	CPI-SS0B784A03E	CCL1_CCR8	simple:P22362	simple:P51685	CCL1	CCR8	TRUE	FALSE	TRUE	curated	FALSE	0	0	0	0	0	0	0	0	0	0	0	0	0	0	0	0	0	0	0	0	0	0	0	0	0	0	0	0	0	0	0	0.005	0	0	0	0	0	0
298	CPI-SS0C1BD22BC	SPP1_PTGER4	simple:P10451	simple:P35408	SPP1	PTGER4	TRUE	FALSE	TRUE	IMEx,MINT	FALSE	0.078	0.083	0.103	0.115	0.128	0.11	0.09	0	0.1	0.086	0.095	0.156	0.149	0.094	0.094	0.15	0.186	0.146	0.11	0.104	0.083	0	0.08	0.079	0.076	0.078	0.082	0.084	0.089	0.053	0.058	0.079	0.091	0.103	0.085	0.065	0	0.075
299	CPI-SC01AB9BED7	SPP1_a9b1 complex	simple:P10451	complex:a9b1 complex	SPP1		TRUE	FALSE	FALSE	curated	TRUE	0.112	0	0.075	0.076	0	0.096	0.088	0	0.093	0.076	0	0	0.077	0	0.076	0.075	0.089	0.082	0.078	0.094	0.105	0	0	0.075	0.127	0.12	0.147	0.1	0	0.087	0	0.05	0.051	0	0.071	0.063	0	0.068
300	CPI-SC056BF6CBB	TNC_a9b1 complex	simple:P24821	complex:a9b1 complex	TNC		TRUE	FALSE	FALSE	curated	TRUE	0.044	0	0.007	0.008	0	0.028	0.021	0	0.025	0.008	0	0	0.009	0	0.008	0.007	0.021	0.015	0.011	0.026	0.038	0	0	0.008	0.059	0.052	0.079	0.032	0	0	0	0	0	0	0	0	0	0
301	CPI-SC062D34C2A	VCAM1_a9b1 complex	simple:P19320	complex:a9b1 complex	VCAM1		FALSE	FALSE	FALSE	curated	TRUE	0.102	0	0.065	0.065	0	0.086	0.078	0	0.083	0.066	0	0	0.067	0	0.066	0.065	0.079	0.072	0.068	0.084	0.095	0	0	0.065	0.117	0.11	0.137	0.09	0	0.042	0	0.006	0.006	0	0.027	0.019	0	0.024
302	CPI-SS068C742A1	FGF1_TGFBR3	simple:P05230	simple:Q03167	FGF1	TGFBR3	TRUE	FALSE	TRUE	InnateDB-All	FALSE	0.089	0.008	0.007	0.009	0.018	0.024	0.151	0	0.008	0.018	0.028	0.083	0.005	0	0.015	0.031	0.009	0.006	0.006	0.006	0.183	0.01	0.034	0.012	0.076	0.069	0.045	0.023	0.03	0	0	0	0	0	0	0	0	0
303	CPI-SS085EE60B1	TGFB1_TGFBR3	simple:P01137	simple:Q03167	TGFB1	TGFBR3	TRUE	FALSE	TRUE	curated	FALSE	0.129	0.048	0.047	0.049	0.058	0.064	0.191	0	0.048	0.058	0.068	0.123	0.045	0	0.055	0.071	0.049	0.046	0.046	0.046	0.223	0.051	0.074	0.052	0.116	0.109	0.085	0.064	0.071	0.136	0.054	0.053	0.055	0.065	0.07	0.198	0	0.055
304	CPI-SS0FB37E079	INHA_TGFBR3	simple:P05111	simple:Q03167	INHA	TGFBR3	TRUE	FALSE	TRUE	I2D	FALSE	0	0	0	0	0	0	0	0	0	0	0	0	0	0	0	0	0	0	0	0	0	0	0	0	0	0	0	0	0	0	0	0	0	0	0	0	0	0
305	CPI-SS0D46E2B45	TGFB3_TGFBR3	simple:P10600	simple:Q03167	TGFB3	TGFBR3	TRUE	FALSE	TRUE	curated	FALSE	0.086	0.005	0.004	0.006	0.016	0.021	0.148	0	0.006	0.015	0.026	0.081	0.002	0	0.012	0.029	0.006	0.003	0.003	0.003	0.181	0.008	0.031	0.009	0.073	0.066	0.042	0.021	0.028	0	0	0	0	0	0	0	0	0
306	CPI-SS0178F5C45	TGFB2_TGFBR3	simple:P61812	simple:Q03167	TGFB2	TGFBR3	TRUE	FALSE	TRUE	curated	FALSE	0.102	0.02	0.019	0.021	0.031	0.036	0.164	0	0.021	0.03	0.041	0.096	0.018	0	0.028	0.044	0.022	0.019	0.019	0.019	0.196	0.023	0.047	0.024	0.089	0.082	0.058	0.036	0.043	0.092	0.011	0.01	0.012	0.022	0.027	0.154	0	0.012
307	CPI-SC0A05D3880	THY1_aMb2 complex	simple:P04216	complex:aMb2 complex	THY1		FALSE	FALSE	FALSE	curated	TRUE	0.075	0.076	0.074	0.147	0.091	0.077	0	0	0.099	0.073	0	0.112	0.088	0	0.075	0.081	0.122	0.14	0.091	0.096	0.075	0	0.074	0.074	0.076	0	0.086	0.074	0	0.009	0.01	0.008	0.081	0.026	0.011	0	0	0.033
308	CPI-SC07312BD5C	FCER2_aMb2 complex	simple:P06734	complex:aMb2 complex	FCER2		TRUE	TRUE	FALSE	curated	TRUE	0.003	0.004	0.002	0.076	0.02	0.005	0	0	0.028	0.002	0	0.041	0.017	0	0.004	0.01	0.05	0.069	0.019	0.025	0.004	0	0.003	0.003	0.004	0	0.014	0.003	0	0.04	0.04	0.039	0.112	0.056	0.042	0	0	0.064
309	CPI-SC0B6D68FD5	ICAM1_aMb2 complex	simple:P05362	complex:aMb2 complex	ICAM1		FALSE	TRUE	FALSE	curated	TRUE	0.099	0.1	0.098	0.171	0.116	0.101	0	0	0.124	0.098	0	0.137	0.113	0	0.1	0.106	0.146	0.165	0.115	0.12	0.1	0	0.098	0.099	0.1	0	0.11	0.099	0	0.026	0.027	0.025	0.098	0.042	0.028	0	0	0.05
310	CPI-SC0C3E2D267	F10_aMb2 complex	simple:P00742	complex:aMb2 complex	F10		TRUE	FALSE	FALSE	curated	TRUE	0	0	0	0	0	0	0	0	0	0	0	0	0	0	0	0	0	0	0	0	0	0	0	0	0	0	0	0	0	0	0	0	0	0	0	0	0	0
311	CPI-SC0527EEE7A	C3_aMb2 complex	simple:P01024	complex:aMb2 complex	C3		TRUE	FALSE	FALSE	curated	TRUE	0.003	0.004	0.002	0.075	0.02	0.005	0	0	0.027	0.002	0	0.04	0.016	0	0.004	0.009	0.05	0.068	0.019	0.024	0.003	0	0.002	0.002	0.004	0	0.014	0.002	0	0.01	0.011	0.009	0.082	0.027	0.012	0	0	0.034
312	CPI-SC0B292AEE6	GP1BA_aMb2 complex	simple:P07359	complex:aMb2 complex	GP1BA		FALSE	FALSE	FALSE	curated	TRUE	0	0	0	0	0	0	0	0	0	0	0	0	0	0	0	0	0	0	0	0	0	0	0	0	0	0	0	0	0	0	0	0	0	0	0	0	0	0
313	CPI-SC0F9DD28F3	JAM3_aMb2 complex	simple:Q9BX67	complex:aMb2 complex	JAM3		TRUE	FALSE	FALSE	curated	TRUE	0.035	0.036	0.034	0.107	0.052	0.037	0	0	0.06	0.034	0	0.073	0.049	0	0.036	0.042	0.082	0.101	0.051	0.056	0.036	0	0.035	0.035	0.036	0	0.046	0.035	0	0.005	0.006	0.004	0.077	0.022	0.007	0	0	0.029
314	CPI-SC0C6B54D7A	THY1_aXb2 complex	simple:P04216	complex:aXb2 complex	THY1		FALSE	FALSE	FALSE	curated	TRUE	0	0.087	0.075	0.404	0.09	0.075	0	0.086	0.099	0.076	0.077	0.115	0.327	0	0	0.078	0.258	0.234	0.144	0.114	0.077	0.088	0.081	0.077	0.078	0.077	0.081	0.076	0.075	0	0.022	0.01	0.338	0.024	0.01	0	0.021	0.033
315	CPI-SC03446A95E	FCER2_aXb2 complex	simple:P06734	complex:aXb2 complex	FCER2		TRUE	TRUE	FALSE	curated	TRUE	0	0.016	0.004	0.332	0.018	0.004	0	0.015	0.028	0.005	0.006	0.044	0.256	0	0	0.006	0.187	0.162	0.073	0.043	0.006	0.017	0.01	0.005	0.006	0.006	0.01	0.005	0.004	0	0.052	0.04	0.368	0.054	0.04	0	0.051	0.064
316	CPI-SC0A9458008	ICAM1_aXb2 complex	simple:P05362	complex:aXb2 complex	ICAM1		FALSE	TRUE	FALSE	curated	TRUE	0	0.112	0.1	0.428	0.114	0.1	0	0.111	0.124	0.101	0.102	0.139	0.352	0	0	0.102	0.283	0.258	0.169	0.139	0.102	0.113	0.106	0.101	0.102	0.102	0.106	0.101	0.1	0	0.038	0.027	0.355	0.041	0.026	0	0.037	0.05
317	CPI-SS000568A0E	FCER2_CR2	simple:P06734	simple:P20023	FCER2	CR2	TRUE	TRUE	TRUE	curated	FALSE	0.003	0.005	0	0	0	0	0	0	0	0	0	0	0.003	0	0	0.002	0.002	0	0	0.003	0	0	0	0	0	0	0	0	0	0.039	0.042	0	0	0	0	0	0	0
318	CPI-SS027556893	IFNA13_CR2	simple:P01562	simple:P20023	IFNA13	CR2	TRUE	FALSE	TRUE	I2D,InnateDB,InnateDB-All	FALSE	0	0	0	0	0	0	0	0	0	0	0	0	0	0	0	0	0	0	0	0	0	0	0	0	0	0	0	0	0	0	0	0	0	0	0	0	0	0
319	CPI-SS027556893	IFNA1_CR2	simple:P01562	simple:P20023	IFNA1	CR2	TRUE	FALSE	TRUE	I2D,InnateDB,InnateDB-All	FALSE	0	0	0	0	0	0	0	0	0	0	0	0	0	0	0	0	0	0	0	0	0	0	0	0	0	0	0	0	0	0	0	0	0	0	0	0	0	0
320	CPI-SC04AED00CE	TNC_aVb6 complex	simple:P24821	complex:aVb6 complex	TNC		TRUE	FALSE	FALSE	curated	TRUE	0	0	0	0	0	0.012	0	0	0	0.008	0	0	0	0	0.009	0	0	0	0	0	0	0	0.016	0.015	0.008	0.008	0	0	0	0	0	0	0	0	0	0	0	0
321	CPI-SC0E60FEE99	TGFB1_aVb6 complex	simple:P01137	complex:aVb6 complex	TGFB1		TRUE	FALSE	FALSE	curated	TRUE	0	0	0	0	0	0.049	0	0	0	0.045	0	0	0	0	0.046	0	0	0	0	0	0	0	0.053	0.052	0.045	0.045	0	0	0	0	0	0	0	0	0.056	0	0	0
322	CPI-SS0ACD487F0	L1CAM_L1CAM	simple:P32004	simple:P32004	L1CAM	L1CAM	FALSE	FALSE	FALSE	curated	FALSE	0	0	0	0	0	0	0	0	0	0	0	0	0	0	0	0	0	0	0	0	0	0	0	0	0	0	0	0	0	0	0	0	0	0	0	0	0	0
323	CPI-SC019DBDA78	VCAM1_aDb2 complex	simple:P19320	complex:aDb2 complex	VCAM1		FALSE	FALSE	FALSE	curated	TRUE	0.066	0	0.065	0.065	0.069	0	0	0	0	0.065	0	0	0	0	0.066	0.065	0.072	0.071	0.066	0.076	0	0	0.065	0	0.065	0	0	0.066	0	0.007	0	0.006	0.006	0.01	0	0	0	0
324	CPI-SC0E8575642	ICAM3_aDb2 complex	simple:P32942	complex:aDb2 complex	ICAM3		FALSE	FALSE	FALSE	curated	TRUE	0.025	0	0.024	0.024	0.027	0	0	0	0	0.024	0	0	0	0	0.025	0.024	0.03	0.03	0.025	0.035	0	0	0.024	0	0.024	0	0	0.024	0	0.075	0	0.074	0.074	0.077	0	0	0	0
325	CPI-SS087B53ABF	JAM2_JAM3	simple:P57087	simple:Q9BX67	JAM2	JAM3	TRUE	FALSE	FALSE	curated	FALSE	0.159	0.129	0.128	0.127	0.127	0.145	0.166	0	0.127	0.146	0.15	0.127	0.128	0	0	0.127	0.127	0.127	0.128	0	0.165	0	0.128	0.129	0.212	0.202	0.203	0.16	0.145	0	0	0	0	0	0	0	0	0
326	CPI-SS0F9D53834	JAM3_JAM3	simple:Q9BX67	simple:Q9BX67	JAM3	JAM3	TRUE	FALSE	FALSE	curated	FALSE	0.067	0.037	0.035	0.035	0.035	0.053	0.074	0	0.035	0.054	0.058	0.035	0.036	0	0	0.035	0.035	0.035	0.035	0	0.073	0	0.036	0.037	0.12	0.11	0.11	0.068	0.052	0.037	0.006	0.005	0.005	0.004	0.023	0.043	0	0.004
327	CPI-CS0A97B38B6	ACVL1_BMPR2_BMP10	complex:ACVL1_BMPR2	simple:O95393		BMP10	TRUE	TRUE	FALSE	curated	FALSE	0	0	0	0	0	0	0	0	0	0	0	0	0	0	0	0	0	0	0	0	0	0	0	0.104	0	0	0	0	0	0	0	0	0	0	0	0	0	0
328	CPI-SS0D41E15AC	FFAR2_BMP10	simple:O15552	simple:O95393	FFAR2	BMP10	TRUE	TRUE	FALSE	IMEx,IntAct	FALSE	0	0	0	0	0	0	0	0	0	0	0	0	0	0	0	0	0	0	0	0	0	0	0	0.006	0	0	0	0	0	0	0	0	0	0	0	0	0	0
329	CPI-CS0157F2E34	ACVL1_BMPR2_GDF2	complex:ACVL1_BMPR2	simple:Q9UK05		GDF2	TRUE	TRUE	FALSE	curated	FALSE	0	0	0	0.105	0	0	0	0	0	0	0	0	0	0	0	0.103	0	0.104	0	0	0	0	0	0	0	0	0	0	0	0	0	0	0.012	0	0	0	0	0
330	CPI-SS01158CABF	FFAR2_FAM3C	simple:O15552	simple:Q92520	FFAR2	FAM3C	TRUE	TRUE	FALSE	IMEx,IntAct	FALSE	0.064	0.062	0.2	0.027	0.052	0.078	0.049	0.134	0.021	0.077	0.082	0.026	0.024	0.03	0.024	0.018	0.041	0.044	0.025	0.019	0.104	0.09	0.076	0.037	0.077	0.072	0.09	0.052	0.076	0	0	0	0	0	0	0	0	0
331	CPI-SS034D36D2F	HLA-C_FAM3C	simple:HLAC	simple:Q92520	HLA-C	FAM3C	TRUE	TRUE	FALSE	InnateDB-All	FALSE	1.057	1.055	1.193	1.019	1.044	1.07	1.042	1.127	1.013	1.07	1.074	1.018	1.017	1.023	1.016	1.01	1.033	1.037	1.018	1.012	1.097	1.082	1.069	1.03	1.069	1.064	1.083	1.045	1.069	0.43	0.428	0.566	0.393	0.418	0.444	0.415	0.5	0.387
332	CPI-SS0528A694B	GPR42_FAM3C	simple:O15529	simple:Q92520	GPR42	FAM3C	TRUE	TRUE	FALSE	IMEx,IntAct	FALSE	0	0	0	0	0	0	0	0	0	0	0	0	0	0	0	0	0	0	0	0	0	0	0	0	0	0	0	0	0	0	0	0	0	0	0	0	0	0
333	CPI-SS055E061C9	LAMP1_FAM3C	simple:P11279	simple:Q92520	LAMP1	FAM3C	TRUE	TRUE	FALSE	InnateDB-All	FALSE	0.225	0.223	0.361	0.188	0.213	0.238	0.21	0.295	0.182	0.238	0.243	0.187	0.185	0.191	0.185	0.179	0.202	0.205	0.186	0.18	0.265	0.251	0.237	0.198	0.238	0.232	0.251	0.213	0.237	0.084	0.083	0.221	0.047	0.072	0.098	0.07	0.155	0.041
334	CPI-SS02904BE32	GLRA2_FAM3C	simple:P23416	simple:Q92520	GLRA2	FAM3C	TRUE	TRUE	FALSE	InnateDB-All	FALSE	0	0	0	0	0	0	0	0	0	0	0	0	0	0	0	0	0	0	0	0	0	0	0	0	0	0	0	0	0	0	0	0	0	0	0	0	0	0
335	CPI-SS02CF96625	KIR2DL3_FAM3C	simple:P43628	simple:Q92520	KIR2DL3	FAM3C	TRUE	TRUE	FALSE	IMEx,IntAct	FALSE	0	0	0	0	0	0	0	0	0	0	0	0	0	0	0	0	0	0	0	0	0	0	0	0	0	0	0	0	0	0	0	0	0	0	0	0	0	0
336	CPI-SS033CB0BB2	CXADR_FAM3C	simple:P78310	simple:Q92520	CXADR	FAM3C	TRUE	TRUE	FALSE	IMEx,IntAct	FALSE	0	0	0	0	0	0	0	0	0	0	0	0	0	0	0	0	0	0	0	0	0	0	0	0	0	0	0	0	0	0	0	0	0	0	0	0	0	0
337	CPI-SS0E2431C09	PDCD1_FAM3C	simple:Q15116	simple:Q92520	PDCD1	FAM3C	TRUE	TRUE	FALSE	InnateDB-All	FALSE	0	0	0	0	0	0	0	0	0	0	0	0	0	0	0	0	0	0	0	0	0	0	0	0	0	0	0	0	0	0.068	0.067	0.205	0.031	0.056	0.082	0.054	0.138	0.025
338	CPI-SS0AFC7BACF	ADGRG5_FAM3C	simple:Q8IZF4	simple:Q92520	ADGRG5	FAM3C	TRUE	TRUE	FALSE	InnateDB-All	FALSE	0.06	0.058	0.196	0.022	0.047	0.073	0.045	0.13	0.017	0.073	0.077	0.021	0.02	0.026	0.019	0.013	0.036	0.04	0.021	0.015	0.1	0.085	0.072	0.033	0.072	0.067	0.086	0.048	0.072	0.063	0.061	0.199	0.025	0.05	0.076	0.048	0.133	0.019
339	CPI-SS00FB3CB09	FFAR2_CCL4L2	simple:O15552	simple:Q8NHW4	FFAR2	CCL4L2	TRUE	TRUE	FALSE	IMEx,IntAct	FALSE	0.026	0.081	0.424	0.327	0.47	0.026	0.017	0.13	0.293	0.05	0.071	0.335	0.231	0.088	0.112	0.145	1.447	0.477	0.314	0.474	0.038	0.129	0.098	0.087	0.061	0.075	0.066	0.07	0.018	0	0	0	0	0	0	0	0	0
340	CPI-SS022AE18AF	GPR42_CCL4L2	simple:O15529	simple:Q8NHW4	GPR42	CCL4L2	TRUE	TRUE	FALSE	IMEx,IntAct	FALSE	0	0	0	0	0	0	0	0	0	0	0	0	0	0	0	0	0	0	0	0	0	0	0	0	0	0	0	0	0	0	0	0	0	0	0	0	0	0
341	CPI-SS0F3D40856	PGRMC2_CCL4L2	simple:O15173	simple:Q8NHW4	PGRMC2	CCL4L2	TRUE	TRUE	FALSE	IMEx,IntAct	FALSE	0.068	0.123	0.465	0.368	0.512	0.067	0.059	0.172	0.335	0.092	0.113	0.377	0.273	0.13	0.153	0.187	1.488	0.519	0.355	0.515	0.08	0.17	0.139	0.129	0.103	0.116	0.108	0.111	0.059	0.028	0.083	0.426	0.329	0.472	0.028	0.019	0.132	0.295
342	CPI-SS072E1E27A	FFAR2_TNF	simple:O15552	simple:P01375	FFAR2	TNF	TRUE	TRUE	FALSE	IMEx,IntAct	FALSE	0.014	0.052	0.045	0.275	0.044	0.025	0.039	0.021	0.132	0.022	0.023	0.058	0.278	0.026	0.03	0.06	0.812	0.21	0.139	0.039	0.03	0.033	0.028	0.03	0.02	0.022	0.035	0.037	0.011	0	0	0	0	0	0	0	0	0
343	CPI-SS0917CBD53	HLA-C_KIR2DL3	simple:HLAC	simple:P43628	HLA-C	KIR2DL3	FALSE	TRUE	TRUE	curated	FALSE	0	0	0.999	0	1.018	0	0	1.006	0	0	0	1.021	0	0	0	1	0	0	0	0	0	0	0	0.999	0	0	0	0	0	0	0	0.372	0	0.391	0	0	0.38	0
344	CPI-SS025CAD24A	BMP10_KIR2DL3	simple:O95393	simple:P43628	BMP10	KIR2DL3	TRUE	FALSE	TRUE	IMEx,IntAct	FALSE	0	0	0	0	0	0	0	0	0	0	0	0	0	0	0	0	0	0	0	0	0	0	0	0	0	0	0	0	0	0	0	0	0	0	0	0	0	0
345	CPI-SS079FD6EC6	GAST_KIR2DL3	simple:P01350	simple:P43628	GAST	KIR2DL3	TRUE	FALSE	TRUE	IMEx,IntAct	FALSE	0	0	0	0	0	0	0	0	0	0	0	0	0	0	0	0	0	0	0	0	0	0	0	0	0	0	0	0	0	0	0	0	0	0	0	0	0	0
346	CPI-SS0ABD11350	HLA-C_KIR2DL1	simple:HLAC	simple:P43626	HLA-C	KIR2DL1	FALSE	TRUE	TRUE	curated	FALSE	0.999	0	0.999	0	1.006	0	0	0	0	0.999	1.002	1.022	0	0	1	1	0.998	0	0	0	0	0	0	0	0.999	0	0	0	0	0.372	0	0.372	0	0.379	0	0	0	0
347	CPI-SS0AA5ECE7B	GPR42_ADIPOQ	simple:O15529	simple:Q15848	GPR42	ADIPOQ	TRUE	TRUE	FALSE	IMEx,IntAct	FALSE	0	0	0	0	0	0	0	0	0	0	0	0	0	0	0	0	0	0	0	0	0	0	0	0	0	0	0	0	0	0	0	0	0	0	0	0	0	0
348	CPI-SS04A4A2334	ASGR2_ADIPOQ	simple:P07307	simple:Q15848	ASGR2	ADIPOQ	TRUE	TRUE	FALSE	IMEx,IntAct	FALSE	0	0	0	0	0	0	0	0	0	0	0	0	0	0	0.003	0.002	0	0	0.002	0	0	0	0	0	0	0	0	0	0	0	0	0	0	0	0	0	0	0
349	CPI-SS00E3EB9FE	CNR2_ADIPOQ	simple:P34972	simple:Q15848	CNR2	ADIPOQ	TRUE	TRUE	FALSE	IMEx,IntAct	FALSE	0	0	0	0	0	0	0	0	0	0	0	0	0	0	0.009	0.008	0	0	0.008	0	0	0	0	0	0	0	0	0	0	0	0	0	0	0	0	0	0	0
350	CPI-SS064281234	LAMP1_VSTM1	simple:P11279	simple:Q6UX27	LAMP1	VSTM1	TRUE	TRUE	TRUE	IMEx,IntAct	FALSE	0	0	0	0.2	0	0	0	0	0	0	0	0	0.191	0	0	0.166	0.167	0.17	0.168	0	0	0	0	0	0	0	0	0	0	0	0	0	0.059	0	0	0	0	0
351	CPI-SS0D26F639E	KIR2DL3_CXCL9	simple:P43628	simple:Q07325	KIR2DL3	CXCL9	TRUE	TRUE	FALSE	IMEx,IntAct	FALSE	0	0	0	0	0	0	0	0	0	0	0	0	0	0	0	0	0	0	0	0	0	0	0	0	0	0	0	0	0	0	0	0	0	0	0	0	0	0
352	CPI-SS02246DA17	CXCR3_CXCL9	simple:P49682	simple:Q07325	CXCR3	CXCL9	TRUE	TRUE	FALSE	curated	FALSE	0.002	0	0.007	0.008	0.002	0.006	0.008	0	0	0.011	0.008	0.002	0.008	0.016	0	0.005	0.064	0.063	0.036	0.018	0.023	0.135	0.012	0.016	0.01	0.014	0	0.011	0	0.004	0	0.008	0.01	0.004	0.008	0.009	0	0
353	CPI-SS0F52745F3	DPP4_CXCL9	simple:P27487	simple:Q07325	DPP4	CXCL9	TRUE	TRUE	FALSE	curated	FALSE	0.005	0	0.01	0.011	0.005	0.009	0.01	0	0	0.014	0.01	0.004	0.011	0.018	0	0.007	0.067	0.066	0.038	0.02	0.026	0.138	0.015	0.019	0.013	0.017	0	0.013	0	0.004	0	0.009	0.01	0.005	0.008	0.01	0	0
354	CPI-SS0C17BB772	FCGR2A_CXCL9	simple:P12318	simple:Q07325	FCGR2A	CXCL9	TRUE	TRUE	FALSE	IMEx,IntAct	FALSE	0.005	0	0.01	0.011	0.006	0.01	0.011	0	0	0.014	0.011	0.005	0.012	0.019	0	0.008	0.068	0.067	0.039	0.021	0.026	0.139	0.016	0.019	0.014	0.018	0	0.014	0	0.013	0	0.018	0.019	0.013	0.017	0.018	0	0
355	CPI-SS016EE0084	PDCD1_CD274	simple:Q15116	simple:Q9NZQ7	PDCD1	CD274	FALSE	TRUE	TRUE	curated	FALSE	0	0	0	0	0	0	0	0	0	0	0	0	0	0	0	0	0	0	0	0	0	0	0	0	0	0	0	0	0	0.013	0	0.012	0.013	0.013	0	0.033	0	0.037
356	CPI-SS08F13AD5C	CD80_CD274	simple:P33681	simple:Q9NZQ7	CD80	CD274	FALSE	TRUE	TRUE	curated	FALSE	0	0	0	0	0	0	0	0	0	0	0	0	0	0	0	0	0	0	0	0	0	0	0	0	0	0	0	0	0	0.009	0	0.008	0.009	0.009	0	0.029	0	0.033
357	CPI-SS0F5B6B186	PDCD1_PDCD1LG2	simple:Q15116	simple:Q9BQ51	PDCD1	PDCD1LG2	TRUE	TRUE	TRUE	curated	FALSE	0	0	0	0	0	0	0	0	0	0	0	0	0	0	0	0	0	0	0	0	0	0	0	0	0	0	0	0	0	0.019	0.012	0.01	0	0	0.014	0.033	0	0.016
358	CPI-CS08CC8F9D3	ACVR1_BMPR2_BMP7	complex:ACVR1_BMPR2	simple:P18075		BMP7	TRUE	TRUE	FALSE	curated	FALSE	0.014	0	0.013	0.013	0	0	0.015	0	0.015	0	0.014	0.013	0.014	0	0	0.013	0	0.013	0.012	0	0	0	0	0	0	0	0	0	0.013	0	0	0	0	0	0	0	0	0
359	CPI-CS046B3C139	ACVR_1A2A receptor_BMP7	complex:ACVR_1A2A receptor	simple:P18075		BMP7	TRUE	TRUE	FALSE	curated	FALSE	0.005	0	0.004	0.004	0	0	0.006	0	0.007	0	0.005	0.004	0.005	0	0	0.004	0	0.004	0.004	0	0	0	0	0	0	0	0	0	0.004	0	0	0	0	0	0	0	0	0
360	CPI-CS0288D901D	ACVR_1A2B receptor_BMP7	complex:ACVR_1A2B receptor	simple:P18075		BMP7	TRUE	TRUE	FALSE	curated	FALSE	0.009	0	0.007	0.008	0	0	0.009	0	0.01	0	0.009	0.008	0.008	0	0	0.007	0	0.008	0.007	0	0	0	0	0	0	0	0	0	0.008	0	0	0	0	0	0	0	0	0
361	CPI-CS05EAF93CC	BMPR1A_BMPR2_BMP7	complex:BMPR1A_BMPR2	simple:P18075		BMP7	TRUE	TRUE	FALSE	curated	FALSE	0.003	0	0.001	0.002	0	0	0.004	0	0.004	0	0.003	0.002	0.003	0	0	0.001	0	0.002	0.001	0	0	0	0	0	0	0	0	0	0.002	0.006	0	0.004	0.005	0	0	0.006	0	0.007
362	CPI-CS08109C435	BMPR1B_BMPR2_BMP7	complex:BMPR1B_BMPR2	simple:P18075		BMP7	TRUE	TRUE	FALSE	curated	FALSE	0	0	0	0	0	0	0	0	0	0	0	0	0	0	0	0	0	0	0	0	0	0	0	0	0	0	0	0	0	0	0	0	0	0	0	0	0	0
363	CPI-CS0D35E69F6	BMR1A_ACR2A_BMP7	complex:BMR1A_ACR2A	simple:P18075		BMP7	TRUE	TRUE	FALSE	curated	FALSE	0.003	0	0.001	0.002	0	0	0.004	0	0.004	0	0.003	0.002	0.003	0	0	0.001	0	0.002	0.001	0	0	0	0	0	0	0	0	0	0.002	0.006	0	0.004	0.005	0	0	0.006	0	0.007
364	CPI-CS0C99F8D96	BMR1A_AVR2B_BMP7	complex:BMR1A_AVR2B	simple:P18075		BMP7	TRUE	TRUE	FALSE	curated	FALSE	0.003	0	0.001	0.002	0	0	0.004	0	0.004	0	0.003	0.002	0.003	0	0	0.001	0	0.002	0.001	0	0	0	0	0	0	0	0	0	0.002	0	0	0	0	0	0	0	0	0
365	CPI-CS0DF85303A	BMR1B_AVR2A_BMP7	complex:BMR1B_AVR2A	simple:P18075		BMP7	TRUE	TRUE	FALSE	curated	FALSE	0	0	0	0	0	0	0	0	0	0	0	0	0	0	0	0	0	0	0	0	0	0	0	0	0	0	0	0	0	0	0	0	0	0	0	0	0	0
366	CPI-CS08A853007	BMR1B_AVR2B_BMP7	complex:BMR1B_AVR2B	simple:P18075		BMP7	TRUE	TRUE	FALSE	curated	FALSE	0	0	0	0	0	0	0	0	0	0	0	0	0	0	0	0	0	0	0	0	0	0	0	0	0	0	0	0	0	0	0	0	0	0	0	0	0	0
367	CPI-CS0E1BF543E	ACVR1_BMPR2_BMP5	complex:ACVR1_BMPR2	simple:P22003		BMP5	TRUE	TRUE	FALSE	curated	FALSE	0	0	0	0	0	0	0	0	0	0.04	0.038	0	0	0	0	0	0.013	0	0.012	0	0	0	0	0	0	0.013	0.018	0	0.02	0	0	0	0	0	0	0	0	0
368	CPI-CS0EC80CA59	ACVR_1A2A receptor_BMP5	complex:ACVR_1A2A receptor	simple:P22003		BMP5	TRUE	TRUE	FALSE	curated	FALSE	0	0	0	0	0	0	0	0	0	0.031	0.029	0	0	0	0	0	0.004	0	0.004	0	0	0	0	0	0	0.004	0.009	0	0.011	0	0	0	0	0	0	0	0	0
369	CPI-CS0FCC00896	ACVR_1A2B receptor_BMP5	complex:ACVR_1A2B receptor	simple:P22003		BMP5	TRUE	TRUE	FALSE	curated	FALSE	0	0	0	0	0	0	0	0	0	0.034	0.032	0	0	0	0	0	0.008	0	0.007	0	0	0	0	0	0	0.007	0.013	0	0.014	0	0	0	0	0	0	0	0	0
370	CPI-CS046BCFC6F	BMPR1A_BMPR2_BMP5	complex:BMPR1A_BMPR2	simple:P22003		BMP5	TRUE	TRUE	FALSE	curated	FALSE	0	0	0	0	0	0	0	0	0	0.029	0.027	0	0	0	0	0	0.002	0	0.001	0	0	0	0	0	0	0.002	0.007	0	0.009	0	0	0	0	0	0	0	0	0
371	CPI-CS02C93975C	BMPR1B_BMPR2_BMP5	complex:BMPR1B_BMPR2	simple:P22003		BMP5	TRUE	TRUE	FALSE	curated	FALSE	0	0	0	0	0	0	0	0	0	0	0	0	0	0	0	0	0	0	0	0	0	0	0	0	0	0	0	0	0	0	0	0	0	0	0	0	0	0
372	CPI-CS047EE9E03	BMR1A_ACR2A_BMP5	complex:BMR1A_ACR2A	simple:P22003		BMP5	TRUE	TRUE	FALSE	curated	FALSE	0	0	0	0	0	0	0	0	0	0.029	0.027	0	0	0	0	0	0.002	0	0.001	0	0	0	0	0	0	0.002	0.007	0	0.009	0	0	0	0	0	0	0	0	0
373	CPI-CS0CA393CC5	BMR1A_AVR2B_BMP5	complex:BMR1A_AVR2B	simple:P22003		BMP5	TRUE	TRUE	FALSE	curated	FALSE	0	0	0	0	0	0	0	0	0	0.029	0.027	0	0	0	0	0	0.002	0	0.001	0	0	0	0	0	0	0.002	0.007	0	0.009	0	0	0	0	0	0	0	0	0
374	CPI-CS01A4D7E2F	BMR1B_AVR2A_BMP5	complex:BMR1B_AVR2A	simple:P22003		BMP5	TRUE	TRUE	FALSE	curated	FALSE	0	0	0	0	0	0	0	0	0	0	0	0	0	0	0	0	0	0	0	0	0	0	0	0	0	0	0	0	0	0	0	0	0	0	0	0	0	0
375	CPI-CS0BEC40E19	BMR1B_AVR2B_BMP5	complex:BMR1B_AVR2B	simple:P22003		BMP5	TRUE	TRUE	FALSE	curated	FALSE	0	0	0	0	0	0	0	0	0	0	0	0	0	0	0	0	0	0	0	0	0	0	0	0	0	0	0	0	0	0	0	0	0	0	0	0	0	0
376	CPI-CS0C16967C6	ACVR1_BMPR2_BMP6	complex:ACVR1_BMPR2	simple:P22004		BMP6	TRUE	TRUE	FALSE	curated	FALSE	0.021	0	0.013	0	0	0.015	0.02	0.027	0	0	0	0	0	0	0	0	0	0.012	0.013	0.014	0.048	0	0	0.013	0.018	0.021	0	0.017	0.014	0	0	0	0	0	0	0	0	0
377	CPI-CS0FFBA02F8	ACVR_1A2A receptor_BMP6	complex:ACVR_1A2A receptor	simple:P22004		BMP6	TRUE	TRUE	FALSE	curated	FALSE	0.012	0	0.004	0	0	0.006	0.011	0.018	0	0	0	0	0	0	0	0	0	0.004	0.004	0.005	0.039	0	0	0.004	0.009	0.012	0	0.008	0.005	0	0	0	0	0	0	0	0	0
378	CPI-CS02AEFFE28	ACVR_1A2B receptor_BMP6	complex:ACVR_1A2B receptor	simple:P22004		BMP6	TRUE	TRUE	FALSE	curated	FALSE	0.015	0	0.007	0	0	0.01	0.014	0.022	0	0	0	0	0	0	0	0	0	0.007	0.007	0.009	0.043	0	0	0.007	0.013	0.016	0	0.012	0.009	0	0	0	0	0	0	0	0	0
379	CPI-CS0F6CFB979	BMPR1A_BMPR2_BMP6	complex:BMPR1A_BMPR2	simple:P22004		BMP6	TRUE	TRUE	FALSE	curated	FALSE	0.01	0	0.002	0	0	0.004	0.008	0.016	0	0	0	0	0	0	0	0	0	0.001	0.002	0.003	0.037	0	0	0.002	0.007	0.01	0	0.006	0.003	0.012	0	0.004	0	0	0.006	0.011	0.019	0
380	CPI-CS0EF793D6A	BMPR1B_BMPR2_BMP6	complex:BMPR1B_BMPR2	simple:P22004		BMP6	TRUE	TRUE	FALSE	curated	FALSE	0	0	0	0	0	0	0	0	0	0	0	0	0	0	0	0	0	0	0	0	0	0	0	0	0	0	0	0	0	0	0	0	0	0	0	0	0	0
381	CPI-CS0247DA882	BMR1A_ACR2A_BMP6	complex:BMR1A_ACR2A	simple:P22004		BMP6	TRUE	TRUE	FALSE	curated	FALSE	0.01	0	0.002	0	0	0.004	0.008	0.016	0	0	0	0	0	0	0	0	0	0.001	0.002	0.003	0.037	0	0	0.002	0.007	0.01	0	0.006	0.003	0.012	0	0.004	0	0	0.006	0.011	0.019	0
382	CPI-CS076E1A639	BMR1A_AVR2B_BMP6	complex:BMR1A_AVR2B	simple:P22004		BMP6	TRUE	TRUE	FALSE	curated	FALSE	0.01	0	0.002	0	0	0.004	0.008	0.016	0	0	0	0	0	0	0	0	0	0.001	0.002	0.003	0.037	0	0	0.002	0.007	0.01	0	0.006	0.003	0	0	0	0	0	0	0	0	0
383	CPI-CS0921BB754	BMR1B_AVR2A_BMP6	complex:BMR1B_AVR2A	simple:P22004		BMP6	TRUE	TRUE	FALSE	curated	FALSE	0	0	0	0	0	0	0	0	0	0	0	0	0	0	0	0	0	0	0	0	0	0	0	0	0	0	0	0	0	0	0	0	0	0	0	0	0	0
384	CPI-CS0C0D60519	BMR1B_AVR2B_BMP6	complex:BMR1B_AVR2B	simple:P22004		BMP6	TRUE	TRUE	FALSE	curated	FALSE	0	0	0	0	0	0	0	0	0	0	0	0	0	0	0	0	0	0	0	0	0	0	0	0	0	0	0	0	0	0	0	0	0	0	0	0	0	0
385	CPI-CS0AEE2FB22	ACVR1_BMPR2_BMP8A	complex:ACVR1_BMPR2	simple:Q7Z5Y6		BMP8A	TRUE	TRUE	FALSE	curated	FALSE	0	0	0	0	0	0	0	0	0	0	0	0	0	0	0	0	0.013	0	0	0	0	0	0	0	0	0	0	0	0	0	0	0	0	0	0	0	0	0
386	CPI-CS0CE2A204A	ACVR_1A2A receptor_BMP8A	complex:ACVR_1A2A receptor	simple:Q7Z5Y6		BMP8A	TRUE	TRUE	FALSE	curated	FALSE	0	0	0	0	0	0	0	0	0	0	0	0	0	0	0	0	0.004	0	0	0	0	0	0	0	0	0	0	0	0	0	0	0	0	0	0	0	0	0
387	CPI-CS0860DA460	ACVR_1A2B receptor_BMP8A	complex:ACVR_1A2B receptor	simple:Q7Z5Y6		BMP8A	TRUE	TRUE	FALSE	curated	FALSE	0	0	0	0	0	0	0	0	0	0	0	0	0	0	0	0	0.008	0	0	0	0	0	0	0	0	0	0	0	0	0	0	0	0	0	0	0	0	0
388	CPI-CS090FFEDFE	BMPR1A_BMPR2_BMP8A	complex:BMPR1A_BMPR2	simple:Q7Z5Y6		BMP8A	TRUE	TRUE	FALSE	curated	FALSE	0	0	0	0	0	0	0	0	0	0	0	0	0	0	0	0	0.002	0	0	0	0	0	0	0	0	0	0	0	0	0	0	0	0	0	0	0	0	0
389	CPI-CS0484364A2	BMPR1B_BMPR2_BMP8A	complex:BMPR1B_BMPR2	simple:Q7Z5Y6		BMP8A	TRUE	TRUE	FALSE	curated	FALSE	0	0	0	0	0	0	0	0	0	0	0	0	0	0	0	0	0	0	0	0	0	0	0	0	0	0	0	0	0	0	0	0	0	0	0	0	0	0
390	CPI-CS0C091F24B	BMR1A_ACR2A_BMP8A	complex:BMR1A_ACR2A	simple:Q7Z5Y6		BMP8A	TRUE	TRUE	FALSE	curated	FALSE	0	0	0	0	0	0	0	0	0	0	0	0	0	0	0	0	0.002	0	0	0	0	0	0	0	0	0	0	0	0	0	0	0	0	0	0	0	0	0
391	CPI-CS017A50010	BMR1A_AVR2B_BMP8A	complex:BMR1A_AVR2B	simple:Q7Z5Y6		BMP8A	TRUE	TRUE	FALSE	curated	FALSE	0	0	0	0	0	0	0	0	0	0	0	0	0	0	0	0	0.002	0	0	0	0	0	0	0	0	0	0	0	0	0	0	0	0	0	0	0	0	0
392	CPI-CS01319F57A	BMR1B_AVR2A_BMP8A	complex:BMR1B_AVR2A	simple:Q7Z5Y6		BMP8A	TRUE	TRUE	FALSE	curated	FALSE	0	0	0	0	0	0	0	0	0	0	0	0	0	0	0	0	0	0	0	0	0	0	0	0	0	0	0	0	0	0	0	0	0	0	0	0	0	0
393	CPI-CS03DF8BD36	BMR1B_AVR2B_BMP8A	complex:BMR1B_AVR2B	simple:Q7Z5Y6		BMP8A	TRUE	TRUE	FALSE	curated	FALSE	0	0	0	0	0	0	0	0	0	0	0	0	0	0	0	0	0	0	0	0	0	0	0	0	0	0	0	0	0	0	0	0	0	0	0	0	0	0
394	CPI-CC045C36F28	ACVR_1A2A receptor_Activin ligand ab	complex:ACVR_1A2A receptor	complex:Activin ligand ab			TRUE	TRUE	FALSE	curated	FALSE	0.005	0	0.004	0.008	0.005	0	0.005	0	0.007	0.011	0.014	0.004	0.005	0	0	0.004	0.008	0.008	0.008	0	0.005	0	0.004	0.005	0.005	0.009	0.018	0.006	0.008	0	0	0	0	0	0	0	0	0
395	CPI-CC09863F59B	ACVR_1A2B receptor_Activin ligand ab	complex:ACVR_1A2B receptor	complex:Activin ligand ab			TRUE	TRUE	FALSE	curated	FALSE	0.009	0	0.008	0.012	0.008	0	0.008	0	0.011	0.014	0.017	0.008	0.009	0	0	0.008	0.012	0.011	0.012	0	0.009	0	0.008	0.009	0.008	0.013	0.022	0.009	0.012	0	0	0	0	0	0	0	0	0
396	CPI-CC0104F2A96	ACVR_1B2A receptor_Activin ligand ab	complex:ACVR_1B2A receptor	complex:Activin ligand ab			TRUE	TRUE	FALSE	curated	FALSE	0.005	0	0.004	0.008	0.005	0	0.005	0	0.007	0.011	0.014	0.004	0.005	0	0	0.004	0.008	0.008	0.008	0	0.005	0	0.004	0.005	0.005	0.009	0.018	0.006	0.008	0.007	0	0.006	0.01	0.006	0	0.006	0	0.009
397	CPI-CC072007F09	ACVR_1B2B receptor_Activin ligand ab	complex:ACVR_1B2B receptor	complex:Activin ligand ab			TRUE	TRUE	FALSE	curated	FALSE	0.009	0	0.008	0.012	0.008	0	0.008	0	0.011	0.014	0.017	0.008	0.009	0	0	0.008	0.012	0.011	0.012	0	0.009	0	0.008	0.009	0.008	0.013	0.022	0.009	0.012	0	0	0	0	0	0	0	0	0
398	CPI-CC0947744F4	ACVR_1C2A receptor_Activin ligand ab	complex:ACVR_1C2A receptor	complex:Activin ligand ab			TRUE	TRUE	FALSE	curated	FALSE	0.003	0	0.002	0.006	0.002	0	0.003	0	0.005	0.008	0.012	0.002	0.003	0	0	0.002	0.006	0.005	0.006	0	0.003	0	0.002	0.003	0.003	0.007	0.016	0.003	0.006	0.005	0	0.004	0.008	0.004	0	0.004	0	0.007
399	CPI-CC0B6E6E341	ACVR_1C2B receptor_Activin ligand ab	complex:ACVR_1C2B receptor	complex:Activin ligand ab			TRUE	TRUE	FALSE	curated	FALSE	0.003	0	0.002	0.006	0.002	0	0.003	0	0.005	0.008	0.012	0.002	0.003	0	0	0.002	0.006	0.005	0.006	0	0.003	0	0.002	0.003	0.003	0.007	0.016	0.003	0.006	0	0	0	0	0	0	0	0	0
400	CPI-CS091BF99D0	ACVR_1A2A receptor_INHBA	complex:ACVR_1A2A receptor	simple:P08476		INHBA	TRUE	TRUE	FALSE	curated	FALSE	0.005	0.007	0.004	0.045	0.007	0	0.005	0	0.007	0.023	0.288	0.004	0.022	0	0	0.004	0.05	0.018	0.022	0	0.005	0.008	0.004	0.005	0.005	0.009	0.018	0.006	0.067	0	0	0	0	0	0	0	0	0
401	CPI-CS04DD927C9	ACVR_1A2B receptor_INHBA	complex:ACVR_1A2B receptor	simple:P08476		INHBA	TRUE	TRUE	FALSE	curated	FALSE	0.009	0.011	0.008	0.048	0.011	0	0.009	0	0.011	0.026	0.292	0.008	0.025	0	0	0.008	0.053	0.021	0.026	0	0.009	0.012	0.008	0.009	0.008	0.013	0.022	0.009	0.07	0	0	0	0	0	0	0	0	0
402	CPI-CS0533A30DC	ACVR_1B2A receptor_INHBA	complex:ACVR_1B2A receptor	simple:P08476		INHBA	TRUE	TRUE	FALSE	curated	FALSE	0.005	0.007	0.004	0.045	0.007	0	0.005	0	0.007	0.023	0.288	0.004	0.022	0	0	0.004	0.05	0.018	0.022	0	0.005	0.008	0.004	0.005	0.005	0.009	0.018	0.006	0.067	0.007	0.009	0.006	0.046	0.009	0	0.007	0	0.009
403	CPI-CS0C159B54D	ACVR_1B2B receptor_INHBA	complex:ACVR_1B2B receptor	simple:P08476		INHBA	TRUE	TRUE	FALSE	curated	FALSE	0.009	0.011	0.008	0.048	0.011	0	0.009	0	0.011	0.026	0.292	0.008	0.025	0	0	0.008	0.053	0.021	0.026	0	0.009	0.012	0.008	0.009	0.008	0.013	0.022	0.009	0.07	0	0	0	0	0	0	0	0	0
404	CPI-CS0924060DB	ACVR_1C2A receptor_INHBA	complex:ACVR_1C2A receptor	simple:P08476		INHBA	TRUE	TRUE	FALSE	curated	FALSE	0.003	0.005	0.002	0.042	0.005	0	0.003	0	0.005	0.02	0.286	0.002	0.02	0	0	0.002	0.048	0.015	0.02	0	0.003	0.006	0.002	0.003	0.003	0.007	0.016	0.003	0.065	0.005	0.007	0.004	0.044	0.007	0	0.005	0	0.007
405	CPI-CS0B79F5D68	ACVR_1C2B receptor_INHBA	complex:ACVR_1C2B receptor	simple:P08476		INHBA	TRUE	TRUE	FALSE	curated	FALSE	0.003	0.005	0.002	0.042	0.005	0	0.003	0	0.005	0.02	0.286	0.002	0.02	0	0	0.002	0.048	0.015	0.02	0	0.003	0.006	0.002	0.003	0.003	0.007	0.016	0.003	0.065	0	0	0	0	0	0	0	0	0
406	CPI-CS073233FCC	ACVR_1A2A receptor_INHBB	complex:ACVR_1A2A receptor	simple:P09529		INHBB	TRUE	TRUE	FALSE	curated	FALSE	0.017	0	0.004	0.008	0.005	0.005	0.005	0	0.018	0.011	0.014	0.005	0.005	0	0.008	0.005	0.008	0.008	0.008	0.004	0.015	0	0.01	0.008	0.202	0.473	0.439	0.116	0.008	0	0	0	0	0	0	0	0	0
407	CPI-CS048465560	ACVR_1A2B receptor_INHBB	complex:ACVR_1A2B receptor	simple:P09529		INHBB	TRUE	TRUE	FALSE	curated	FALSE	0.02	0	0.008	0.012	0.008	0.009	0.008	0	0.021	0.014	0.017	0.008	0.009	0	0.012	0.008	0.012	0.011	0.012	0.008	0.019	0	0.013	0.012	0.206	0.477	0.442	0.12	0.012	0	0	0	0	0	0	0	0	0
408	CPI-CS02899BF8B	ACVR_1B2A receptor_INHBB	complex:ACVR_1B2A receptor	simple:P09529		INHBB	TRUE	TRUE	FALSE	curated	FALSE	0.017	0	0.004	0.008	0.005	0.005	0.005	0	0.018	0.011	0.014	0.005	0.005	0	0.008	0.005	0.008	0.008	0.008	0.004	0.015	0	0.01	0.008	0.202	0.473	0.439	0.116	0.008	0.018	0	0.006	0.01	0.006	0.007	0.006	0	0.019
409	CPI-CS085EF890A	ACVR_1B2B receptor_INHBB	complex:ACVR_1B2B receptor	simple:P09529		INHBB	TRUE	TRUE	FALSE	curated	FALSE	0.02	0	0.008	0.012	0.008	0.009	0.008	0	0.021	0.014	0.017	0.008	0.009	0	0.012	0.008	0.012	0.011	0.012	0.008	0.019	0	0.013	0.012	0.206	0.477	0.442	0.12	0.012	0	0	0	0	0	0	0	0	0
410	CPI-CS007ADC2D1	ACVR_1C2A receptor_INHBB	complex:ACVR_1C2A receptor	simple:P09529		INHBB	TRUE	TRUE	FALSE	curated	FALSE	0.014	0	0.002	0.006	0.002	0.003	0.003	0	0.015	0.008	0.012	0.002	0.003	0	0.006	0.002	0.006	0.005	0.006	0.002	0.013	0	0.007	0.006	0.2	0.471	0.437	0.114	0.006	0.016	0	0.004	0.008	0.004	0.005	0.004	0	0.017
411	CPI-CS0A5400A6A	ACVR_1C2B receptor_INHBB	complex:ACVR_1C2B receptor	simple:P09529		INHBB	TRUE	TRUE	FALSE	curated	FALSE	0.014	0	0.002	0.006	0.002	0.003	0.003	0	0.015	0.008	0.012	0.002	0.003	0	0.006	0.002	0.006	0.005	0.006	0.002	0.013	0	0.007	0.006	0.2	0.471	0.437	0.114	0.006	0	0	0	0	0	0	0	0	0
412	CPI-CS0E4E75E3B	BMPR1A_BMPR2_BMP2	complex:BMPR1A_BMPR2	simple:P12643		BMP2	TRUE	TRUE	FALSE	curated	FALSE	0.014	0.005	0.001	0.003	0.002	0.018	0.004	0	0	0.006	0.017	0.002	0.002	0	0	0.001	0.002	0.001	0.001	0	0.023	0.024	0.028	0.004	0.003	0.003	0.007	0.002	0.01	0.017	0.007	0.004	0.005	0.005	0.021	0.007	0	0
413	CPI-CS028ACED72	BMPR1B_BMPR2_BMP2	complex:BMPR1B_BMPR2	simple:P12643		BMP2	TRUE	TRUE	FALSE	curated	FALSE	0	0	0	0	0	0	0	0	0	0	0	0	0	0	0	0	0	0	0	0	0	0	0	0	0	0	0	0	0	0	0	0	0	0	0	0	0	0
414	CPI-CS075442484	BMR1A_ACR2A_BMP2	complex:BMR1A_ACR2A	simple:P12643		BMP2	TRUE	TRUE	FALSE	curated	FALSE	0.014	0.005	0.001	0.003	0.002	0.018	0.004	0	0	0.006	0.017	0.002	0.002	0	0	0.001	0.002	0.001	0.001	0	0.023	0.024	0.028	0.004	0.003	0.003	0.007	0.002	0.01	0.017	0.007	0.004	0.005	0.005	0.021	0.007	0	0
415	CPI-CS0BE59B43E	BMR1A_AVR2B_BMP2	complex:BMR1A_AVR2B	simple:P12643		BMP2	TRUE	TRUE	FALSE	curated	FALSE	0.014	0.005	0.001	0.003	0.002	0.018	0.004	0	0	0.006	0.017	0.002	0.002	0	0	0.001	0.002	0.001	0.001	0	0.023	0.024	0.028	0.004	0.003	0.003	0.007	0.002	0.01	0	0	0	0	0	0	0	0	0
416	CPI-CS08A043594	BMR1B_AVR2A_BMP2	complex:BMR1B_AVR2A	simple:P12643		BMP2	TRUE	TRUE	FALSE	curated	FALSE	0	0	0	0	0	0	0	0	0	0	0	0	0	0	0	0	0	0	0	0	0	0	0	0	0	0	0	0	0	0	0	0	0	0	0	0	0	0
417	CPI-CS058910188	BMR1B_AVR2B_BMP2	complex:BMR1B_AVR2B	simple:P12643		BMP2	TRUE	TRUE	FALSE	curated	FALSE	0	0	0	0	0	0	0	0	0	0	0	0	0	0	0	0	0	0	0	0	0	0	0	0	0	0	0	0	0	0	0	0	0	0	0	0	0	0
418	CPI-CS0E54FF657	BMPR1A_BMPR2_BMP4	complex:BMPR1A_BMPR2	simple:P12644		BMP4	TRUE	TRUE	FALSE	curated	FALSE	0.033	0	0.001	0	0	0.03	0.013	0	0	0.012	0.026	0	0	0	0	0.002	0.002	0.002	0.002	0.003	0.145	0	0.011	0.007	0.028	0.036	0.013	0.02	0.01	0.035	0	0.004	0	0	0.033	0.016	0	0
419	CPI-CS0107C51C6	BMPR1B_BMPR2_BMP4	complex:BMPR1B_BMPR2	simple:P12644		BMP4	TRUE	TRUE	FALSE	curated	FALSE	0	0	0	0	0	0	0	0	0	0	0	0	0	0	0	0	0	0	0	0	0	0	0	0	0	0	0	0	0	0	0	0	0	0	0	0	0	0
420	CPI-CS012D15A88	BMR1A_ACR2A_BMP4	complex:BMR1A_ACR2A	simple:P12644		BMP4	TRUE	TRUE	FALSE	curated	FALSE	0.033	0	0.001	0	0	0.03	0.013	0	0	0.012	0.026	0	0	0	0	0.002	0.002	0.002	0.002	0.003	0.145	0	0.011	0.007	0.028	0.036	0.013	0.02	0.01	0.035	0	0.004	0	0	0.033	0.016	0	0
421	CPI-CS0BCDC40FC	BMR1A_AVR2B_BMP4	complex:BMR1A_AVR2B	simple:P12644		BMP4	TRUE	TRUE	FALSE	curated	FALSE	0.033	0	0.001	0	0	0.03	0.013	0	0	0.012	0.026	0	0	0	0	0.002	0.002	0.002	0.002	0.003	0.145	0	0.011	0.007	0.028	0.036	0.013	0.02	0.01	0	0	0	0	0	0	0	0	0
422	CPI-CS02957B1BF	BMR1B_AVR2A_BMP4	complex:BMR1B_AVR2A	simple:P12644		BMP4	TRUE	TRUE	FALSE	curated	FALSE	0	0	0	0	0	0	0	0	0	0	0	0	0	0	0	0	0	0	0	0	0	0	0	0	0	0	0	0	0	0	0	0	0	0	0	0	0	0
423	CPI-CS0E997FABD	BMR1B_AVR2B_BMP4	complex:BMR1B_AVR2B	simple:P12644		BMP4	TRUE	TRUE	FALSE	curated	FALSE	0	0	0	0	0	0	0	0	0	0	0	0	0	0	0	0	0	0	0	0	0	0	0	0	0	0	0	0	0	0	0	0	0	0	0	0	0	0
424	CPI-CS09CECD20D	BMPR1A_BMPR2_GDF5	complex:BMPR1A_BMPR2	simple:P43026		GDF5	TRUE	TRUE	FALSE	curated	FALSE	0	0	0.001	0	0	0	0	0	0	0	0	0	0	0	0	0	0	0.002	0	0	0	0	0	0	0	0	0	0	0	0	0	0.004	0	0	0	0	0	0
425	CPI-CS0700FDD27	BMPR1B_BMPR2_GDF5	complex:BMPR1B_BMPR2	simple:P43026		GDF5	TRUE	TRUE	FALSE	curated	FALSE	0	0	0	0	0	0	0	0	0	0	0	0	0	0	0	0	0	0	0	0	0	0	0	0	0	0	0	0	0	0	0	0	0	0	0	0	0	0
426	CPI-CS0DAA66443	BMR1A_ACR2A_GDF5	complex:BMR1A_ACR2A	simple:P43026		GDF5	TRUE	TRUE	FALSE	curated	FALSE	0	0	0.001	0	0	0	0	0	0	0	0	0	0	0	0	0	0	0.002	0	0	0	0	0	0	0	0	0	0	0	0	0	0.004	0	0	0	0	0	0
427	CPI-CS036BF2AC7	BMR1A_AVR2B_GDF5	complex:BMR1A_AVR2B	simple:P43026		GDF5	TRUE	TRUE	FALSE	curated	FALSE	0	0	0.001	0	0	0	0	0	0	0	0	0	0	0	0	0	0	0.002	0	0	0	0	0	0	0	0	0	0	0	0	0	0	0	0	0	0	0	0
428	CPI-CS069E2161D	BMR1B_AVR2A_GDF5	complex:BMR1B_AVR2A	simple:P43026		GDF5	TRUE	TRUE	FALSE	curated	FALSE	0	0	0	0	0	0	0	0	0	0	0	0	0	0	0	0	0	0	0	0	0	0	0	0	0	0	0	0	0	0	0	0	0	0	0	0	0	0
429	CPI-CS089A36491	BMR1B_AVR2B_GDF5	complex:BMR1B_AVR2B	simple:P43026		GDF5	TRUE	TRUE	FALSE	curated	FALSE	0	0	0	0	0	0	0	0	0	0	0	0	0	0	0	0	0	0	0	0	0	0	0	0	0	0	0	0	0	0	0	0	0	0	0	0	0	0
430	CPI-CS0B9A4CA4D	BMPR1A_BMPR2_GDF6	complex:BMPR1A_BMPR2	simple:Q6KF10		GDF6	TRUE	TRUE	FALSE	curated	FALSE	0	0	0	0	0	0	0	0	0	0.003	0	0.002	0.002	0	0	0.002	0.002	0.002	0.002	0.002	0.005	0	0.002	0.002	0.024	0.131	0.004	0.013	0	0	0	0	0	0	0	0	0	0
431	CPI-CS0C623F17A	BMPR1B_BMPR2_GDF6	complex:BMPR1B_BMPR2	simple:Q6KF10		GDF6	TRUE	TRUE	FALSE	curated	FALSE	0	0	0	0	0	0	0	0	0	0	0	0	0	0	0	0	0	0	0	0	0	0	0	0	0	0	0	0	0	0	0	0	0	0	0	0	0	0
432	CPI-CS04C402DFB	BMR1A_ACR2A_GDF6	complex:BMR1A_ACR2A	simple:Q6KF10		GDF6	TRUE	TRUE	FALSE	curated	FALSE	0	0	0	0	0	0	0	0	0	0.003	0	0.002	0.002	0	0	0.002	0.002	0.002	0.002	0.002	0.005	0	0.002	0.002	0.024	0.131	0.004	0.013	0	0	0	0	0	0	0	0	0	0
433	CPI-CS0546460D1	BMR1A_AVR2B_GDF6	complex:BMR1A_AVR2B	simple:Q6KF10		GDF6	TRUE	TRUE	FALSE	curated	FALSE	0	0	0	0	0	0	0	0	0	0.003	0	0.002	0.002	0	0	0.002	0.002	0.002	0.002	0.002	0.005	0	0.002	0.002	0.024	0.131	0.004	0.013	0	0	0	0	0	0	0	0	0	0
434	CPI-CS0D9226707	BMR1B_AVR2A_GDF6	complex:BMR1B_AVR2A	simple:Q6KF10		GDF6	TRUE	TRUE	FALSE	curated	FALSE	0	0	0	0	0	0	0	0	0	0	0	0	0	0	0	0	0	0	0	0	0	0	0	0	0	0	0	0	0	0	0	0	0	0	0	0	0	0
435	CPI-CS027F8BD7E	BMR1B_AVR2B_GDF6	complex:BMR1B_AVR2B	simple:Q6KF10		GDF6	TRUE	TRUE	FALSE	curated	FALSE	0	0	0	0	0	0	0	0	0	0	0	0	0	0	0	0	0	0	0	0	0	0	0	0	0	0	0	0	0	0	0	0	0	0	0	0	0	0
436	CPI-CS0CFA0E4C5	BMPR1A_BMPR2_GDF7	complex:BMPR1A_BMPR2	simple:Q7Z4P5		GDF7	TRUE	TRUE	FALSE	curated	FALSE	0.006	0	0	0	0	0.009	0.006	0	0.006	0.005	0.012	0	0	0	0	0.001	0	0.002	0.003	0	0	0.01	0.002	0	0.005	0.007	0.006	0.003	0.004	0.009	0	0	0	0	0.012	0.009	0	0.009
437	CPI-CS027D7A724	BMPR1B_BMPR2_GDF7	complex:BMPR1B_BMPR2	simple:Q7Z4P5		GDF7	TRUE	TRUE	FALSE	curated	FALSE	0	0	0	0	0	0	0	0	0	0	0	0	0	0	0	0	0	0	0	0	0	0	0	0	0	0	0	0	0	0	0	0	0	0	0	0	0	0
438	CPI-CS05789C9A0	BMR1A_ACR2A_GDF7	complex:BMR1A_ACR2A	simple:Q7Z4P5		GDF7	TRUE	TRUE	FALSE	curated	FALSE	0.006	0	0	0	0	0.009	0.006	0	0.006	0.005	0.012	0	0	0	0	0.001	0	0.002	0.003	0	0	0.01	0.002	0	0.005	0.007	0.006	0.003	0.004	0.009	0	0	0	0	0.012	0.009	0	0.009
439	CPI-CS0E5078EDE	BMR1A_AVR2B_GDF7	complex:BMR1A_AVR2B	simple:Q7Z4P5		GDF7	TRUE	TRUE	FALSE	curated	FALSE	0.006	0	0	0	0	0.009	0.006	0	0.006	0.005	0.012	0	0	0	0	0.001	0	0.002	0.003	0	0	0.01	0.002	0	0.005	0.007	0.006	0.003	0.004	0	0	0	0	0	0	0	0	0
440	CPI-CS0BDA0D08C	BMR1B_AVR2A_GDF7	complex:BMR1B_AVR2A	simple:Q7Z4P5		GDF7	TRUE	TRUE	FALSE	curated	FALSE	0	0	0	0	0	0	0	0	0	0	0	0	0	0	0	0	0	0	0	0	0	0	0	0	0	0	0	0	0	0	0	0	0	0	0	0	0	0
441	CPI-CS055E15573	BMR1B_AVR2B_GDF7	complex:BMR1B_AVR2B	simple:Q7Z4P5		GDF7	TRUE	TRUE	FALSE	curated	FALSE	0	0	0	0	0	0	0	0	0	0	0	0	0	0	0	0	0	0	0	0	0	0	0	0	0	0	0	0	0	0	0	0	0	0	0	0	0	0
442	CPI-CS0A8F7D89F	BMPR1B_BMPR2_BMP15	complex:BMPR1B_BMPR2	simple:O95972		BMP15	TRUE	TRUE	FALSE	curated	FALSE	0	0	0	0	0	0	0	0	0	0	0	0	0	0	0	0	0	0	0	0	0	0	0	0	0	0	0	0	0	0	0	0	0	0	0	0	0	0
443	CPI-CS0569B9B91	BMPR1B_BMPR2_BMPR1A	complex:BMPR1B_BMPR2	simple:P36894		BMPR1A	FALSE	TRUE	TRUE	curated	FALSE	0	0	0	0	0	0	0	0	0	0	0	0	0	0	0	0	0	0	0	0	0	0	0	0	0	0	0	0	0	0	0	0	0	0	0	0	0	0
444	CPI-CS09F35DDEB	ACVR_1B2A receptor_MSTN	complex:ACVR_1B2A receptor	simple:O14793		MSTN	TRUE	TRUE	FALSE	curated	FALSE	0	0	0	0	0	0	0	0	0	0.005	0	0.004	0	0	0	0	0	0	0.004	0	0	0	0	0	0	0.005	0	0	0	0	0	0	0	0	0	0	0	0
445	CPI-CS0AED3F8E8	ACVR_1B2B receptor_MSTN	complex:ACVR_1B2B receptor	simple:O14793		MSTN	TRUE	TRUE	FALSE	curated	FALSE	0	0	0	0	0	0	0	0	0	0.009	0	0.008	0	0	0	0	0	0	0.007	0	0	0	0	0	0	0.008	0	0	0	0	0	0	0	0	0	0	0	0
446	CPI-CS04F78ACD6	ACVR_1B2A receptor_GDF11	complex:ACVR_1B2A receptor	simple:O95390		GDF11	TRUE	TRUE	FALSE	curated	FALSE	0.019	0.021	0.032	0.01	0.022	0.019	0.033	0	0.024	0.072	0.048	0.022	0.01	0	0.01	0.023	0.02	0.012	0.009	0.005	0.015	0.01	0.006	0.007	0.019	0.01	0.011	0.016	0.039	0.02	0.022	0.033	0.011	0.023	0.02	0.034	0	0.026
447	CPI-CS0384572FE	ACVR_1B2B receptor_GDF11	complex:ACVR_1B2B receptor	simple:O95390		GDF11	TRUE	TRUE	FALSE	curated	FALSE	0.022	0.024	0.035	0.013	0.025	0.022	0.036	0	0.028	0.076	0.051	0.025	0.014	0	0.013	0.026	0.024	0.016	0.012	0.009	0.019	0.014	0.009	0.011	0.022	0.014	0.015	0.02	0.042	0	0	0	0	0	0	0	0	0
448	CPI-CS0C8F1E01F	ACVR_1B2A receptor_BMP3	complex:ACVR_1B2A receptor	simple:P12645		BMP3	TRUE	TRUE	FALSE	curated	FALSE	0	0	0	0	0	0	0	0	0	0	0	0	0	0	0	0	0	0.004	0	0	0	0	0	0.004	0	0	0	0	0	0	0	0	0	0	0	0	0	0
449	CPI-CS06C0EEFCB	ACVR_1B2B receptor_GDF10	complex:ACVR_1B2B receptor	simple:P55107		GDF10	TRUE	TRUE	FALSE	curated	FALSE	0	0	0	0	0	0	0	0	0	0	0	0	0.008	0	0	0	0	0.007	0	0	0	0	0	0	0	0	0	0	0	0	0	0	0	0	0	0	0	0
450	CPI-CS0B2F2EF5D	ACVR_1B2B receptor_GDF3	complex:ACVR_1B2B receptor	simple:Q9NR23		GDF3	TRUE	TRUE	FALSE	curated	FALSE	0.033	0	0.007	0	0	0.011	0	0	0	0.008	0	0.007	0	0	0	0.007	0.007	0	0	0	0.071	0	0	0.008	0.008	0.008	0	0.01	0.009	0	0	0	0	0	0	0	0	0
451	CPI-CS0A66DB1CA	CD8 receptor_LCK	complex:CD8 receptor	simple:P06239		LCK	FALSE	TRUE	FALSE	curated	FALSE	0.006	0.022	0.106	0.005	0.094	0.005	0.011	0.016	0.014	0.008	0	0.095	0.006	0.024	0.122	0.114	0.009	0.007	0.014	0.007	0.011	0	0.014	0.014	0.016	0.021	0.021	0.01	0.004	0.012	0.028	0.111	0.01	0.1	0.011	0.016	0.022	0.019
452	CPI-CS0715DE78D	CD94:NKG2A_HLA-E	complex:CD94:NKG2A	simple:P13747		HLA-E	FALSE	TRUE	FALSE	curated	FALSE	1.318	0.501	0.651	0.719	0.634	1.065	1.484	0.543	0.662	0.489	0.46	0.873	0.872	0.497	0.677	0.604	0.836	0.801	0.501	0.793	1.187	0.914	0.484	0.297	1.33	1.369	1.057	0.907	0.407	0	0	0	0	0	0	0	0	0
453	CPI-CS05AB368CE	CD94:NKG2C_HLA-E	complex:CD94:NKG2C	simple:P13747		HLA-E	FALSE	TRUE	FALSE	curated	FALSE	0	0	0	0	0	0	0	0	0	0	0	0	0	0	0	0	0	0	0	0	0	0	0	0	0	0	0	0	0	0	0	0	0	0	0	0	0	0
454	CPI-CS0023FA839	CD94:NKG2E_HLA-E	complex:CD94:NKG2E	simple:P13747		HLA-E	FALSE	TRUE	FALSE	curated	FALSE	0	0	0	0	0	0	0	0	0	0	0	0	0	0	0	0	0	0	0	0	0	0	0	0	0	0	0	0	0	0	0	0	0	0	0	0	0	0
455	CPI-CS0EB5F7B6F	CNTF-1R_CLCF1	complex:CNTF-1R	simple:Q9UBD9		CLCF1	TRUE	TRUE	FALSE	curated	FALSE	0	0	0	0	0	0	0	0	0	0	0	0	0	0	0	0	0	0	0	0	0	0	0	0	0	0	0	0	0	0	0	0	0	0	0	0	0	0
456	CPI-SS0B02DE712	EGFR_NRG1	simple:P00533	simple:Q02297	EGFR	NRG1	TRUE	TRUE	TRUE	I2D,IMEx,InnateDB-All,IntAct	FALSE	0	0.005	0	0.032	0	0	0.005	0	0	0.003	0	0.002	0.003	0	0	0	0.002	0.002	0	0	0.008	0.025	0.027	0.016	0.002	0.002	0	0	0	0	0	0	0	0	0	0	0	0
457	CPI-SS076BC3BA6	HLA-DPB1_NRG1	simple:HLADPB1	simple:Q02297	HLA-DPB1	NRG1	TRUE	TRUE	TRUE	InnateDB-All	FALSE	0	0.923	0	0.949	0	0	0.922	0	0	0.92	0	0.919	0.92	0	0	0	0.92	0.92	0	0	0.925	0.942	0.945	0.933	0.919	0.92	0	0	0	0	1.036	0	1.062	0	0	1.035	0	0
458	CPI-SS09375CA29	ADGRL1_NRG1	simple:O94910	simple:Q02297	ADGRL1	NRG1	TRUE	TRUE	TRUE	InnateDB-All	FALSE	0	0.016	0	0.042	0	0	0.015	0	0	0.013	0	0.013	0.013	0	0	0	0.013	0.013	0	0	0.018	0.035	0.038	0.026	0.012	0.013	0	0	0	0	0	0	0	0	0	0	0	0
459	CPI-SS00A953C3A	EGF_NRG1	simple:P01133	simple:Q02297	EGF	NRG1	TRUE	FALSE	TRUE	I2D	FALSE	0	0.008	0	0.034	0	0	0.007	0	0	0.006	0	0.005	0.005	0	0	0	0.005	0.005	0	0	0.011	0.027	0.03	0.019	0.004	0.005	0	0	0	0	0	0	0	0	0	0	0	0
460	CPI-SS0BF9FA3F2	ERBB3_NRG1	simple:P21860	simple:Q02297	ERBB3	NRG1	TRUE	TRUE	TRUE	curated	FALSE	0	0.007	0	0.034	0	0	0.007	0	0	0.005	0	0.004	0.005	0	0	0	0.005	0.005	0	0	0.01	0.027	0.03	0.018	0.004	0.005	0	0	0	0	0.007	0	0.034	0	0	0.007	0	0
461	CPI-SS0F4D30D5A	EGFR_EGF	simple:P00533	simple:P01133	EGFR	EGF	TRUE	TRUE	FALSE	curated	FALSE	0.005	0	0	0	0	0	0	0	0.005	0.003	0	0	0.003	0	0.005	0	0	0.002	0.001	0.003	0	0	0	0	0	0	0	0	0	0	0	0	0	0	0	0	0	0
462	CPI-SS0E25CE362	EGFR_TGFA	simple:P00533	simple:P01135	EGFR	TGFA	TRUE	TRUE	FALSE	curated	FALSE	0	0	0.002	0.004	0.002	0	0	0.007	0.007	0	0.007	0.004	0.002	0	0	0.004	0.01	0.008	0.007	0.009	0	0.055	0.102	0.033	0	0.003	0	0.002	0	0	0	0	0	0	0	0	0	0
463	CPI-SS0055264F3	EGFR_TGFB1	simple:P00533	simple:P01137	EGFR	TGFB1	TRUE	TRUE	FALSE	IMEx,InnateDB-All,MINT	FALSE	0.045	0.052	0.051	0.155	0.125	0.028	0.048	0.042	0.048	0.035	0.077	0.193	0.151	0.009	0.066	0.116	0.115	0.111	0.072	0.077	0.098	0.005	0.043	0.034	0.109	0.105	0.106	0.052	0.048	0	0	0	0	0	0	0	0	0
464	CPI-SS00EDDD458	EGFR_MIF	simple:P00533	simple:P14174	EGFR	MIF	TRUE	TRUE	FALSE	IMEx,InnateDB-All	FALSE	0.092	0.058	0.101	0.07	0.115	0.159	0.079	0.202	0.088	0.191	0.231	0.111	0.099	0.136	0.075	0.078	0.072	0.117	0.085	0.07	0.153	1.02	0.447	0.335	0.178	0.123	0.114	0.124	0.27	0	0	0	0	0	0	0	0	0
465	CPI-SS0ABC5C1B8	CD74_MIF	simple:P04233	simple:P14174	CD74	MIF	TRUE	TRUE	FALSE	I2D,InnateDB-All	FALSE	2.192	2.159	2.201	2.17	2.216	2.259	2.179	2.302	2.189	2.291	2.331	2.211	2.199	2.236	2.175	2.179	2.173	2.217	2.185	2.17	2.253	3.12	2.547	2.436	2.278	2.223	2.215	2.225	2.37	1.966	1.933	1.975	1.944	1.99	2.033	1.953	2.076	1.962
466	CPI-SS0481D83A4	EGFR_AREG	simple:P00533	simple:P15514	EGFR	AREG	TRUE	TRUE	FALSE	curated	FALSE	0.012	0.159	0.136	0.94	0.57	0.039	0.021	0.256	1.479	0.034	0.041	0.611	0.427	0.23	0.053	0.165	0.336	0.265	0.354	0.041	0.022	0.023	0.027	0.025	0.06	0.197	0.021	0.055	0.021	0	0	0	0	0	0	0	0	0
467	CPI-SS0D4C221B8	ICAM1_AREG	simple:P05362	simple:P15514	ICAM1	AREG	TRUE	TRUE	FALSE	InnateDB-All	FALSE	0.109	0.255	0.232	1.036	0.666	0.135	0.117	0.352	1.576	0.131	0.138	0.707	0.523	0.326	0.149	0.261	0.432	0.361	0.451	0.137	0.118	0.119	0.123	0.122	0.157	0.293	0.118	0.151	0.118	0.035	0.182	0.158	0.962	0.592	0.062	0.044	0.279	1.502
468	CPI-SS08CA619FE	EGFR_GRN	simple:P00533	simple:P28799	EGFR	GRN	TRUE	TRUE	FALSE	InnateDB-All	FALSE	0.146	0.085	0.025	0.405	0.014	0.187	0.118	0.131	0.125	0.089	0.15	0.019	0.193	0.082	0.021	0.02	0.552	0.832	0.327	0.523	0.283	0.102	0.167	0.072	0.27	0.275	0.351	0.147	0.097	0	0	0	0	0	0	0	0	0
469	CPI-SS0DA033F03	TNFRSF1A_GRN	simple:P19438	simple:P28799	TNFRSF1A	GRN	TRUE	TRUE	FALSE	IMEx,InnateDB-All,MINT	FALSE	0.344	0.282	0.222	0.602	0.211	0.384	0.315	0.328	0.322	0.286	0.347	0.216	0.39	0.279	0.218	0.217	0.749	1.029	0.525	0.72	0.48	0.299	0.364	0.269	0.468	0.472	0.548	0.345	0.295	0	0	0	0	0	0	0	0	0
470	CPI-SS054D158CC	NTRK1_GRN	simple:P04629	simple:P28799	NTRK1	GRN	TRUE	TRUE	FALSE	InnateDB-All	FALSE	0	0	0	0	0	0	0	0	0	0	0	0	0	0	0	0	0	0	0	0	0	0	0	0	0	0	0	0	0	0	0	0	0	0	0	0	0	0
471	CPI-SS0C4E86714	TNFRSF1B_GRN	simple:P20333	simple:P28799	TNFRSF1B	GRN	TRUE	TRUE	FALSE	IMEx,InnateDB-All,MINT	FALSE	0.191	0.13	0.07	0.449	0.058	0.232	0.162	0.176	0.169	0.134	0.195	0.064	0.238	0.127	0.066	0.065	0.596	0.877	0.372	0.567	0.327	0.146	0.212	0.116	0.315	0.319	0.396	0.192	0.142	0.184	0.123	0.063	0.442	0.051	0.225	0.155	0.169	0.162
472	CPI-SS0A19E9C34	EGFR_BTC	simple:P00533	simple:P35070	EGFR	BTC	TRUE	TRUE	FALSE	curated	FALSE	0	0	0	0	0	0.014	0.004	0	0	0.002	0.004	0.002	0	0	0	0.001	0	0	0	0	0	0.02	0.01	0.002	0	0	0	0	0.022	0	0	0	0	0	0	0	0	0
473	CPI-SS06BC4D123	ERBB3_BTC	simple:P21860	simple:P35070	ERBB3	BTC	TRUE	TRUE	FALSE	curated	FALSE	0	0	0	0	0	0.017	0.006	0	0	0.005	0.006	0.004	0	0	0	0.004	0	0	0	0	0	0.022	0.012	0.005	0	0	0	0	0.024	0	0	0	0	0	0.017	0.006	0	0
474	CPI-SS088A0A760	EGFR_COPA	simple:P00533	simple:P53621	EGFR	COPA	TRUE	TRUE	FALSE	InnateDB-All	FALSE	0.032	0.029	0.05	0.11	0.035	0.042	0.058	0.032	0.023	0.033	0.07	0.039	0.075	0.068	0.026	0.036	0.061	0.062	0.043	0.029	0.058	0.136	0.079	0.027	0.063	0.064	0.055	0.026	0.039	0	0	0	0	0	0	0	0	0
475	CPI-SS0302E8E8F	CD74_COPA	simple:P04233	simple:P53621	CD74	COPA	TRUE	TRUE	FALSE	IMEx,IntAct	FALSE	2.132	2.129	2.151	2.211	2.135	2.143	2.159	2.132	2.123	2.133	2.17	2.139	2.175	2.168	2.126	2.136	2.161	2.162	2.143	2.129	2.158	2.236	2.179	2.127	2.164	2.164	2.155	2.126	2.139	1.906	1.903	1.925	1.985	1.909	1.916	1.932	1.906	1.897
476	CPI-SS0E6E8A727	NTRK1_COPA	simple:P04629	simple:P53621	NTRK1	COPA	TRUE	TRUE	FALSE	InnateDB-All	FALSE	0	0	0	0	0	0	0	0	0	0	0	0	0	0	0	0	0	0	0	0	0	0	0	0	0	0	0	0	0	0	0	0	0	0	0	0	0	0
477	CPI-SS04C3EC52C	MTNR1B_COPA	simple:P49286	simple:P53621	MTNR1B	COPA	TRUE	TRUE	FALSE	I2D,IMEx,InnateDB-All,IntAct	FALSE	0	0	0	0	0	0	0	0	0	0	0	0	0	0	0	0	0	0	0	0	0	0	0	0	0	0	0	0	0	0	0	0	0	0	0	0	0	0
478	CPI-SS07F042076	EGFR_EPGN	simple:P00533	simple:Q6UW88	EGFR	EPGN	TRUE	TRUE	FALSE	curated	FALSE	0	0	0.001	0	0	0	0.005	0	0	0	0	0	0	0	0	0.002	0.002	0.002	0	0	0	0	0	0	0	0	0	0	0	0	0	0	0	0	0	0	0	0
479	CPI-SS0C10824C7	EGFR_HBEGF	simple:P00533	simple:Q99075	EGFR	HBEGF	TRUE	TRUE	TRUE	curated	FALSE	0.07	0.008	0.005	0.3	0.007	0.135	0.094	0.007	0.029	0.043	0.027	0.009	0.263	0.025	0.007	0.01	0.338	0.178	0.11	0.073	0.036	0.04	0.049	0.021	0.178	0.181	0.151	0.085	0.039	0	0	0	0	0	0	0	0	0
480	CPI-SS0632A027A	CD44_HBEGF	simple:P16070	simple:Q99075	CD44	HBEGF	TRUE	TRUE	TRUE	I2D,InnateDB-All	FALSE	0.078	0.016	0.013	0.308	0.015	0.143	0.102	0.015	0.037	0.051	0.035	0.017	0.271	0.033	0.015	0.018	0.346	0.186	0.118	0.081	0.044	0.048	0.057	0.029	0.186	0.189	0.159	0.093	0.047	0.208	0.147	0.143	0.438	0.146	0.274	0.232	0.146	0.167
481	CPI-SS03098AC28	ERBB4_HBEGF	simple:Q15303	simple:Q99075	ERBB4	HBEGF	TRUE	TRUE	TRUE	curated	FALSE	0.07	0.009	0.005	0.3	0.008	0.136	0.094	0.008	0.029	0.044	0.027	0.009	0.263	0.025	0.008	0.01	0.338	0.178	0.11	0.073	0.036	0.041	0.049	0.021	0.178	0.181	0.151	0.085	0.039	0	0	0	0	0	0	0	0	0
482	CPI-SS05D23BCE8	HLA-DPB1_TNFSF13B	simple:HLADPB1	simple:Q9Y275	HLA-DPB1	TNFSF13B	TRUE	TRUE	FALSE	InnateDB-All	FALSE	0.92	0.921	0.931	1.202	0.934	0.921	0	0	0.931	0.928	0.978	0.922	1.239	0	0.954	0.939	1.222	1.234	1.084	1.133	0.933	0.93	0.924	0.93	0.922	0.923	0.93	0.93	0.921	1.033	1.034	1.044	1.315	1.047	1.034	0	0	1.044
483	CPI-SS03C51D352	TNFRSF13B_TNFSF13B	simple:O14836	simple:Q9Y275	TNFRSF13B	TNFSF13B	TRUE	TRUE	FALSE	curated	FALSE	0	0	0	0	0	0	0	0	0	0	0	0	0	0	0	0	0	0	0	0	0	0	0	0	0	0	0	0	0	0.059	0.06	0.07	0.341	0.073	0.06	0	0	0.07
484	CPI-SS03133B4F2	TFRC_TNFSF13B	simple:P02786	simple:Q9Y275	TFRC	TNFSF13B	TRUE	TRUE	FALSE	IMEx,IntAct	FALSE	0.006	0.007	0.017	0.288	0.02	0.007	0	0	0.017	0.014	0.064	0.008	0.325	0	0.04	0.025	0.308	0.32	0.17	0.219	0.019	0.016	0.01	0.016	0.008	0.009	0.016	0.016	0.007	0.026	0.028	0.037	0.308	0.041	0.028	0	0	0.038
485	CPI-SS0F00D756A	CD40_TNFSF13B	simple:P25942	simple:Q9Y275	CD40	TNFSF13B	TRUE	TRUE	FALSE	I2D,InnateDB	FALSE	0.078	0.079	0.089	0.36	0.092	0.079	0	0	0.089	0.086	0.136	0.08	0.397	0	0.112	0.097	0.38	0.392	0.242	0.291	0.091	0.088	0.082	0.088	0.08	0.081	0.088	0.088	0.079	0.054	0.056	0.065	0.336	0.069	0.056	0	0	0.066
486	CPI-SS0E2863F09	TNFRSF17_TNFSF13B	simple:Q02223	simple:Q9Y275	TNFRSF17	TNFSF13B	TRUE	TRUE	FALSE	curated	FALSE	0	0	0	0	0	0	0	0	0	0	0	0	0	0	0	0	0	0	0	0	0	0	0	0	0	0	0	0	0	0.006	0.008	0.017	0.288	0.02	0.008	0	0	0.017
487	CPI-SS09648FAA9	TNFRSF13C_TNFSF13B	simple:Q96RJ3	simple:Q9Y275	TNFRSF13C	TNFSF13B	TRUE	TRUE	FALSE	guidetopharmacology.org	FALSE	0	0	0	0	0	0	0	0	0	0	0	0	0	0	0	0	0	0	0	0	0	0	0	0	0	0	0	0	0	0.116	0.118	0.127	0.398	0.131	0.118	0	0	0.128
488	CPI-SS09808DEAE	CD74_APP	simple:P04233	simple:P05067	CD74	APP	FALSE	TRUE	FALSE	curated	FALSE	2.711	2.138	2.123	2.165	2.125	2.607	2.912	2.148	2.152	2.297	2.347	2.112	2.142	2.109	2.108	2.121	2.159	2.145	2.146	2.146	2.858	2.423	2.346	2.2	2.984	2.947	2.651	2.542	2.324	2.485	1.912	1.897	1.939	1.899	2.381	2.686	1.922	1.926
489	CPI-SS09C4FCB90	ICAM1_SPN	simple:P05362	simple:P16150	ICAM1	SPN	FALSE	TRUE	FALSE	curated	FALSE	0.104	0.119	0.251	0.146	0.195	0.106	0.101	0.115	0.182	0.104	0	0.288	0.426	0.108	0.149	0.181	0.126	0.14	0.128	0.11	0.101	0.106	0.101	0.108	0.101	0.104	0.123	0.104	0.101	0.031	0.046	0.177	0.073	0.122	0.032	0.028	0.042	0.108
490	CPI-SS0E9A581F8	ICAM1_ITGAL	simple:P05362	simple:P20701	ICAM1	ITGAL	FALSE	TRUE	TRUE	curated	FALSE	0.101	0.11	0.212	0.167	0.182	0.1	0	0.113	0.109	0.101	0.103	0.272	0.296	0.14	0.166	0.187	0.138	0.136	0.119	0.101	0.098	0	0.107	0.104	0.102	0.098	0	0.105	0.099	0.028	0.036	0.139	0.094	0.108	0.027	0	0.039	0.036
491	CPI-SC0F4AC5AA2	ICAM1_aLb2 complex	simple:P05362	complex:aLb2 complex	ICAM1		FALSE	TRUE	FALSE	curated	TRUE	0.101	0.11	0.212	0.167	0.182	0.1	0	0.111	0.109	0.101	0.103	0.272	0.296	0.14	0.166	0.187	0.138	0.136	0.119	0.101	0.098	0	0.107	0.104	0.102	0.098	0	0.105	0.099	0.028	0.036	0.139	0.094	0.108	0.027	0	0.037	0.036
492	CPI-SC063BC3DDE	ICAM2_aLb2 complex	simple:P13598	complex:aLb2 complex	ICAM2		FALSE	FALSE	FALSE	curated	TRUE	0.323	0.332	0.434	0.389	0.404	0.322	0	0.333	0.331	0.323	0.325	0.494	0.518	0.362	0.388	0.409	0.36	0.358	0.341	0.323	0.32	0	0.329	0.326	0.324	0.32	0	0.326	0.321	0.028	0.037	0.139	0.095	0.109	0.027	0	0.038	0.037
493	CPI-SC0329D5397	ICAM3_aLb2 complex	simple:P32942	complex:aLb2 complex	ICAM3		FALSE	FALSE	FALSE	curated	TRUE	0.027	0.036	0.138	0.093	0.108	0.026	0	0.037	0.035	0.027	0.029	0.198	0.222	0.066	0.092	0.113	0.064	0.062	0.045	0.027	0.024	0	0.033	0.03	0.028	0.024	0	0.03	0.025	0.077	0.086	0.188	0.143	0.158	0.076	0	0.087	0.085
494	CPI-SC092659F65	ICAM4_aLb2 complex	simple:Q14773	complex:aLb2 complex	ICAM4		TRUE	FALSE	FALSE	curated	TRUE	0.039	0.048	0.15	0.105	0.12	0.038	0	0.049	0.047	0.038	0.041	0.21	0.234	0.077	0.104	0.125	0.076	0.074	0.057	0.038	0.036	0	0.044	0.042	0.04	0.036	0	0.042	0.037	0	0	0	0	0	0	0	0	0
495	CPI-SC08923F7F7	F11R_aLb2 complex	simple:Q9Y624	complex:aLb2 complex	F11R		FALSE	TRUE	FALSE	curated	TRUE	0.026	0.035	0.137	0.092	0.107	0.025	0	0.036	0.035	0.026	0.028	0.197	0.221	0.065	0.091	0.112	0.063	0.061	0.044	0.026	0.024	0	0.032	0.029	0.027	0.023	0	0.03	0.024	0.011	0.019	0.122	0.077	0.091	0.01	0	0.02	0.019
496	CPI-SS0A4F27388	TNFRSF1A_FASLG	simple:P19438	simple:P48023	TNFRSF1A	FASLG	TRUE	TRUE	FALSE	I2D,InnateDB-All	FALSE	0	0	0.225	0.2	0.244	0	0	0.213	0.208	0.2	0	0.227	0.199	0	0.2	0.208	0.199	0.199	0.199	0	0	0	0.2	0.2	0.199	0	0	0.201	0	0	0	0	0	0	0	0	0	0
497	CPI-SS0049FD74F	TNFRSF10B_FASLG	simple:O14763	simple:P48023	TNFRSF10B	FASLG	TRUE	TRUE	FALSE	I2D,InnateDB-All	FALSE	0	0	0.033	0.007	0.051	0	0	0.02	0.015	0.007	0	0.034	0.006	0	0.007	0.015	0.006	0.006	0.006	0	0	0	0.007	0.007	0.006	0	0	0.008	0	0	0	0.04	0.015	0.059	0	0	0.028	0.023
498	CPI-SS03A0C857B	FAS_FASLG	simple:P25445	simple:P48023	FAS	FASLG	TRUE	TRUE	FALSE	curated	FALSE	0	0	0.032	0.006	0.051	0	0	0.02	0.015	0.007	0	0.034	0.006	0	0.006	0.014	0.006	0.006	0.006	0	0	0	0.007	0.007	0.006	0	0	0.007	0	0	0	0.036	0.01	0.054	0	0	0.023	0.018
499	CPI-SS004A073E1	NTRK1_NTF3	simple:P04629	simple:P20783	NTRK1	NTF3	TRUE	TRUE	FALSE	curated	FALSE	0	0	0	0	0	0	0	0	0	0	0	0	0	0	0	0	0	0	0	0	0	0	0	0	0	0	0	0	0	0	0	0	0	0	0	0	0	0
500	CPI-SS0ADA587B4	NGFR_NTF3	simple:P08138	simple:P20783	NGFR	NTF3	TRUE	TRUE	FALSE	curated	FALSE	0	0	0	0	0	0	0	0	0	0.032	0.04	0	0	0	0	0.001	0	0.001	0.002	0	0.002	0	0.002	0.002	0.004	0.002	0.008	0	0.06	0	0	0	0	0	0	0	0	0
501	CPI-SS0B1AB068C	NTRK1_GPI	simple:P04629	simple:P06744	NTRK1	GPI	TRUE	TRUE	FALSE	InnateDB-All	FALSE	0	0	0	0	0	0	0	0	0	0	0	0	0	0	0	0	0	0	0	0	0	0	0	0	0	0	0	0	0	0	0	0	0	0	0	0	0	0
502	CPI-SS0391D4602	NTRK1_NAMPT	simple:P04629	simple:P43490	NTRK1	NAMPT	TRUE	TRUE	FALSE	InnateDB-All	FALSE	0	0	0	0	0	0	0	0	0	0	0	0	0	0	0	0	0	0	0	0	0	0	0	0	0	0	0	0	0	0	0	0	0	0	0	0	0	0
503	CPI-SS00A6D366F	ADORA2A_NAMPT	simple:P29274	simple:P43490	ADORA2A	NAMPT	TRUE	TRUE	FALSE	I2D,IMEx,InnateDB-All,MINT	FALSE	0	0	0	0	0	0	0	0	0	0	0	0	0	0	0	0	0	0	0	0	0	0	0	0	0	0	0	0	0	0	0	0	0	0	0	0	0	0
504	CPI-SS05D1A6BEF	NTRK1_AIMP1	simple:P04629	simple:Q12904	NTRK1	AIMP1	TRUE	TRUE	FALSE	InnateDB-All	FALSE	0	0	0	0	0	0	0	0	0	0	0	0	0	0	0	0	0	0	0	0	0	0	0	0	0	0	0	0	0	0	0	0	0	0	0	0	0	0
505	CPI-SS06F83AE58	CD44_SELE	simple:P16070	simple:P16581	CD44	SELE	FALSE	TRUE	FALSE	curated	FALSE	0.072	0	0	0	0	0.013	0	0	0	0.01	0	0	0	0	0	0.009	0.01	0	0.01	0	0.022	0	0.01	0	0.013	0.013	0	0	0	0.202	0	0	0	0	0.143	0	0	0
506	CPI-SS0BDC04683	CEACAM1_SELE	simple:P13688	simple:P16581	CEACAM1	SELE	TRUE	FALSE	FALSE	curated	FALSE	0.348	0	0	0	0	0.289	0	0	0	0.286	0	0	0	0	0	0.285	0.285	0	0.286	0	0.298	0	0.286	0	0.289	0.289	0	0	0	0	0	0	0	0	0	0	0	0
507	CPI-SS074CF011C	ERBB4_NRG4	simple:Q15303	simple:Q8WWG1	ERBB4	NRG4	TRUE	TRUE	FALSE	curated	FALSE	0.017	0	0.002	0.008	0.004	0.012	0.005	0.017	0.005	0	0	0.003	0.003	0	0	0.005	0.003	0	0.003	0.003	0.008	0	0.002	0.002	0.004	0.003	0	0.003	0.006	0	0	0	0	0	0	0	0	0
508	CPI-CS067298D94	FLT1 complex_VEGFA	complex:FLT1 complex	simple:P15692		VEGFA	TRUE	TRUE	FALSE	curated	FALSE	0.304	0.297	0.287	0.472	0.292	0.319	0.308	0	0.389	0.313	0.322	0.291	0.304	0.298	0.283	0.29	0.411	0.339	0.334	0.302	0.307	0.675	0.996	0.515	0.289	0.3	0.311	0.297	0.314	0.044	0.037	0.027	0.212	0.032	0.059	0.048	0	0.129
509	CPI-SS0DE0A486F	NRP1_VEGFA	simple:O14786	simple:P15692	NRP1	VEGFA	TRUE	TRUE	FALSE	curated	FALSE	0.126	0.12	0.11	0.295	0.115	0.141	0.131	0	0.212	0.135	0.144	0.113	0.126	0.12	0.105	0.113	0.234	0.162	0.157	0.125	0.129	0.498	0.819	0.338	0.111	0.122	0.133	0.119	0.137	0.034	0.027	0.017	0.202	0.022	0.049	0.038	0	0.119
510	CPI-SS0E00478B4	NRP2_VEGFA	simple:O60462	simple:P15692	NRP2	VEGFA	TRUE	TRUE	FALSE	curated	FALSE	0.063	0.056	0.046	0.231	0.051	0.078	0.067	0	0.148	0.072	0.081	0.05	0.063	0.057	0.042	0.049	0.17	0.098	0.093	0.061	0.066	0.434	0.755	0.274	0.048	0.059	0.07	0.056	0.073	0.03	0.023	0.013	0.198	0.018	0.045	0.034	0	0.115
511	CPI-CS073D36B1D	FLT1 complex_PGF	complex:FLT1 complex	simple:P49763		PGF	TRUE	TRUE	FALSE	curated	FALSE	0.287	0.284	0.284	0.285	0.283	0.289	0.297	0.305	0.293	0.624	0.417	0.282	0.285	0	0.285	0.284	0.289	0.286	0.288	0.286	0.294	0.293	0.297	0.308	0.338	0.314	1.166	0.346	0.627	0.027	0.024	0.024	0.025	0.023	0.029	0.037	0.045	0.033
512	CPI-SS0855C0353	NRP1_PGF	simple:O14786	simple:P49763	NRP1	PGF	TRUE	TRUE	FALSE	curated	FALSE	0.109	0.106	0.106	0.108	0.106	0.111	0.119	0.127	0.116	0.447	0.24	0.104	0.108	0	0.108	0.107	0.112	0.108	0.111	0.109	0.117	0.115	0.12	0.131	0.161	0.136	0.989	0.169	0.449	0.017	0.014	0.014	0.015	0.013	0.019	0.027	0.035	0.023
513	CPI-SS0D22A09AD	NRP2_PGF	simple:O60462	simple:P49763	NRP2	PGF	TRUE	TRUE	FALSE	curated	FALSE	0.046	0.043	0.043	0.044	0.042	0.048	0.056	0.064	0.052	0.383	0.176	0.041	0.045	0	0.044	0.044	0.048	0.045	0.047	0.045	0.053	0.052	0.057	0.067	0.098	0.073	0.925	0.105	0.386	0.013	0.01	0.01	0.011	0.009	0.015	0.023	0.031	0.019
514	CPI-SS0E61DB5DF	FLT1_PGF	simple:P17948	simple:P49763	FLT1	PGF	TRUE	TRUE	FALSE	curated	FALSE	0.547	0.544	0.544	0.545	0.544	0.549	0.557	0.565	0.554	0.885	0.677	0.542	0.546	0	0.545	0.545	0.55	0.546	0.548	0.547	0.554	0.553	0.558	0.569	0.599	0.574	1.426	0.606	0.887	0.033	0.03	0.03	0.031	0.029	0.035	0.043	0.051	0.039
515	CPI-CS077F1340A	FLT1 complex_VEGFB	complex:FLT1 complex	simple:P49765		VEGFB	TRUE	TRUE	FALSE	curated	FALSE	0.283	0.296	0.302	0.29	0.291	0.306	0.281	0.314	0.305	0.299	0.312	0.294	0.282	0.318	0.289	0.293	0.347	0.372	0.308	0.33	0.321	0.368	0.437	0.35	0.293	0.296	0.296	0.289	0.312	0.024	0.036	0.042	0.031	0.032	0.047	0.021	0.054	0.046
516	CPI-SS033E6DE7E	NRP1_VEGFB	simple:O14786	simple:P49765	NRP1	VEGFB	TRUE	TRUE	FALSE	curated	FALSE	0.106	0.119	0.124	0.113	0.114	0.129	0.104	0.137	0.128	0.122	0.135	0.117	0.104	0.141	0.112	0.116	0.169	0.195	0.131	0.152	0.144	0.191	0.259	0.173	0.116	0.119	0.119	0.112	0.134	0.014	0.026	0.032	0.021	0.022	0.036	0.011	0.044	0.035
517	CPI-SS0947A8549	FLT1_VEGFB	simple:P17948	simple:P49765	FLT1	VEGFB	TRUE	TRUE	FALSE	curated	FALSE	0.544	0.556	0.562	0.551	0.552	0.567	0.541	0.574	0.566	0.56	0.572	0.555	0.542	0.578	0.55	0.554	0.607	0.632	0.569	0.59	0.582	0.629	0.697	0.611	0.553	0.557	0.557	0.549	0.572	0.029	0.042	0.048	0.036	0.037	0.052	0.027	0.06	0.051
518	CPI-SS098425155	ADRB2_VEGFB	simple:P07550	simple:P49765	ADRB2	VEGFB	TRUE	TRUE	FALSE	InnateDB-All	FALSE	0.006	0.019	0.025	0.014	0.015	0.029	0.004	0.037	0.028	0.022	0.035	0.018	0.005	0.041	0.012	0.017	0.07	0.095	0.032	0.053	0.045	0.091	0.16	0.073	0.016	0.019	0.019	0.012	0.035	0.01	0.023	0.029	0.018	0.019	0.033	0.008	0.041	0.032
519	CPI-SS08083B141	NRP1_SEMA3A	simple:O14786	simple:Q14563	NRP1	SEMA3A	TRUE	TRUE	FALSE	curated	FALSE	0.111	0	0	0	0	0	0.11	0	0	0	0	0	0.107	0	0	0	0.104	0.104	0	0.105	0.139	0	0.104	0	0.105	0	0	0.104	0	0.018	0	0	0	0	0	0.017	0	0
520	CPI-CS0E5D1ECCE	PlexinA1_complex3_SEMA3A	complex:PlexinA1_complex3	simple:Q14563		SEMA3A	TRUE	TRUE	FALSE	curated	FALSE	0.011	0	0	0	0	0	0.01	0	0	0	0	0	0.006	0	0	0	0.003	0.004	0	0.005	0.039	0	0.003	0	0.005	0	0	0.003	0	0.011	0	0	0	0	0	0.01	0	0
521	CPI-CS0D238C22B	PlexinA2_complex1_SEMA3A	complex:PlexinA2_complex1	simple:Q14563		SEMA3A	TRUE	TRUE	FALSE	curated	FALSE	0.042	0	0	0	0	0	0.041	0	0	0	0	0	0.038	0	0	0	0.035	0.035	0	0.036	0.07	0	0.035	0	0.036	0	0	0.035	0	0.011	0	0	0	0	0	0.01	0	0
522	CPI-CS0AA769F5B	PlexinA3_complex1_SEMA3A	complex:PlexinA3_complex1	simple:Q14563		SEMA3A	TRUE	TRUE	FALSE	curated	FALSE	0.012	0	0	0	0	0	0.011	0	0	0	0	0	0.008	0	0	0	0.005	0.006	0	0.007	0.04	0	0.005	0	0.007	0	0	0.005	0	0.016	0	0	0	0	0	0.015	0	0
523	CPI-CS0AB19226A	PlexinA4_complex1_SEMA3A	complex:PlexinA4_complex1	simple:Q14563		SEMA3A	TRUE	TRUE	FALSE	curated	FALSE	0	0	0	0	0	0	0	0	0	0	0	0	0	0	0	0	0	0	0	0	0	0	0	0	0	0	0	0	0	0	0	0	0	0	0	0	0	0
524	CPI-SS0F15C1AB3	NRP2_SEMA3F	simple:O60462	simple:Q13275	NRP2	SEMA3F	TRUE	TRUE	FALSE	curated	FALSE	0.071	0	0.04	0.044	0	0.066	0.056	0.044	0.044	0.048	0	0.042	0.042	0	0	0.041	0.045	0.043	0.044	0.046	0.126	0	0.051	0.045	0.205	0.175	0.111	0.109	0.045	0.038	0	0.007	0.011	0	0.033	0.023	0.011	0.011
525	CPI-SS0241A1F57	NRP2_SEMA3C	simple:O60462	simple:Q99985	NRP2	SEMA3C	TRUE	TRUE	FALSE	curated	FALSE	0	0	0.04	0.046	0	0	0.042	0	0	0.041	0.064	0.041	0.044	0	0	0.04	0.042	0.044	0.042	0.041	0	0.044	0.048	0.042	0.042	0.044	0	0.041	0.045	0	0	0.007	0.013	0	0	0.009	0	0
526	CPI-CS0C9EE65C2	FcRn complex_ALB	complex:FcRn complex	simple:P02768		ALB	TRUE	TRUE	FALSE	curated	FALSE	0.349	0.321	0.315	0.317	0	0.335	0.35	0	0.32	0.318	0	0.317	0.319	0.325	0	0.317	0.315	0	0.316	0.321	0.32	0	0.315	0.315	0	0.315	0	0	0.329	0.091	0.063	0.057	0.059	0	0.077	0.092	0	0.062
527	CPI-CS0210859AB	GMCSFR_CSF2	complex:GMCSFR	simple:P04141		CSF2	TRUE	TRUE	FALSE	curated	FALSE	0	0	0	0	0	0	0	0	0	0	0	0	0	0	0	0	0	0	0	0	0	0	0	0	0	0	0	0	0	0	0	0	0	0	0	0	0	0
528	CPI-SS0CBAA9BCC	HLA-A_KIR3DL1	simple:HLAA	simple:P43629	HLA-A	KIR3DL1	FALSE	TRUE	TRUE	curated	FALSE	0	0	1.396	0	1.399	0	0	0	0	0	0	1.412	0	0	0	1.397	1.397	0	1.397	0	0	0	0	1.397	0	0	0	0	0	0	0	0.814	0	0.817	0	0	0	0
529	CPI-SS00F977575	BMP10_KIR3DL1	simple:O95393	simple:P43629	BMP10	KIR3DL1	TRUE	FALSE	TRUE	IMEx,IntAct	FALSE	0	0	0	0	0	0	0	0	0	0	0	0	0	0	0	0	0	0	0	0	0	0	0	0	0	0	0	0	0	0	0	0	0	0	0	0	0	0
530	CPI-SS048242083	HLA-F_KIR3DL1	simple:P30511	simple:P43629	HLA-F	KIR3DL1	FALSE	FALSE	TRUE	curated	FALSE	0	0	0.312	0	0.315	0	0	0	0	0	0	0.328	0	0	0	0.313	0.313	0	0.313	0	0	0	0	0.313	0	0	0	0	0	0	0	0.103	0	0.106	0	0	0	0
531	CPI-SS0B26EEF21	BMP10_GPR152	simple:O95393	simple:Q8TDT2	BMP10	GPR152	TRUE	FALSE	TRUE	IMEx,IntAct	FALSE	0	0	0	0	0	0	0	0	0	0	0	0	0	0	0	0	0	0	0	0	0	0	0	0	0	0	0	0	0	0	0	0	0	0	0	0	0	0
532	CPI-SS094C06AA8	GAST_GPR152	simple:P01350	simple:Q8TDT2	GAST	GPR152	TRUE	FALSE	TRUE	IMEx,IntAct	FALSE	0	0	0	0	0	0	0	0	0	0	0	0	0	0	0	0	0	0	0	0	0	0	0	0	0	0	0	0	0	0	0	0	0	0	0	0	0	0
533	CPI-SS0268D47AD	CCL4_GPR152	simple:P13236	simple:Q8TDT2	CCL4	GPR152	TRUE	FALSE	TRUE	IMEx,IntAct	FALSE	0	0	0	0	0	0	0	0	0	0	0	0	0	0	0	0	0	0	0	0	0	0	0	0	0.05	0	0	0	0	0	0	0	0	0	0	0	0	0
534	CPI-SS0714977CA	BDNF_GPR152	simple:P23560	simple:Q8TDT2	BDNF	GPR152	TRUE	FALSE	TRUE	IMEx,IntAct	FALSE	0	0	0	0	0	0	0	0	0	0	0	0	0	0	0	0	0	0	0	0	0	0	0	0	0	0	0	0	0	0	0	0	0	0	0	0	0	0
535	CPI-SS000171CB7	IFNA8_GPR152	simple:P32881	simple:Q8TDT2	IFNA8	GPR152	TRUE	FALSE	TRUE	IMEx,IntAct	FALSE	0	0	0	0	0	0	0	0	0	0	0	0	0	0	0	0	0	0	0	0	0	0	0	0	0	0	0	0	0	0	0	0	0	0	0	0	0	0
536	CPI-SS0E1389B57	ADIPOQ_GPR152	simple:Q15848	simple:Q8TDT2	ADIPOQ	GPR152	TRUE	FALSE	TRUE	IMEx,IntAct	FALSE	0	0	0	0	0	0	0	0	0	0	0	0	0	0	0	0	0	0	0	0	0	0	0	0	0	0	0	0	0	0	0	0	0	0	0	0	0	0
537	CPI-SS0A866903F	CCL4L2_GPR152	simple:Q8NHW4	simple:Q8TDT2	CCL4L2	GPR152	TRUE	FALSE	TRUE	IMEx,IntAct	FALSE	0	0	0	0	0	0	0	0	0	0	0	0	0	0	0	0	0	0	0	0	0	0	0	0	0.022	0	0	0	0	0	0	0	0	0	0	0	0	0
538	CPI-SS0576E6C7D	BMP10_VSIR	simple:O95393	simple:Q9H7M9	BMP10	VSIR	TRUE	FALSE	TRUE	IMEx,IntAct	FALSE	0	0	0	0	0	0	0	0	0	0	0	0	0	0	0	0	0	0	0	0	0	0	0	0	0	0	0	0	0	0	0	0	0	0	0	0	0	0
539	CPI-SS0A42A3690	CCL4L2_VSIR	simple:Q8NHW4	simple:Q9H7M9	CCL4L2	VSIR	TRUE	FALSE	TRUE	IMEx,IntAct	FALSE	0.099	0.047	0.042	0.346	0.065	0.086	0.055	0.058	0.111	0.064	0.063	0.064	0.352	0.059	0.076	0.067	0.23	0.18	0.126	0.188	0.089	0.045	0.043	0.032	0.157	0.197	0.354	0.11	0.07	0.154	0.102	0.097	0.4	0.12	0.141	0.11	0.112	0.166
540	CPI-SS03FA58286	TNF_VSIR	simple:P01375	simple:Q9H7M9	TNF	VSIR	TRUE	FALSE	TRUE	IMEx,IntAct	FALSE	0.087	0.035	0.03	0.334	0.053	0.074	0.043	0.046	0.099	0.052	0.052	0.053	0.34	0.048	0.064	0.055	0.218	0.168	0.114	0.176	0.077	0.033	0.031	0.02	0.145	0.185	0.342	0.099	0.058	0.125	0.073	0.068	0.371	0.091	0.112	0.08	0.083	0.137
541	CPI-SS0BDD10277	HLA-F_KIR3DL2	simple:P30511	simple:P43630	HLA-F	KIR3DL2	FALSE	FALSE	TRUE	curated	FALSE	0	0	0.313	0	0.318	0	0	0	0.315	0.313	0	0.334	0	0	0	0.315	0	0	0	0.314	0	0	0	0	0	0	0	0	0	0	0	0.104	0	0.109	0	0	0	0.106
542	CPI-SS0987A89AE	HLA-B_KIR3DL2	simple:HLAB	simple:P43630	HLA-B	KIR3DL2	FALSE	TRUE	TRUE	curated	FALSE	0	0	1.89	0	1.896	0	0	0	1.892	1.89	0	1.911	0	0	0	1.892	0	0	0	1.891	0	0	0	0	0	0	0	0	0	0	0	1.248	0	1.253	0	0	0	1.25
543	CPI-SS0A76A8E97	HLA-F_LILRB2	simple:P30511	simple:Q8N423	HLA-F	LILRB2	FALSE	FALSE	TRUE	curated	FALSE	0.313	0.316	0.314	0.533	0.316	0	0.315	0	0.316	0.315	0	0.313	0.792	0	0	0.314	0.411	0.393	0.345	0.378	0.314	0	0.315	0.315	0.313	0.313	0	0.313	0	0.104	0.107	0.105	0.324	0.107	0	0.106	0	0.107
544	CPI-SS0EAB03260	CD1D_LILRB2	simple:P15813	simple:Q8N423	CD1D	LILRB2	FALSE	FALSE	TRUE	curated	FALSE	0.002	0.005	0.003	0.222	0.005	0	0.004	0	0.005	0.004	0	0.002	0.481	0	0	0.003	0.1	0.082	0.034	0.067	0.003	0	0.004	0.004	0.002	0.002	0	0.003	0	0.004	0.007	0.004	0.224	0.007	0	0.005	0	0.007
545	CPI-SS0DBA81CCF	HLA-G_LILRB2	simple:P17693	simple:Q8N423	HLA-G	LILRB2	FALSE	TRUE	TRUE	curated	FALSE	0	0	0	0	0	0	0	0	0	0	0	0	0	0	0	0	0	0	0	0	0	0	0	0	0	0	0	0	0	0.004	0.007	0.005	0.224	0.007	0	0.006	0	0.007
546	CPI-SS00150FB64	HLA-F_LILRB1	simple:P30511	simple:Q8NHL6	HLA-F	LILRB1	TRUE	FALSE	TRUE	curated	FALSE	0.315	0.323	0.314	0.409	0	0	0	0.334	0	0.313	0	0.326	0.47	0.322	0.314	0.314	0.381	0.366	0.332	0.34	0.316	0	0.316	0.315	0.33	0.337	0	0.316	0.314	0.106	0.113	0.105	0.199	0	0	0	0.125	0
547	CPI-SS05CE87F88	HLA-G_LILRB1	simple:P17693	simple:Q8NHL6	HLA-G	LILRB1	TRUE	TRUE	TRUE	curated	FALSE	0	0	0	0	0	0	0	0	0	0	0	0	0	0	0	0	0	0	0	0	0	0	0	0	0	0	0	0	0	0.006	0.013	0.005	0.099	0	0	0	0.025	0
548	CPI-SS0D1D95883	CCL4_CCR5	simple:P13236	simple:P51681	CCL4	CCR5	TRUE	FALSE	TRUE	curated	FALSE	0	0	0.104	0.084	0.074	0	0	0	0	0.052	0	0.055	0.06	0.063	0.069	0.074	0.081	0.071	0.06	0.054	0	0	0.052	0.051	0.05	0	0	0	0	0	0	0.177	0.157	0.147	0	0	0	0
549	CPI-SS0C090A257	CCL3_CCR5	simple:P10147	simple:P51681	CCL3	CCR5	TRUE	FALSE	TRUE	curated	FALSE	0	0	0.069	0.049	0.039	0	0	0	0	0.018	0	0.02	0.025	0.028	0.034	0.039	0.046	0.036	0.025	0.019	0	0	0.017	0.016	0.016	0	0	0	0	0	0	0.149	0.13	0.119	0	0	0	0
550	CPI-SS0B01D306C	CCL5_CCR5	simple:P13501	simple:P51681	CCL5	CCR5	TRUE	FALSE	TRUE	curated	FALSE	0	0	0.085	0.066	0.056	0	0	0	0	0.034	0	0.037	0.041	0.045	0.05	0.055	0.063	0.052	0.041	0.036	0	0	0.033	0.033	0.032	0	0	0	0	0	0	0.151	0.132	0.122	0	0	0	0
551	CPI-SS0795802F6	CCL4_SLC7A1	simple:P13236	simple:P30825	CCL4	SLC7A1	TRUE	FALSE	TRUE	IMEx,IntAct	FALSE	0	0.052	0.056	0.052	0.058	0.058	0.052	0.056	0	0	0.062	0.055	0.052	0.059	0	0.055	0.056	0.053	0.054	0.05	0.075	0.059	0.07	0.055	0.052	0.051	0.068	0.054	0.05	0	0.125	0.129	0.125	0.131	0.132	0.125	0.129	0
552	CPI-SS03105D292	CSF1_SLC7A1	simple:P09603	simple:P30825	CSF1	SLC7A1	TRUE	FALSE	TRUE	I2D	FALSE	0	0.045	0.048	0.044	0.05	0.051	0.044	0.048	0	0	0.054	0.048	0.045	0.052	0	0.047	0.049	0.046	0.046	0.043	0.068	0.051	0.062	0.048	0.044	0.043	0.061	0.047	0.043	0	0.005	0.009	0.005	0.011	0.011	0.005	0.009	0
553	CPI-SS05BA6D9C3	CCL4_CNR2	simple:P13236	simple:P34972	CCL4	CNR2	TRUE	FALSE	TRUE	IMEx,IntAct	FALSE	0.057	0.063	0	0	0.052	0	0.055	0	0	0	0	0.05	0	0	0	0.05	0.05	0	0	0	0	0	0	0	0.051	0	0	0.051	0.051	0.13	0.136	0	0	0.125	0	0.129	0	0
554	CPI-SS008F83E02	CCL4_GPRC5D	simple:P13236	simple:Q9NZD1	CCL4	GPRC5D	TRUE	FALSE	TRUE	IMEx,IntAct	FALSE	0	0	0	0	0	0	0	0	0	0	0	0	0	0	0	0	0	0	0	0	0	0	0	0.05	0	0	0	0	0	0	0	0	0	0	0	0	0	0
555	CPI-SS076D8415B	CCL3_IDE	simple:P10147	simple:P14735	CCL3	IDE	TRUE	FALSE	TRUE	IMEx,InnateDB-All,MINT	FALSE	0.025	0.017	0.019	0.024	0.016	0.022	0.027	0.033	0.022	0.019	0.018	0.018	0.024	0	0	0.019	0.023	0.022	0.019	0.019	0.029	0.035	0.026	0.019	0.032	0.034	0	0.02	0.019	0.105	0.098	0.099	0.104	0.096	0.102	0.107	0.113	0.102
556	CPI-SS01A29DD97	GCG_IDE	simple:P01275	simple:P14735	GCG	IDE	TRUE	FALSE	TRUE	IMEx	FALSE	0	0	0	0	0	0	0	0	0	0	0	0	0	0	0	0	0	0	0	0	0	0	0	0	0	0	0	0	0	0	0	0	0	0	0	0	0	0
557	CPI-SS0FC2B68F1	IAPP_IDE	simple:P10997	simple:P14735	IAPP	IDE	TRUE	FALSE	TRUE	IMEx	FALSE	0.013	0.005	0.007	0.012	0.004	0.009	0.015	0.021	0.01	0.007	0.006	0.006	0.011	0	0	0.007	0.011	0.01	0.007	0.007	0.017	0.023	0.014	0.007	0.02	0.022	0	0.008	0.006	0	0	0	0	0	0	0	0	0
558	CPI-SS0E41702C1	IGF1_IGF1R	simple:P05019	simple:P08069	IGF1	IGF1R	TRUE	FALSE	TRUE	curated	FALSE	0	0	0	0	0	0	0	0	0	0	0	0	0	0	0	0	0	0	0	0	0	0	0	0	0	0	0	0	0	0	0	0	0	0	0	0	0	0
559	CPI-SS0BA601DC4	BDNF_NTRK2	simple:P23560	simple:Q16620	BDNF	NTRK2	TRUE	FALSE	TRUE	curated	FALSE	0	0	0	0	0	0	0	0	0	0	0	0	0	0	0	0	0	0	0	0	0	0	0	0	0	0	0	0	0	0	0	0	0	0	0	0	0	0
560	CPI-SS093E05DD4	NTF3_NTRK2	simple:P20783	simple:Q16620	NTF3	NTRK2	TRUE	FALSE	TRUE	curated	FALSE	0	0	0	0	0	0	0	0	0	0	0	0	0	0	0	0	0	0	0	0	0	0	0	0	0	0	0	0	0	0	0	0	0	0	0	0	0	0
561	CPI-SS09A36B221	BDNF_SORT1	simple:P23560	simple:Q99523	BDNF	SORT1	TRUE	FALSE	TRUE	I2D,IMEx,InnateDB-All,IntAct	FALSE	0	0	0	0	0	0	0	0	0	0	0	0	0	0	0	0	0	0	0	0	0	0	0	0	0	0	0	0	0	0	0	0	0	0	0	0	0	0
562	CPI-SS07CCAD9BF	GRN_SORT1	simple:P28799	simple:Q99523	GRN	SORT1	TRUE	FALSE	TRUE	IMEx,InnateDB-All,MINT	FALSE	0.156	0	0.147	0.187	0.147	0.19	0.15	0	0.153	0.203	0.206	0	0.194	0.161	0.148	0.146	0.171	0.179	0.162	0.159	0.158	0.154	0.156	0.147	0.18	0.202	0.16	0.156	0.248	0.094	0	0.086	0.126	0.085	0.128	0.089	0	0.091
563	CPI-SS04F3A1E5C	COPA_SORT1	simple:P53621	simple:Q99523	COPA	SORT1	TRUE	FALSE	TRUE	IMEx,InnateDB-All,IntAct,MatrixDB	FALSE	0.041	0	0.033	0.072	0.032	0.075	0.035	0	0.038	0.089	0.091	0	0.079	0.046	0.033	0.031	0.056	0.065	0.048	0.045	0.044	0.039	0.042	0.032	0.066	0.088	0.045	0.042	0.134	0.038	0	0.03	0.07	0.029	0.072	0.033	0	0.035
564	CPI-SS03F0B666C	BDNF_F11R	simple:P23560	simple:Q9Y624	BDNF	F11R	TRUE	FALSE	TRUE	IMEx,InnateDB-All,IntAct	FALSE	0	0	0	0	0	0	0	0	0	0	0	0	0	0	0	0	0	0	0	0	0	0	0	0	0	0	0	0	0	0	0	0	0	0	0	0	0	0
565	CPI-SC09AF1889C	IFNA8_Type I IFNR	simple:P32881	complex:Type I IFNR	IFNA8		TRUE	FALSE	TRUE	curated	FALSE	0	0	0	0	0	0	0	0	0	0	0	0	0	0	0	0	0	0	0	0	0	0	0	0	0	0	0	0	0	0	0	0	0	0	0	0	0	0
566	CPI-SC0859FAC25	IFNE_Type I IFNR	simple:Q86WN2	complex:Type I IFNR	IFNE		TRUE	FALSE	TRUE	curated	FALSE	0	0	0	0	0	0	0	0	0	0	0	0	0	0	0	0	0	0	0	0	0	0	0	0	0	0	0	0	0	0	0	0	0	0	0	0	0	0
567	CPI-SC064937925	IFNA13_Type I IFNR	simple:P01562	complex:Type I IFNR	IFNA13		TRUE	FALSE	TRUE	curated	FALSE	0	0	0	0	0	0	0	0	0	0	0	0	0	0	0	0	0	0	0	0	0	0	0	0	0	0	0	0	0	0	0	0	0	0	0	0	0	0
568	CPI-SC064937925	IFNA1_Type I IFNR	simple:P01562	complex:Type I IFNR	IFNA1		TRUE	FALSE	TRUE	curated	FALSE	0	0	0	0	0	0	0	0	0	0	0	0	0	0	0	0	0	0	0	0	0	0	0	0	0	0	0	0	0	0	0	0	0	0	0	0	0	0
569	CPI-SC0A8A78670	IFNA21_Type I IFNR	simple:P01568	complex:Type I IFNR	IFNA21		TRUE	FALSE	TRUE	curated	FALSE	0	0	0	0	0	0	0	0	0	0	0	0	0	0	0	0	0	0	0	0	0	0	0	0	0	0	0	0	0	0	0	0	0	0	0	0	0	0
570	CPI-SC0AF90F422	IFNA14_Type I IFNR	simple:P01570	complex:Type I IFNR	IFNA14		TRUE	FALSE	TRUE	curated	FALSE	0	0	0	0	0	0	0	0	0	0	0	0	0	0	0	0	0	0	0	0	0	0	0	0	0	0	0	0	0	0	0	0	0	0	0	0	0	0
571	CPI-SC091D10DFA	IFNB1_Type I IFNR	simple:P01574	complex:Type I IFNR	IFNB1		TRUE	FALSE	TRUE	curated	FALSE	0	0	0	0	0	0	0	0	0	0	0	0	0	0	0	0	0	0	0	0	0	0	0	0	0	0	0	0	0	0	0	0	0	0	0	0	0	0
572	CPI-SC0E16B866E	IFNW1_Type I IFNR	simple:P05000	complex:Type I IFNR	IFNW1		TRUE	FALSE	TRUE	curated	FALSE	0	0	0	0	0	0	0	0	0	0	0	0	0	0	0	0	0	0	0	0	0	0	0	0	0	0	0	0	0	0	0	0	0	0	0	0	0	0
573	CPI-SS04A8E4200	ADIPOQ_CD200R1	simple:Q15848	simple:Q8TD46	ADIPOQ	CD200R1	TRUE	FALSE	TRUE	IMEx,IntAct	FALSE	0	0	0	0	0	0	0	0	0	0	0	0	0	0	0	0	0	0	0	0	0	0	0	0	0	0	0	0	0	0	0	0	0	0	0	0	0	0
574	CPI-SS0A9E884E0	CD200_CD200R1	simple:P41217	simple:Q8TD46	CD200	CD200R1	TRUE	FALSE	TRUE	curated	FALSE	0	0.04	0.096	0.036	0.036	0	0	0.058	0.048	0.033	0	0.034	0.033	0.039	0.039	0.04	0.039	0.04	0.036	0.045	0	0	0.034	0.035	0.033	0	0.038	0.036	0	0	0.027	0.083	0.023	0.023	0	0	0.045	0.035
575	CPI-SS06E42DB13	ADIPOQ_CLEC2D	simple:Q15848	simple:Q9UHP7	ADIPOQ	CLEC2D	TRUE	FALSE	TRUE	IMEx,IntAct	FALSE	0	0	0	0	0	0	0	0	0	0	0	0	0	0	0	0	0	0	0	0	0	0	0	0	0	0	0	0	0	0	0	0	0	0	0	0	0	0
576	CPI-SS0E292C126	KLRB1_CLEC2D	simple:Q12918	simple:Q9UHP7	KLRB1	CLEC2D	FALSE	TRUE	TRUE	curated	FALSE	0.018	0.055	0.188	0.023	0.075	0.009	0.009	0.051	0.039	0.017	0.025	0.078	0.015	0.034	0.188	0.104	0.028	0.022	0.022	0.025	0.029	0.014	0.033	0.028	0.019	0.014	0.025	0.014	0.01	0.021	0.058	0.191	0.025	0.078	0.012	0.012	0.054	0.042
577	CPI-SS02A0FF87F	FAM3C_CLEC2D	simple:Q92520	simple:Q9UHP7	FAM3C	CLEC2D	TRUE	FALSE	TRUE	IMEx,InnateDB-All,IntAct	FALSE	0.071	0.108	0.241	0.075	0.128	0.062	0.061	0.104	0.092	0.069	0.078	0.13	0.068	0.087	0.24	0.157	0.081	0.075	0.075	0.077	0.082	0.066	0.086	0.081	0.071	0.067	0.077	0.067	0.062	0.069	0.106	0.239	0.073	0.126	0.06	0.06	0.102	0.09
578	CPI-SS07A97B3E2	CCL4L2_GPR151	simple:Q8NHW4	simple:Q8TDV0	CCL4L2	GPR151	TRUE	FALSE	TRUE	IMEx,IntAct	FALSE	0	0	0	0	0	0	0	0	0	0	0	0	0	0	0	0	0.022	0.022	0	0	0	0	0	0	0	0	0	0	0	0	0	0	0	0	0	0	0	0
579	CPI-SS0471FCFF3	GAL_GPR151	simple:P22466	simple:Q8TDV0	GAL	GPR151	TRUE	FALSE	TRUE	I2D	FALSE	0	0	0	0	0	0	0	0	0	0	0	0	0	0	0	0	0	0	0	0	0	0	0	0	0	0	0	0	0	0	0	0	0	0	0	0	0	0
580	CPI-SS0F8EFEECF	TNF_DAG1	simple:P01375	simple:Q14118	TNF	DAG1	TRUE	FALSE	TRUE	InnateDB-All	FALSE	0.053	0.016	0.014	0.013	0.013	0.071	0.047	0	0.012	0.052	0.077	0.013	0.018	0	0.011	0.013	0.018	0.019	0.011	0.019	0.062	0.027	0.03	0.015	0.058	0.071	0.059	0.022	0.062	0.091	0.054	0.052	0.05	0.051	0.109	0.085	0	0.05
581	CPI-SS0BD9F32BA	LGALS9_DAG1	simple:O00182	simple:Q14118	LGALS9	DAG1	TRUE	FALSE	TRUE	InnateDB-All	FALSE	0.087	0.05	0.048	0.047	0.047	0.105	0.081	0	0.046	0.086	0.111	0.047	0.052	0	0.046	0.047	0.052	0.053	0.045	0.053	0.096	0.061	0.064	0.049	0.092	0.105	0.093	0.056	0.096	0.061	0.024	0.022	0.021	0.021	0.079	0.055	0	0.02
582	CPI-SS02EBC1BB0	TNF_NOTCH1	simple:P01375	simple:P46531	TNF	NOTCH1	TRUE	FALSE	TRUE	I2D	FALSE	0.074	0.021	0.027	0.03	0.025	0.064	0.07	0	0.028	0.036	0.028	0.032	0.023	0	0.02	0.022	0.036	0.027	0.021	0.015	0.089	0.022	0.017	0.018	0.146	0.152	0.159	0.061	0.044	0.112	0.059	0.065	0.068	0.062	0.101	0.107	0	0.065
583	CPI-SS04A5D6B6F	DLL1_NOTCH1	simple:O00548	simple:P46531	DLL1	NOTCH1	FALSE	FALSE	TRUE	curated	FALSE	0.084	0.031	0.037	0.04	0.034	0.073	0.079	0	0.037	0.046	0.038	0.042	0.033	0	0.03	0.031	0.046	0.037	0.031	0.025	0.099	0.032	0.027	0.028	0.156	0.162	0.169	0.071	0.054	0.067	0.014	0.021	0.023	0.018	0.057	0.063	0	0.021
584	CPI-SS0B81F1BF5	TNF_SEMA4C	simple:P01375	simple:Q9C0C4	TNF	SEMA4C	TRUE	FALSE	TRUE	InnateDB-All	FALSE	0.051	0.016	0.012	0.013	0.015	0.018	0.039	0	0.02	0.035	0.031	0.021	0.016	0	0.011	0.019	0.022	0.019	0.015	0.015	0.037	0.025	0.014	0.012	0.082	0.077	0.041	0.041	0.032	0.089	0.053	0.049	0.051	0.053	0.056	0.076	0	0.057
585	CPI-SS0AB21032D	PLXNB2_SEMA4C	simple:O15031	simple:Q9C0C4	PLXNB2	SEMA4C	FALSE	TRUE	TRUE	curated	FALSE	0.065	0.03	0.026	0.027	0.029	0.032	0.053	0	0.034	0.049	0.045	0.035	0.03	0	0.025	0.033	0.036	0.033	0.029	0.029	0.051	0.039	0.028	0.026	0.096	0.091	0.055	0.055	0.046	0.053	0.018	0.014	0.016	0.018	0.021	0.041	0	0.022
586	CPI-SS09C917D22	TNF_FLT4	simple:P01375	simple:P35916	TNF	FLT4	TRUE	FALSE	TRUE	InnateDB-All	FALSE	0.072	0.014	0.009	0.012	0.01	0.027	0.062	0	0.01	0.011	0.013	0.009	0.01	0	0	0.012	0.012	0.01	0.01	0.011	0.034	0	0.01	0.012	0.151	0.116	0.108	0.052	0.015	0.11	0.052	0.047	0.049	0.048	0.065	0.1	0	0.048
587	CPI-SS0D883FFF1	VEGFD_FLT4	simple:O43915	simple:P35916	VEGFD	FLT4	TRUE	FALSE	TRUE	curated	FALSE	0.065	0.007	0.002	0.005	0.003	0.02	0.055	0	0.003	0.004	0.006	0.002	0.002	0	0	0.005	0.005	0.003	0.002	0.003	0.027	0	0.003	0.005	0.144	0.109	0.101	0.045	0.008	0	0	0	0	0	0	0	0	0
588	CPI-SS03B8E2D7A	TNF_ICOS	simple:P01375	simple:Q9Y6W8	TNF	ICOS	TRUE	FALSE	TRUE	InnateDB-All	FALSE	0.01	0.013	0.069	0.012	0.021	0	0.011	0.028	0.014	0.01	0.012	0.016	0.011	0.025	0.131	0.046	0.012	0.012	0.011	0.011	0.01	0.015	0.012	0.012	0.011	0.013	0	0.011	0.011	0.048	0.051	0.106	0.05	0.059	0	0.049	0.065	0.052
589	CPI-SS0E4B1484B	ICOSLG_ICOS	simple:O75144	simple:Q9Y6W8	ICOSLG	ICOS	TRUE	FALSE	TRUE	curated	FALSE	0.005	0.008	0.064	0.007	0.016	0	0.006	0.023	0.009	0.005	0.007	0.011	0.006	0.02	0.126	0.041	0.007	0.007	0.006	0.006	0.005	0.01	0.007	0.007	0.006	0.008	0	0.006	0.005	0.052	0.055	0.11	0.054	0.063	0	0.053	0.07	0.056
590	CPI-SS04B4619D0	TNF_TNFRSF1A	simple:P01375	simple:P19438	TNF	TNFRSF1A	TRUE	FALSE	TRUE	curated	FALSE	0.207	0	0.023	0.114	0.029	0.179	0.083	0.015	0.018	0.13	0.154	0.04	0.104	0	0.02	0.026	0.096	0.121	0.06	0.105	0.289	0.103	0.125	0.062	0.145	0.128	0.131	0.082	0.119	0.245	0	0.061	0.151	0.067	0.217	0.121	0.053	0.056
591	CPI-SS084BE3E4B	LTA_TNFRSF1A	simple:P01374	simple:P19438	LTA	TNFRSF1A	TRUE	FALSE	TRUE	curated	FALSE	0.202	0	0.017	0.108	0.024	0.174	0.077	0.009	0.013	0.125	0.148	0.034	0.099	0	0.014	0.02	0.09	0.115	0.055	0.1	0.283	0.097	0.119	0.056	0.14	0.123	0.125	0.076	0.113	0.211	0	0.027	0.117	0.033	0.183	0.087	0.018	0.022
592	CPI-SS0F9B3B259	TNFSF13_TNFRSF1A	simple:O75888	simple:P19438	TNFSF13	TNFRSF1A	TRUE	FALSE	TRUE	I2D,InnateDB-All	FALSE	0	0	0	0	0	0	0	0	0	0	0	0	0	0	0	0	0	0	0	0	0	0	0	0	0	0	0	0	0	0	0	0	0	0	0	0	0	0
593	CPI-SS08B7D54A3	TNF_FAS	simple:P01375	simple:P25445	TNF	FAS	TRUE	FALSE	TRUE	InnateDB-All	FALSE	0.014	0.018	0.064	0.024	0.012	0.035	0.048	0.034	0.019	0.041	0.041	0.022	0.03	0.016	0.07	0.034	0.021	0.018	0.019	0.016	0.023	0.111	0.034	0.03	0.014	0.013	0	0.011	0.044	0.052	0.055	0.101	0.062	0.05	0.072	0.086	0.072	0.057
594	CPI-SS0A83A7E30	TNFSF13_FAS	simple:O75888	simple:P25445	TNFSF13	FAS	TRUE	FALSE	TRUE	I2D,InnateDB-All	FALSE	0	0	0	0	0	0	0	0	0	0	0	0	0	0	0	0	0	0	0	0	0	0	0	0	0	0	0	0	0	0	0	0	0	0	0	0	0	0
595	CPI-SS0E7D5974D	TNF_TNFRSF1B	simple:P01375	simple:P20333	TNF	TNFRSF1B	TRUE	FALSE	TRUE	curated	FALSE	0.055	0.048	0.253	0.554	0.139	0.059	0.021	0.039	0.034	0.035	0.028	0.227	0.526	0.022	0.218	0.153	0.231	0.163	0.122	0.124	0.074	0.036	0.023	0.024	0.061	0.074	0.098	0.054	0.015	0.092	0.085	0.291	0.592	0.176	0.096	0.059	0.077	0.072
596	CPI-SS07D9A48A2	LTA_TNFRSF1B	simple:P01374	simple:P20333	LTA	TNFRSF1B	TRUE	FALSE	TRUE	curated	FALSE	0.049	0.042	0.248	0.548	0.133	0.053	0.015	0.034	0.028	0.03	0.022	0.222	0.521	0.016	0.212	0.147	0.225	0.157	0.116	0.118	0.068	0.031	0.017	0.019	0.055	0.068	0.093	0.048	0.009	0.058	0.051	0.257	0.558	0.142	0.062	0.025	0.043	0.037
597	CPI-SS048A2311A	TNF_RIPK1	simple:P01375	simple:Q13546	TNF	RIPK1	TRUE	FALSE	TRUE	I2D,IMEx,InnateDB,InnateDB-All,IntAct,MINT	FALSE	0.031	0.016	0.027	0.026	0.026	0.027	0.027	0	0.012	0.032	0.019	0.034	0.035	0.024	0.02	0.022	0.043	0.027	0.019	0.021	0.035	0.049	0.035	0.02	0.033	0.028	0.025	0.021	0.047	0.069	0.053	0.064	0.063	0.064	0.065	0.065	0	0.05
598	CPI-SS0D5C54214	LTA_RIPK1	simple:P01374	simple:Q13546	LTA	RIPK1	TRUE	FALSE	TRUE	IMEx,InnateDB-All,MINT	FALSE	0.026	0.01	0.021	0.02	0.021	0.021	0.022	0	0.006	0.026	0.014	0.028	0.03	0.018	0.014	0.016	0.037	0.021	0.013	0.016	0.029	0.044	0.03	0.015	0.027	0.023	0.019	0.016	0.041	0.035	0.019	0.03	0.029	0.03	0.03	0.031	0	0.015
599	CPI-SS0DEDA3567	TNFSF10_RIPK1	simple:P50591	simple:Q13546	TNFSF10	RIPK1	TRUE	FALSE	TRUE	InnateDB-All	FALSE	0.512	0.496	0.507	0.506	0.507	0.507	0.508	0	0.492	0.512	0.5	0.514	0.516	0.504	0.5	0.502	0.523	0.507	0.499	0.502	0.515	0.53	0.516	0.501	0.513	0.509	0.505	0.501	0.527	0.049	0.033	0.044	0.043	0.044	0.045	0.045	0	0.03
600	CPI-SS0FBC9234C	TNF_PTPRS	simple:P01375	simple:Q13332	TNF	PTPRS	TRUE	FALSE	TRUE	InnateDB-All	FALSE	0.013	0.012	0.011	0	0	0.011	0	0.019	0.014	0.015	0	0.009	0	0	0.011	0.011	0	0.015	0.016	0.011	0	0.019	0.014	0.013	0.012	0.011	0	0.015	0.012	0.051	0.049	0.049	0	0	0.049	0	0.057	0.052
601	CPI-SS00F4DDF4B	PTN_PTPRS	simple:P21246	simple:Q13332	PTN	PTPRS	TRUE	FALSE	TRUE	I2D,IMEx,InnateDB-All,IntAct	FALSE	0.007	0.006	0.005	0	0	0.005	0	0.013	0.008	0.009	0	0.003	0	0	0.005	0.005	0	0.009	0.01	0.004	0	0.012	0.007	0.007	0.006	0.005	0	0.008	0.006	0	0	0	0	0	0	0	0	0
602	CPI-SS034B442CE	TNF_CELSR2	simple:P01375	simple:Q9HCU4	TNF	CELSR2	TRUE	FALSE	TRUE	InnateDB-All	FALSE	0	0	0.01	0	0.012	0	0.011	0	0.012	0.019	0.018	0.011	0	0	0	0.01	0.013	0.011	0.01	0.012	0	0	0.04	0.016	0.011	0.01	0	0.011	0.018	0	0	0.048	0	0.049	0	0.049	0	0.05
603	CPI-SS0EA96C304	CCK_CCKAR	simple:P06307	simple:P32238	CCK	CCKAR	TRUE	FALSE	TRUE	guidetopharmacology.org	FALSE	0	0	0	0	0	0	0	0	0	0	0	0	0	0	0	0	0	0	0	0	0	0	0	0	0	0	0	0	0	0	0	0	0	0	0	0	0	0
604	CPI-SS003610FF9	CXCR3_CCL19	simple:P49682	simple:Q99731	CXCR3	CCL19	TRUE	TRUE	FALSE	guidetopharmacology.org	FALSE	0	0	0	0	0	0	0	0	0	0.004	0.014	0.002	0	0	0	0	0.004	0.004	0.006	0	0	0	0	0.002	0	0	0	0	0.009	0	0	0	0	0	0	0	0	0
605	CPI-SS056BE1011	CCRL2_CCL19	simple:O00421	simple:Q99731	CCRL2	CCL19	TRUE	TRUE	FALSE	guidetopharmacology.org	FALSE	0	0	0	0	0	0	0	0	0	0.026	0.036	0.024	0	0	0	0	0.026	0.026	0.028	0	0	0	0	0.024	0	0	0	0	0.031	0	0	0	0	0	0	0	0	0
606	CPI-SS098EFF959	CCR7_CCL19	simple:P32248	simple:Q99731	CCR7	CCL19	TRUE	TRUE	FALSE	curated	FALSE	0	0	0	0	0	0	0	0	0	0.005	0.015	0.002	0	0	0	0	0.004	0.004	0.006	0	0	0	0	0.003	0	0	0	0	0.009	0	0	0	0	0	0	0	0	0
607	CPI-SS0F8C664D9	CXCR3_CCL20	simple:P49682	simple:P78556	CXCR3	CCL20	TRUE	TRUE	FALSE	guidetopharmacology.org	FALSE	0.009	0.005	0.008	0.384	0.01	0	0.004	0.01	0.01	0.006	0.003	0.008	0.129	0	0.034	0.025	0.296	0.177	0.068	0.019	0.03	0.01	0.024	0.015	0.006	0.01	0.013	0.013	0.006	0.011	0.006	0.01	0.385	0.012	0	0.005	0.012	0.012
608	CPI-SS07F015051	CCR6_CCL20	simple:P51684	simple:P78556	CCR6	CCL20	TRUE	TRUE	FALSE	curated	FALSE	0	0	0	0	0	0	0	0	0	0	0	0	0	0	0	0	0	0	0	0	0	0	0	0	0	0	0	0	0	0.041	0.036	0.04	0.415	0.042	0	0.035	0.042	0.041
609	CPI-SS0FAF4BB9E	DPP4_CCL11	simple:P27487	simple:P51671	DPP4	CCL11	TRUE	TRUE	FALSE	curated	FALSE	0	0	0	0	0	0	0	0	0	0	0.018	0	0	0	0	0	0	0	0.004	0	0	0	0	0	0	0.005	0	0	0	0	0	0	0	0	0	0	0	0
610	CPI-SS08E13FAF2	ACKR2_CCL11	simple:O00590	simple:P51671	ACKR2	CCL11	TRUE	TRUE	FALSE	curated	FALSE	0	0	0	0	0	0	0	0	0	0	0	0	0	0	0	0	0	0	0	0	0	0	0	0	0	0	0	0	0	0	0	0	0	0	0	0	0	0
611	CPI-SS0DD547726	CCR2_CCL11	simple:P41597	simple:P51671	CCR2	CCL11	TRUE	TRUE	FALSE	guidetopharmacology.org	FALSE	0	0	0	0	0	0	0	0	0	0	0	0	0	0	0	0	0	0	0	0	0	0	0	0	0	0	0	0	0	0	0	0	0	0	0	0	0	0
612	CPI-SS0DBA4D668	DPP4_CXCL12	simple:P27487	simple:P48061	DPP4	CXCL12	TRUE	TRUE	FALSE	curated	FALSE	0.012	0	0.005	0.008	0.005	0.254	0.02	0	0	0.021	0.158	0.004	0.004	0	0.006	0.005	0.096	0.08	0.029	0.185	0.023	0.013	0.038	0.013	0.084	0.03	0	0.043	0.048	0.011	0	0.005	0.008	0.005	0.254	0.019	0	0
613	CPI-SS07155793F	ACKR3_CXCL12	simple:P25106	simple:P48061	ACKR3	CXCL12	TRUE	TRUE	FALSE	guidetopharmacology.org	FALSE	0.013	0	0.006	0.009	0.007	0.255	0.021	0	0	0.022	0.159	0.006	0.006	0	0.007	0.007	0.097	0.082	0.03	0.186	0.024	0.014	0.039	0.014	0.085	0.032	0	0.045	0.05	0.012	0	0.005	0.008	0.006	0.254	0.02	0	0
614	CPI-SS0DCA69916	TNFRSF13B_TNFSF13	simple:O14836	simple:O75888	TNFRSF13B	TNFSF13	TRUE	TRUE	FALSE	curated	FALSE	0	0	0	0	0	0	0	0	0	0	0	0	0	0	0	0	0	0	0	0	0	0	0	0	0	0	0	0	0	0	0	0	0.06	0	0	0	0	0
615	CPI-SS0AA47D179	TNFRSF13B_CD70	simple:O14836	simple:P32970	TNFRSF13B	CD70	TRUE	TRUE	FALSE	InnateDB-All	FALSE	0	0	0	0	0	0	0	0	0	0	0	0	0	0	0	0	0	0	0	0	0	0	0	0	0	0	0	0	0	0	0.091	0.112	0.059	0.07	0	0.059	0.064	0.067
616	CPI-SS0D4BF6CA3	CD27_CD70	simple:P26842	simple:P32970	CD27	CD70	TRUE	TRUE	FALSE	curated	FALSE	0	0.036	0.056	0.004	0.014	0	0.004	0.009	0.011	0.005	0.006	0.01	0.004	0	0.072	0.016	0.008	0.007	0.011	0.007	0.005	0.236	0.155	0.089	0.005	0.003	0	0.006	0.003	0	0.077	0.097	0.044	0.055	0	0.044	0.049	0.052
617	CPI-SS083296041	CD40_CD40LG	simple:P25942	simple:P29965	CD40	CD40LG	TRUE	TRUE	FALSE	curated	FALSE	0	0.08	0.077	0	0.078	0	0	0	0	0.078	0	0.08	0	0	0.094	0.126	0.078	0.078	0.078	0	0	0	0	0.078	0.078	0.078	0	0	0.079	0	0.057	0.054	0	0.055	0	0	0	0
618	CPI-SS05834E385	CD40_INSL3	simple:P25942	simple:P51460	CD40	INSL3	TRUE	TRUE	FALSE	I2D	FALSE	0	0	0.077	0.078	0	0	0	0	0	0	0	0	0	0	0	0.077	0.078	0.077	0.077	0.077	0	0	0.078	0	0	0	0	0	0	0	0	0.054	0.055	0	0	0	0	0
619	CPI-SS026776C89	HLA-DQB2_PRL	simple:HLADQB2	simple:P01236	HLA-DQB2	PRL	TRUE	TRUE	FALSE	InnateDB-All	FALSE	0	0	0.002	0	0	0	0	0	0	0.003	0	0	0	0	0	0	0	0	0	0	0	0	0	0	0	0	0	0	0.004	0	0	0.007	0	0	0	0	0	0
620	CPI-SS0EF0750A7	HLA-DRB1_OGN	simple:HLADRB1	simple:P20774	HLA-DRB1	OGN	TRUE	TRUE	FALSE	InnateDB-All	FALSE	1.446	0	1.445	0	0	1.463	0	0	0	0	1.469	1.445	0	0	1.446	1.445	0	1.445	0	0	0	0	0	0	0	1.446	0	0	1.456	0.817	0	0.816	0	0	0.834	0	0	0
621	CPI-CS06072FF4E	IL1 receptor_IL1A	complex:IL1 receptor	simple:P01583		IL1A	TRUE	TRUE	FALSE	curated	FALSE	0	0	0.003	0.144	0.003	0	0.003	0	0	0.004	0.006	0.003	0.041	0	0	0.003	0.108	0.027	0.013	0.007	0	0	0.002	0.003	0.003	0.006	0	0	0	0	0	0	0	0	0	0	0	0
622	CPI-CS0AC5142FA	IL1 receptor inhibitor_IL1A	complex:IL1 receptor inhibitor	simple:P01583		IL1A	TRUE	TRUE	FALSE	curated	FALSE	0	0	0.003	0.144	0.003	0	0.003	0	0	0.003	0.005	0.002	0.041	0	0	0.003	0.108	0.027	0.013	0.007	0	0	0.002	0.003	0.003	0.006	0	0	0	0	0	0	0	0	0	0	0	0
623	CPI-CS05426BFFA	IL1 receptor_IL1B	complex:IL1 receptor	simple:P01584		IL1B	TRUE	TRUE	FALSE	curated	FALSE	0.011	0.046	0.03	1.394	0.031	0.007	0.002	0.058	0.067	0.044	0.031	0.025	0.867	0.088	0.016	0.035	1.339	0.507	0.385	0.122	0.057	0.062	0.05	0.072	0.033	0.052	0.105	0.055	0.018	0	0	0	0	0	0	0	0	0
624	CPI-CS008C9D6E5	IL1 receptor inhibitor_IL1B	complex:IL1 receptor inhibitor	simple:P01584		IL1B	TRUE	TRUE	FALSE	curated	FALSE	0.011	0.046	0.03	1.394	0.031	0.007	0.002	0.057	0.067	0.044	0.031	0.024	0.867	0.087	0.016	0.035	1.339	0.507	0.385	0.122	0.057	0.062	0.05	0.072	0.033	0.051	0.105	0.055	0.017	0	0	0	0	0	0	0	0	0
625	CPI-CS0DEBE7B69	IL1 receptor_IL1RN	complex:IL1 receptor	simple:P18510		IL1RN	TRUE	TRUE	FALSE	curated	FALSE	0.007	0.005	0.004	0.199	0.004	0	0.004	0.008	0	0.004	0	0.004	0.085	0	0.003	0.004	0.147	0.064	0.028	0.019	0.011	0	0.007	0.007	0.005	0.007	0.01	0.004	0	0	0	0	0	0	0	0	0	0
626	CPI-CS085E95BC1	IL1 receptor inhibitor_IL1RN	complex:IL1 receptor inhibitor	simple:P18510		IL1RN	TRUE	TRUE	FALSE	curated	FALSE	0.007	0.004	0.004	0.199	0.004	0	0.004	0.007	0	0.003	0	0.004	0.085	0	0.003	0.004	0.147	0.064	0.028	0.019	0.011	0	0.007	0.007	0.004	0.007	0.01	0.004	0	0	0	0	0	0	0	0	0	0
627	CPI-CS04CBDE052	IL10 receptor_IL10	complex:IL10 receptor	simple:P22301		IL10	TRUE	TRUE	FALSE	curated	FALSE	0.003	0.006	0.013	0.072	0.003	0	0	0.006	0.004	0.002	0.006	0.003	0.022	0	0.008	0.006	0.076	0.036	0.019	0.01	0	0	0	0.005	0.002	0.003	0	0.004	0	0.009	0.011	0.019	0.078	0.008	0	0	0.012	0.01
628	CPI-CS0DDFD82E7	IL11 receptor_IL11	complex:IL11 receptor	simple:P20809		IL11	TRUE	TRUE	FALSE	curated	FALSE	0	0	0	0	0	0	0	0	0	0	0	0	0.004	0	0	0	0.004	0.004	0	0	0	0	0	0.005	0	0	0	0	0	0	0	0	0	0	0	0	0	0
629	CPI-CC0041E1D30	IL12_IL12 receptor	complex:IL12	complex:IL12 receptor			TRUE	FALSE	TRUE	curated	FALSE	0	0	0	0	0	0	0	0	0	0	0	0	0	0	0	0	0	0	0	0	0	0	0	0	0	0	0	0	0	0	0	0	0	0	0	0	0	0
630	CPI-CS00BF6CD40	IL13 receptor_IL4	complex:IL13 receptor	simple:P05112		IL4	TRUE	TRUE	FALSE	curated	FALSE	0.056	0	0.056	0	0.056	0	0	0	0	0	0	0	0.056	0	0	0.056	0	0.056	0.055	0	0	0	0.057	0	0	0	0	0	0	0.025	0	0.025	0	0.025	0	0	0	0
631	CPI-CS0FBBCDD66	IL4 receptor_IL4	complex:IL4 receptor	simple:P05112		IL4	TRUE	TRUE	FALSE	curated	FALSE	0.008	0	0.008	0	0.008	0	0	0	0	0	0	0	0.008	0	0	0.008	0	0.007	0.007	0	0	0	0.009	0	0	0	0	0	0	0.044	0	0.044	0	0.044	0	0	0	0
632	CPI-CS0EE8AEA34	IL13 receptor_IL13	complex:IL13 receptor	simple:P35225		IL13	TRUE	TRUE	FALSE	curated	FALSE	0	0	0.055	0	0.056	0	0	0	0.07	0	0	0	0	0	0	0.055	0	0	0.055	0	0	0	0	0.055	0.056	0	0	0	0	0	0	0.024	0	0.025	0	0	0	0.039
633	CPI-CS06E556972	IL15 receptor_IL15	complex:IL15 receptor	simple:P40933		IL15	TRUE	TRUE	FALSE	curated	FALSE	0.015	0	0.017	0.027	0.011	0.012	0.009	0.031	0.005	0.008	0.005	0.009	0.039	0.011	0.007	0.009	0.033	0.032	0.023	0.011	0.04	0.061	0.022	0.012	0.012	0.007	0.021	0.007	0.009	0.022	0	0.023	0.033	0.017	0.018	0.016	0.037	0.011
634	CPI-CS04F158618	IL17 receptor AC_IL17A	complex:IL17 receptor AC	simple:Q16552		IL17A	TRUE	TRUE	FALSE	curated	FALSE	0	0	0	0	0	0	0	0	0	0	0	0	0	0	0	0.012	0.012	0	0	0	0	0	0	0	0	0	0	0	0	0	0	0	0	0	0	0	0	0
635	CPI-CS0BA342294	IL17 receptor AE_IL17C	complex:IL17 receptor AE	simple:Q9P0M4		IL17C	TRUE	TRUE	FALSE	curated	FALSE	0	0.005	0.003	0.005	0	0	0	0	0	0	0	0	0	0.022	0	0.003	0	0	0	0	0	0	0	0	0	0.003	0	0	0	0	0	0	0	0	0	0	0	0
636	CPI-CS09831CCFD	IL18 receptor_IL18	complex:IL18 receptor	simple:Q14116		IL18	TRUE	TRUE	FALSE	curated	FALSE	0	0	0	0	0	0	0	0	0	0	0	0	0	0	0	0	0	0	0	0	0	0	0	0	0	0	0	0	0	0	0	0	0	0	0	0	0	0
637	CPI-CS0D48BE017	IL2 receptor_HA_IL2	complex:IL2 receptor_HA	simple:P60568		IL2	TRUE	TRUE	FALSE	curated	FALSE	0	0	0	0	0	0	0	0	0	0	0	0	0	0	0	0	0	0	0	0	0	0	0	0	0	0	0	0	0	0	0	0.009	0	0.012	0	0.01	0	0
638	CPI-CS0A34112A6	IL2 receptor_I_IL2	complex:IL2 receptor_I	simple:P60568		IL2	TRUE	TRUE	FALSE	curated	FALSE	0	0	0.003	0	0.006	0	0.004	0	0	0	0	0.003	0	0	0	0.01	0	0	0	0	0	0	0.003	0.004	0	0	0	0	0	0	0	0.009	0	0.012	0	0.01	0	0
639	CPI-SS09F430F14	NGFR_IL2	simple:P08138	simple:P60568	NGFR	IL2	TRUE	TRUE	FALSE	I2D	FALSE	0	0	0.002	0	0.005	0	0.003	0	0	0	0	0.002	0	0	0	0.008	0	0	0	0	0	0	0.002	0.003	0	0	0	0	0	0	0	0.004	0	0.007	0	0.005	0	0
640	CPI-SS0A93C11C8	NGFR_BDNF	simple:P08138	simple:P23560	NGFR	BDNF	TRUE	TRUE	FALSE	curated	FALSE	0	0	0.001	0.005	0	0	0	0	0	0.003	0	0	0	0	0.003	0	0.002	0	0.002	0.003	0	0	0.021	0.004	0.003	0.002	0	0.002	0.006	0	0	0.004	0.007	0	0	0	0	0
641	CPI-SS01BCB9360	NCAM1_BDNF	simple:P13591	simple:P23560	NCAM1	BDNF	TRUE	TRUE	FALSE	I2D	FALSE	0	0	0.001	0.005	0	0	0	0	0	0.003	0	0	0	0	0.003	0	0.002	0	0.002	0.003	0	0	0.021	0.004	0.003	0.002	0	0.002	0.006	0	0	0	0	0	0	0	0	0
642	CPI-SS0C23EF34B	NCAM1_GDNF	simple:P13591	simple:P39905	NCAM1	GDNF	TRUE	TRUE	FALSE	I2D	FALSE	0	0	0	0	0	0	0.003	0	0	0	0	0	0	0	0	0.001	0	0.002	0	0	0	0	0	0	0	0.002	0	0	0.004	0	0	0	0	0	0	0	0	0
643	CPI-CS0553FFC41	IL20 receptor Type I_IL24	complex:IL20 receptor Type I	simple:Q13007		IL24	TRUE	TRUE	FALSE	curated	FALSE	0	0	0	0	0	0	0	0	0	0	0	0	0	0	0	0	0	0	0	0	0	0	0	0	0	0	0	0	0	0	0	0	0	0	0	0	0	0
644	CPI-CS0CF47221A	IL20 receptor Type II_IL24	complex:IL20 receptor Type II	simple:Q13007		IL24	TRUE	TRUE	FALSE	curated	FALSE	0	0	0	0	0	0	0	0	0	0	0	0	0	0	0	0	0	0	0	0	0	0	0	0	0	0	0	0	0	0	0	0	0	0	0	0	0	0
645	CPI-SS07D71C546	NOTCH2_IL24	simple:Q04721	simple:Q13007	NOTCH2	IL24	TRUE	TRUE	FALSE	IMEx,InnateDB-All,MINT	FALSE	0	0	0	0	0	0	0	0	0	0	0	0	0	0	0	0	0	0	0	0	0	0	0	0	0	0	0	0	0	0	0.019	0.016	0.018	0	0	0	0.022	0
646	CPI-CS0AB365861	IL20 receptor Type I_IL20	complex:IL20 receptor Type I	simple:Q9NYY1		IL20	TRUE	TRUE	FALSE	curated	FALSE	0	0	0	0	0	0	0	0	0	0	0	0	0	0	0	0	0	0	0	0	0	0	0	0	0	0	0	0	0	0	0	0	0	0	0	0	0	0
647	CPI-CS0E8ADC968	IL20 receptor Type II_IL20	complex:IL20 receptor Type II	simple:Q9NYY1		IL20	TRUE	TRUE	FALSE	curated	FALSE	0	0	0	0	0	0	0	0	0	0	0	0	0	0	0	0	0	0	0	0	0	0	0	0	0	0	0	0	0	0	0	0	0	0	0	0	0	0
648	CPI-CS0645666B0	IL20 receptor Type I_IL19	complex:IL20 receptor Type I	simple:Q9UHD0		IL19	TRUE	TRUE	FALSE	curated	FALSE	0	0	0	0	0	0	0	0	0	0	0	0	0	0	0	0	0	0	0	0	0	0	0	0	0	0	0	0	0	0	0	0	0	0	0	0	0	0
649	CPI-SS027CDEA08	NOTCH2_DLL4	simple:Q04721	simple:Q9NR61	NOTCH2	DLL4	FALSE	TRUE	FALSE	curated	FALSE	0	0	0	0	0	0	0	0	0	0	0	0	0	0	0	0	0	0	0	0	0	0	0	0	0	0	0	0	0	0.07	0.018	0.017	0.018	0.018	0.065	0.059	0	0
650	CPI-SS012B7C21D	NOTCH1_DLL4	simple:P46531	simple:Q9NR61	NOTCH1	DLL4	FALSE	TRUE	FALSE	curated	FALSE	0.119	0.067	0.066	0.067	0.067	0.114	0.108	0	0	0.074	0.068	0.065	0.066	0	0	0.066	0.068	0.066	0.068	0.068	0.092	0	0.072	0.066	0.227	0.277	0.2	0.147	0.068	0.066	0.014	0.013	0.014	0.015	0.062	0.056	0	0
651	CPI-SS00D153A8A	NOTCH4_DLL4	simple:Q99466	simple:Q9NR61	NOTCH4	DLL4	FALSE	TRUE	FALSE	curated	FALSE	0.262	0.21	0.209	0.21	0.21	0.257	0.251	0	0	0.217	0.212	0.208	0.209	0	0	0.209	0.211	0.209	0.211	0.211	0.235	0	0.215	0.209	0.37	0.42	0.343	0.29	0.211	0.065	0.014	0.012	0.014	0.014	0.061	0.055	0	0
652	CPI-SS003C9A532	NOTCH2_DLL3	simple:Q04721	simple:Q9NYJ7	NOTCH2	DLL3	FALSE	TRUE	FALSE	curated	FALSE	0	0	0	0	0	0	0	0	0	0	0	0	0	0	0	0	0	0	0	0	0	0	0	0	0	0	0	0	0	0	0	0.017	0	0	0	0	0	0
653	CPI-SS0607D1101	NOTCH1_DLL3	simple:P46531	simple:Q9NYJ7	NOTCH1	DLL3	FALSE	TRUE	FALSE	curated	FALSE	0	0	0.066	0	0	0	0	0	0	0	0	0.066	0	0	0.066	0.065	0	0.065	0.065	0	0	0	0	0	0.065	0.066	0.068	0	0	0	0	0.013	0	0	0	0	0	0
654	CPI-SS09D379E5B	NOTCH4_DLL3	simple:Q99466	simple:Q9NYJ7	NOTCH4	DLL3	FALSE	TRUE	FALSE	curated	FALSE	0	0	0.209	0	0	0	0	0	0	0	0	0.209	0	0	0.209	0.208	0	0.208	0.208	0	0	0	0	0	0.208	0.209	0.211	0	0	0	0	0.012	0	0	0	0	0	0
655	CPI-SS02770D68F	NOTCH2_JAG2	simple:Q04721	simple:Q9Y219	NOTCH2	JAG2	FALSE	TRUE	FALSE	curated	FALSE	0	0	0	0	0	0	0	0	0	0	0	0	0	0	0	0	0	0	0	0	0	0	0	0	0	0	0	0	0	0.04	0.022	0.017	0	0.02	0.132	0.023	0	0.017
656	CPI-SS08C3D27F7	NOTCH1_JAG2	simple:P46531	simple:Q9Y219	NOTCH1	JAG2	FALSE	TRUE	FALSE	curated	FALSE	0.089	0.071	0.066	0	0.069	0.181	0.072	0	0.066	0.068	0.069	0.069	0.069	0	0.067	0.067	0.069	0.066	0.066	0	0.076	0.069	0.067	0.068	0.176	0.199	0.17	0.12	0.066	0.036	0.018	0.014	0	0.016	0.128	0.02	0	0.013
657	CPI-SS05FEE05CB	NOTCH4_JAG2	simple:Q99466	simple:Q9Y219	NOTCH4	JAG2	FALSE	TRUE	FALSE	curated	FALSE	0.232	0.214	0.21	0	0.212	0.324	0.215	0	0.209	0.211	0.212	0.212	0.212	0	0.21	0.21	0.212	0.209	0.209	0	0.219	0.212	0.21	0.211	0.319	0.342	0.313	0.263	0.209	0.035	0.018	0.013	0	0.015	0.127	0.019	0	0.012
658	CPI-SS0C4D54E39	NOTCH3_JAG2	simple:Q9UM47	simple:Q9Y219	NOTCH3	JAG2	FALSE	TRUE	FALSE	curated	FALSE	0.027	0.009	0.004	0	0.006	0.119	0.01	0	0.004	0.005	0.007	0.007	0.007	0	0.005	0.005	0.007	0.004	0.004	0	0.014	0.007	0.004	0.006	0.114	0.136	0.108	0.058	0.004	0	0	0	0	0	0	0	0	0
659	CPI-SS0B42AD9EF	NOTCH1_WNT4	simple:P46531	simple:P56705	NOTCH1	WNT4	TRUE	TRUE	FALSE	I2D	FALSE	0	0	0.065	0	0	0	0	0	0	0	0	0	0.066	0	0	0.065	0	0	0	0	0	0	0	0	0	0.065	0	0	0	0	0	0.012	0	0	0	0	0	0
660	CPI-SS0FA326344	FZD6_WNT4	simple:O60353	simple:P56705	FZD6	WNT4	TRUE	TRUE	FALSE	curated	FALSE	0	0	0.011	0	0	0	0	0	0	0	0	0	0.012	0	0	0.011	0	0	0	0	0	0	0	0	0	0.012	0	0	0	0	0	0.004	0	0	0	0	0	0
661	CPI-SS0B87FE6E0	NOTCH1_JAG1	simple:P46531	simple:P78504	NOTCH1	JAG1	FALSE	TRUE	FALSE	curated	FALSE	0.089	0	0.067	0.081	0.076	0.252	0.099	0.071	0.076	0.318	0.366	0.071	0.075	0	0	0.069	0.081	0.073	0.073	0.069	0.163	0.072	0.119	0.079	0.297	0.307	0.211	0.165	0.419	0.036	0	0.014	0.028	0.024	0.199	0.046	0.018	0.023
662	CPI-SS01A07768A	CD46_JAG1	simple:P15529	simple:P78504	CD46	JAG1	FALSE	TRUE	FALSE	curated	FALSE	0.115	0	0.093	0.108	0.103	0.278	0.125	0.097	0.102	0.344	0.392	0.098	0.102	0	0	0.095	0.107	0.099	0.099	0.095	0.189	0.098	0.145	0.105	0.323	0.333	0.237	0.191	0.445	0.057	0	0.035	0.05	0.045	0.221	0.067	0.039	0.044
663	CPI-SS0E5AF12B6	NOTCH1_NOV	simple:P46531	simple:P48745	NOTCH1	NOV	TRUE	TRUE	FALSE	I2D,InnateDB-All	FALSE	0.077	0	0	0.066	0	0.163	0	0	0.068	0.066	0.081	0.066	0.065	0	0	0.065	0.065	0.066	0.066	0	0.07	0	0.079	0.073	0.07	0.127	0.167	0.075	0.077	0.024	0	0	0.014	0	0.111	0	0	0.015
664	CPI-SS0A34EE366	NOTCH1_DLK1	simple:P46531	simple:P80370	NOTCH1	DLK1	FALSE	TRUE	FALSE	curated	FALSE	0.066	0	0.065	0	0	0	0.069	0	0	0	0	0	0	0	0	0.065	0	0	0	0	0	0	0	0.068	0	0	0	0	0	0.013	0	0.012	0	0	0	0.016	0	0
665	CPI-CS0E80B08E2	IL21 receptor_IL21	complex:IL21 receptor	simple:Q9HBE4		IL21	TRUE	TRUE	FALSE	curated	FALSE	0	0	0	0	0	0	0	0	0	0	0	0	0	0	0	0	0	0	0	0	0	0	0	0	0	0	0	0	0	0	0	0	0	0	0	0	0	0
666	CPI-CS0A8A0A053	IL22 receptor_IL22	complex:IL22 receptor	simple:Q9GZX6		IL22	TRUE	TRUE	FALSE	curated	FALSE	0	0	0	0	0	0	0	0	0	0	0	0	0	0	0	0	0	0	0	0	0	0	0	0	0	0	0	0	0	0	0	0	0	0	0	0	0	0
667	CPI-CC051643E98	IL23_IL23 receptor	complex:IL23	complex:IL23 receptor			TRUE	FALSE	TRUE	curated	FALSE	0	0	0	0	0	0	0	0	0	0	0	0	0	0	0	0	0	0	0	0	0	0	0	0	0	0	0	0	0	0	0	0	0	0	0	0	0	0
668	CPI-CS0317FAF76	IL26 receptor_IL26	complex:IL26 receptor	simple:Q9NPH9		IL26	TRUE	TRUE	FALSE	curated	FALSE	0	0	0	0	0	0	0	0	0	0	0	0	0	0	0	0	0	0	0	0	0	0	0	0	0	0	0	0	0	0	0	0	0	0	0	0	0	0
669	CPI-CC09BCDA08E	IL27_IL27 receptor	complex:IL27	complex:IL27 receptor			TRUE	FALSE	TRUE	curated	FALSE	0	0	0	0	0	0	0	0	0	0	0	0	0	0	0	0	0	0	0	0	0	0	0	0	0	0	0	0	0	0	0	0	0	0	0	0	0	0
670	CPI-CS03037FE90	IL3 receptor_IL3	complex:IL3 receptor	simple:P08700		IL3	TRUE	TRUE	FALSE	curated	FALSE	0	0	0.002	0	0	0	0	0	0	0	0	0	0	0	0	0.002	0	0	0	0	0	0	0	0	0	0	0	0	0	0	0	0	0	0	0	0	0	0
671	CPI-CS0C59AF029	IL33 receptor_IL33	complex:IL33 receptor	simple:O95760		IL33	TRUE	TRUE	FALSE	curated	FALSE	0.01	0	0.001	0	0	0.057	0	0	0.003	0.004	0.025	0.003	0.002	0	0.003	0.001	0.003	0.003	0.002	0.002	0.362	0	0	0.002	0.004	0.056	0.011	0.015	0.008	0	0	0	0	0	0	0	0	0
672	CPI-CC0C3ECBD1F	IL35_IL35 receptor	complex:IL35	complex:IL35 receptor			TRUE	FALSE	TRUE	curated	FALSE	0	0	0	0	0	0	0	0	0	0	0	0	0	0	0	0	0	0	0	0	0	0	0	0	0	0	0	0	0	0	0	0	0	0	0	0	0	0
673	CPI-CS0D9B5AB86	IL36 receptor_IL36G	complex:IL36 receptor	simple:Q9NZH8		IL36G	TRUE	TRUE	FALSE	curated	FALSE	0	0	0	0	0	0	0	0	0	0	0	0	0	0	0	0.001	0	0	0	0	0	0	0	0	0	0	0	0	0	0	0	0	0	0	0	0	0	0
674	CPI-CS04BB8F1EC	IL36 receptor_IL36RN	complex:IL36 receptor	simple:Q9UBH0		IL36RN	TRUE	TRUE	FALSE	curated	FALSE	0	0	0	0.003	0	0	0	0	0	0	0	0	0	0	0	0	0	0	0	0	0	0	0	0	0	0	0	0	0	0	0	0	0	0	0	0	0	0
675	CPI-CS0F6472748	IL36 receptor_IL36A	complex:IL36 receptor	simple:Q9UHA7		IL36A	TRUE	TRUE	FALSE	curated	FALSE	0	0	0	0	0	0	0	0	0	0	0	0	0	0	0	0	0	0.002	0	0	0	0	0	0	0	0	0	0	0	0	0	0	0	0	0	0	0	0
676	CPI-CS040DDEBFB	IL37 receptor_IL37	complex:IL37 receptor	simple:Q9NZH6		IL37	TRUE	TRUE	FALSE	curated	FALSE	0	0	0.013	0	0	0	0	0	0	0	0	0	0	0	0.014	0	0	0	0	0	0	0	0	0	0	0	0	0	0	0	0	0	0	0	0	0	0	0
677	CPI-CS0FB8775FC	IL5 receptor_IL5	complex:IL5 receptor	simple:P05113		IL5	TRUE	TRUE	FALSE	curated	FALSE	0	0	0	0	0	0	0	0	0	0	0	0	0	0	0	0	0	0	0	0	0	0	0	0	0	0	0	0	0	0	0	0	0	0	0	0	0	0
678	CPI-CS063AE1C91	IL6 receptor_IL6	complex:IL6 receptor	simple:P05231		IL6	TRUE	TRUE	FALSE	curated	FALSE	0.033	0.025	0.008	0.029	0	0.063	0	0	0.012	0.012	0.017	0.007	0.026	0.021	0	0.008	0.085	0.044	0.015	0.022	0.076	0.01	0.007	0.01	0.01	0.017	0	0.013	0.054	0	0	0	0	0	0	0	0	0
679	CPI-CS0AB9C7139	IL7 receptor_IL7	complex:IL7 receptor	simple:P13232		IL7	TRUE	TRUE	FALSE	curated	FALSE	0.005	0	0.003	0.005	0.004	0	0.01	0	0	0.003	0	0.005	0.004	0	0.01	0.005	0.005	0.01	0.005	0.007	0.005	0.014	0.011	0.006	0.006	0.005	0	0	0.007	0.037	0	0.035	0.037	0.036	0	0.042	0	0
680	CPI-CS0E661878B	LIFR_OSM	complex:LIFR	simple:P13725		OSM	TRUE	TRUE	FALSE	curated	FALSE	0	0	0.25	0.39	0.252	0	0	0	0.3	0.244	0.245	0.252	0.303	0.248	0.242	0.251	0.379	0.305	0.282	0.268	0.247	0	0.241	0.242	0.242	0.244	0.249	0.242	0.244	0	0	0.013	0.153	0.015	0	0	0	0.063
681	CPI-CS06D50EBF8	OSMR_OSM	complex:OSMR	simple:P13725		OSM	TRUE	TRUE	FALSE	curated	FALSE	0	0	0.051	0.192	0.054	0	0	0	0.101	0.045	0.046	0.053	0.104	0.05	0.043	0.052	0.181	0.106	0.083	0.069	0.048	0	0.043	0.044	0.043	0.045	0.05	0.043	0.046	0	0	0.024	0.164	0.026	0	0	0	0.074
682	CPI-CS07B61574B	LIFR_LIF	complex:LIFR	simple:P15018		LIF	TRUE	TRUE	FALSE	curated	FALSE	0	0	0.243	0.249	0.244	0.242	0	0.244	0.459	0.241	0.242	0	0.241	0	0.242	0.241	0.248	0.243	0.24	0	0.242	0.243	0.246	0.243	0.241	0.24	0	0.241	0.241	0	0	0.006	0.012	0.007	0.005	0	0.007	0.222
683	CPI-CS07557A266	MIS receptor 1_AMH	complex:MIS receptor 1	simple:P03971		AMH	TRUE	TRUE	FALSE	curated	FALSE	0	0	0	0	0	0	0	0	0	0	0	0	0	0	0	0	0	0	0	0	0	0	0	0	0	0	0	0	0	0	0	0	0	0	0	0	0	0
684	CPI-CS0F670E8BC	MIS receptor 2_AMH	complex:MIS receptor 2	simple:P03971		AMH	TRUE	TRUE	FALSE	curated	FALSE	0	0	0	0	0	0	0	0	0	0	0	0	0	0	0	0	0	0	0	0	0	0	0	0	0	0	0	0	0	0	0	0	0	0	0	0	0	0
685	CPI-CS0D4BB4458	MIS receptor 3_AMH	complex:MIS receptor 3	simple:P03971		AMH	TRUE	TRUE	FALSE	curated	FALSE	0	0	0	0	0	0	0	0	0	0	0	0	0	0	0	0	0	0	0	0	0	0	0	0	0	0	0	0	0	0	0	0	0	0	0	0	0	0
686	CPI-CS0A9D23000	NKG2D II receptor_MICB	complex:NKG2D II receptor	simple:Q29980		MICB	FALSE	TRUE	FALSE	curated	FALSE	0	0	0	0	0	0	0	0	0	0	0	0	0	0	0	0	0	0	0	0	0	0	0	0	0	0	0	0	0	0.005	0	0.01	0.009	0.005	0	0.011	0	0.006
687	CPI-CS06C6E2321	NKG2D II receptor_MICA	complex:NKG2D II receptor	simple:Q29983		MICA	FALSE	TRUE	FALSE	curated	FALSE	0	0	0	0	0	0	0	0	0	0	0	0	0	0	0	0	0	0	0	0	0	0	0	0	0	0	0	0	0	0.043	0.009	0.016	0.005	0.014	0.033	0.042	0.023	0.01
688	CPI-CS08F4E5D70	NKG2D II receptor_RAET1L	complex:NKG2D II receptor	simple:Q5VY80		RAET1L	FALSE	TRUE	FALSE	curated	FALSE	0	0	0	0	0	0	0	0	0	0	0	0	0	0	0	0	0	0	0	0	0	0	0	0	0	0	0	0	0	0	0	0	0	0	0	0	0	0
689	CPI-CS0A71F2AAD	NKG2D II receptor_RAET1G	complex:NKG2D II receptor	simple:Q6H3X3		RAET1G	TRUE	TRUE	FALSE	curated	FALSE	0	0	0	0	0	0	0	0	0	0	0	0	0	0	0	0	0	0	0	0	0	0	0	0	0	0	0	0	0	0.011	0	0.003	0	0	0.006	0	0	0
690	CPI-CS09F211C3E	NKG2D II receptor_RAET1E	complex:NKG2D II receptor	simple:Q8TD07		RAET1E	TRUE	TRUE	FALSE	curated	FALSE	0	0	0	0	0	0	0	0	0	0	0	0	0	0	0	0	0	0	0	0	0	0	0	0	0	0	0	0	0	0.006	0	0	0.004	0	0.006	0	0	0
691	CPI-CS038376BA2	NKG2D II receptor_ULBP3	complex:NKG2D II receptor	simple:Q9BZM4		ULBP3	FALSE	TRUE	FALSE	curated	FALSE	0	0	0	0	0	0	0	0	0	0	0	0	0	0	0	0	0	0	0	0	0	0	0	0	0	0	0	0	0	0	0.006	0	0	0	0	0	0	0
692	CPI-CS0A269FA16	NKG2D II receptor_ULBP2	complex:NKG2D II receptor	simple:Q9BZM5		ULBP2	TRUE	TRUE	FALSE	curated	FALSE	0	0	0	0	0	0	0	0	0	0	0	0	0	0	0	0	0	0	0	0	0	0	0	0	0	0	0	0	0	0.027	0.007	0.009	0	0.009	0.006	0.015	0	0
693	CPI-CS0007697A7	NKG2D II receptor_ULBP1	complex:NKG2D II receptor	simple:Q9BZM6		ULBP1	FALSE	TRUE	TRUE	curated	FALSE	0	0	0	0	0	0	0	0	0	0	0	0	0	0	0	0	0	0	0	0	0	0	0	0	0	0	0	0	0	0.006	0	0.003	0.004	0	0.006	0.009	0	0
694	CPI-CS040AEB4A0	NODAL receptor_NODAL	complex:NODAL receptor	simple:Q96S42		NODAL	TRUE	TRUE	FALSE	curated	FALSE	0.003	0	0	0	0	0.007	0	0	0	0	0	0	0	0	0	0	0	0	0	0	0	0	0	0	0	0	0	0	0	0	0	0	0	0	0	0	0	0
695	CPI-SS030EDC420	FZD9_WNT7A	simple:O00144	simple:O00755	FZD9	WNT7A	TRUE	TRUE	FALSE	I2D	FALSE	0.004	0	0	0	0	0	0.004	0	0	0	0	0	0	0	0.004	0.002	0	0.002	0.002	0.003	0	0	0	0.002	0	0	0	0	0	0	0	0	0	0	0	0	0	0
696	CPI-SS05C2D0200	FZD9_WNT1	simple:O00144	simple:P04628	FZD9	WNT1	TRUE	TRUE	FALSE	I2D	FALSE	0	0	0.001	0	0	0	0	0	0	0	0	0	0	0	0	0	0	0	0.002	0	0	0	0	0	0.002	0.002	0	0	0	0	0	0	0	0	0	0	0	0
697	CPI-SS09FF3A1EA	FZD9_WNT2	simple:O00144	simple:P09544	FZD9	WNT2	TRUE	TRUE	FALSE	curated	FALSE	0.004	0	0	0	0	0	0	0	0	0	0.003	0	0	0	0	0	0	0	0	0	0.004	0	0	0.002	0	0	0	0	0	0	0	0	0	0	0	0	0	0
698	CPI-SS0EECD7662	GPR25_RETN	simple:O00155	simple:Q9HD89	GPR25	RETN	TRUE	TRUE	FALSE	IMEx,IntAct	FALSE	0	0	0	0	0	0	0	0	0	0	0	0	0	0	0	0	0	0	0	0	0	0	0	0	0	0	0	0	0	0	0	0	0	0	0	0	0	0
699	CPI-SS093922D5A	CCL16_CCR2	simple:O15467	simple:P41597	CCL16	CCR2	TRUE	FALSE	TRUE	curated	FALSE	0	0	0.014	0.023	0.005	0	0	0.038	0	0	0	0	0	0.02	0.007	0.008	0.006	0.007	0.008	0	0	0	0	0	0.007	0	0.007	0	0	0	0	0	0	0	0	0	0	0
700	CPI-SS0CF0E4DE9	CCL2_CCR2	simple:P13500	simple:P41597	CCL2	CCR2	TRUE	FALSE	TRUE	curated	FALSE	0	0	0.244	0.253	0.235	0	0	0.268	0	0	0	0	0	0.25	0.237	0.238	0.236	0.237	0.238	0	0	0	0	0	0.236	0	0.237	0	0	0	0	0.019	0.027	0.009	0	0	0.042	0
701	CPI-SS08BFF4F9B	CCL3_CCR3	simple:P10147	simple:P51677	CCL3	CCR3	TRUE	FALSE	TRUE	curated	FALSE	0	0	0.015	0	0	0	0	0	0	0	0	0	0.016	0	0	0	0	0	0.015	0.016	0	0	0	0	0	0	0	0	0	0	0	0.095	0	0	0	0	0	0
702	CPI-SS0F6B529A1	CCL5_CCR3	simple:P13501	simple:P51677	CCL5	CCR3	TRUE	FALSE	TRUE	curated	FALSE	0	0	0.032	0	0	0	0	0	0	0	0	0	0.032	0	0	0	0	0	0.032	0.033	0	0	0	0	0	0	0	0	0	0	0	0.097	0	0	0	0	0	0
703	CPI-SS0C6311D2D	CCL3L1_CCR3	simple:P16619	simple:P51677	CCL3L1	CCR3	TRUE	FALSE	TRUE	curated	FALSE	0	0	0.003	0	0	0	0	0	0	0	0	0	0.003	0	0	0	0	0	0.003	0.004	0	0	0	0	0	0	0	0	0	0	0	0.079	0	0	0	0	0	0
704	CPI-SS0F33890C0	CCL11_CCR3	simple:P51671	simple:P51677	CCL11	CCR3	TRUE	FALSE	TRUE	curated	FALSE	0	0	0	0	0	0	0	0	0	0	0	0	0	0	0	0	0	0	0	0	0	0	0	0	0	0	0	0	0	0	0	0	0	0	0	0	0	0
705	CPI-SS0348B76E5	CCL16_CCR1	simple:O15467	simple:P32246	CCL16	CCR1	TRUE	FALSE	TRUE	curated	FALSE	0.005	0	0.008	0.027	0.018	0	0	0	0	0	0	0.005	0.009	0	0	0.005	0.044	0.043	0.013	0.036	0.005	0	0.006	0.006	0	0.006	0	0.005	0	0	0	0	0	0	0	0	0	0
706	CPI-SS08DA48A5A	CCL3_CCR1	simple:P10147	simple:P32246	CCL3	CCR1	TRUE	FALSE	TRUE	curated	FALSE	0.016	0	0.018	0.038	0.029	0	0	0	0	0	0	0.016	0.02	0	0	0.016	0.055	0.054	0.024	0.047	0.016	0	0.016	0.017	0	0.017	0	0.016	0	0.096	0	0.099	0.118	0.109	0	0	0	0
707	CPI-SS0A021DB6E	CCL5_CCR1	simple:P13501	simple:P32246	CCL5	CCR1	TRUE	FALSE	TRUE	curated	FALSE	0.033	0	0.035	0.054	0.046	0	0	0	0	0	0	0.033	0.037	0	0	0.032	0.072	0.07	0.041	0.064	0.033	0	0.033	0.034	0	0.033	0	0.033	0	0.098	0	0.101	0.12	0.112	0	0	0	0
708	CPI-SS0817CE2B3	CCL3L1_CCR1	simple:P16619	simple:P32246	CCL3L1	CCR1	TRUE	FALSE	TRUE	curated	FALSE	0.004	0	0.006	0.025	0.017	0	0	0	0	0	0	0.004	0.008	0	0	0.004	0.043	0.041	0.012	0.035	0.004	0	0.004	0.005	0	0.004	0	0.004	0	0.08	0	0.083	0.102	0.093	0	0	0	0
709	CPI-SS04587A7C5	CCL16_HRH4	simple:O15467	simple:Q9H3N8	CCL16	HRH4	TRUE	FALSE	TRUE	guidetopharmacology.org	FALSE	0	0	0	0	0.005	0	0	0	0	0.004	0.007	0	0	0	0	0.004	0.004	0	0	0	0	0	0	0	0.005	0.005	0	0.005	0	0	0	0	0	0	0	0	0	0
710	CPI-SS0DBFB8BEA	CCL2_ACKR1	simple:P13500	simple:Q16570	CCL2	ACKR1	TRUE	FALSE	TRUE	curated	FALSE	0.279	0.24	0.235	0.235	0.237	0.239	0.235	0	0.237	0.241	0	0.235	0.235	0.247	0.236	0.237	0.236	0.24	0.242	0.239	1.425	0	0.238	0.241	0.24	0.244	0	0.279	0	0.053	0.014	0.01	0.009	0.011	0.013	0.009	0	0.012
711	CPI-SS05B7D3407	CCL5_ACKR1	simple:P13501	simple:Q16570	CCL5	ACKR1	TRUE	FALSE	TRUE	curated	FALSE	0.076	0.037	0.033	0.033	0.034	0.036	0.032	0	0.035	0.039	0	0.033	0.032	0.044	0.034	0.035	0.033	0.038	0.039	0.037	1.223	0	0.036	0.039	0.038	0.041	0	0.077	0	0.142	0.103	0.099	0.098	0.1	0.102	0.098	0	0.101
712	CPI-SS03821C2C6	PF4_ACKR1	simple:P02776	simple:Q16570	PF4	ACKR1	TRUE	FALSE	TRUE	I2D,InnateDB	FALSE	0	0	0	0	0	0	0	0	0	0	0	0	0	0	0	0	0	0	0	0	0	0	0	0	0	0	0	0	0	0	0	0	0	0	0	0	0	0
713	CPI-SS052BBD9F9	CXCL1_ACKR1	simple:P09341	simple:Q16570	CXCL1	ACKR1	TRUE	FALSE	TRUE	curated	FALSE	0.056	0.017	0.013	0.013	0.014	0.016	0.012	0	0.015	0.019	0	0.013	0.012	0.024	0.014	0.015	0.013	0.018	0.019	0.017	1.203	0	0.016	0.019	0.018	0.021	0	0.057	0	0.049	0.01	0.005	0.005	0.006	0.009	0.005	0	0.007
714	CPI-SS0911EECCC	CXCL8_ACKR1	simple:P10145	simple:Q16570	CXCL8	ACKR1	TRUE	FALSE	TRUE	curated	FALSE	0.074	0.034	0.03	0.03	0.031	0.034	0.029	0	0.032	0.036	0	0.03	0.03	0.042	0.031	0.032	0.03	0.035	0.037	0.034	1.22	0	0.033	0.036	0.035	0.038	0	0.074	0	0.059	0.02	0.016	0.015	0.017	0.019	0.015	0	0.018
715	CPI-SS0ABF41CAA	CXCL5_ACKR1	simple:P42830	simple:Q16570	CXCL5	ACKR1	TRUE	FALSE	TRUE	I2D	FALSE	0	0	0	0	0	0	0	0	0	0	0	0	0	0	0	0	0	0	0	0	0	0	0	0	0	0	0	0	0	0	0	0	0	0	0	0	0	0
716	CPI-SS008700E67	CCL8_ACKR1	simple:P80075	simple:Q16570	CCL8	ACKR1	TRUE	FALSE	TRUE	I2D	FALSE	0.046	0.007	0.002	0.002	0.004	0.006	0.002	0	0.004	0.008	0	0.002	0.002	0.014	0.003	0.004	0.003	0.007	0.009	0.006	1.192	0	0.005	0.008	0.007	0.011	0	0.046	0	0	0	0	0	0	0	0	0	0
717	CPI-SS07EC65CED	CCL7_ACKR1	simple:P80098	simple:Q16570	CCL7	ACKR1	TRUE	FALSE	TRUE	I2D	FALSE	0	0	0	0	0	0	0	0	0	0	0	0	0	0	0	0	0	0	0	0	0	0	0	0	0	0	0	0	0	0	0	0	0	0	0	0	0	0
718	CPI-SS08B249DBA	CCL2_CCR10	simple:P13500	simple:P46092	CCL2	CCR10	TRUE	FALSE	TRUE	I2D	FALSE	0.235	0	0.234	0	0	0.235	0.237	0.264	0	0.287	0.255	0.234	0.235	0.257	0.236	0.236	0.236	0.236	0.235	0	0.237	0	0.236	0.235	0.242	0.24	0.239	0.24	0.263	0.01	0	0.008	0	0	0.009	0.011	0.038	0
719	CPI-SS0F3BF2B34	CCL5_ACKR4	simple:P13501	simple:Q9NPB9	CCL5	ACKR4	TRUE	FALSE	TRUE	I2D	FALSE	0.034	0	0.032	0	0	0.034	0.036	0	0	0.032	0.042	0.032	0.033	0	0	0.032	0.033	0	0	0	0.05	0.089	0.036	0.037	0.035	0.037	0.038	0	0	0.099	0	0.097	0	0	0.1	0.102	0	0
720	CPI-SS0CB2E8B21	CCL11_ACKR4	simple:P51671	simple:Q9NPB9	CCL11	ACKR4	TRUE	FALSE	TRUE	I2D	FALSE	0	0	0	0	0	0	0	0	0	0	0	0	0	0	0	0	0	0	0	0	0	0	0	0	0	0	0	0	0	0	0	0	0	0	0	0	0	0
721	CPI-SS0ECD9BB5E	CCL21_ACKR4	simple:O00585	simple:Q9NPB9	CCL21	ACKR4	TRUE	FALSE	TRUE	curated	FALSE	0.017	0	0.015	0	0	0.018	0.02	0	0	0.015	0.025	0.015	0.016	0	0	0.015	0.016	0	0	0	0.034	0.073	0.019	0.021	0.019	0.02	0.021	0	0	0	0	0	0	0	0	0	0	0
722	CPI-SS0CCD89E02	CCL25_ACKR4	simple:O15444	simple:Q9NPB9	CCL25	ACKR4	TRUE	FALSE	TRUE	curated	FALSE	0	0	0	0	0	0	0	0	0	0	0	0	0	0	0	0	0	0	0	0	0	0	0	0	0	0	0	0	0	0	0	0	0	0	0	0	0	0
723	CPI-SS083B5EBAB	CXCL13_ACKR4	simple:O43927	simple:Q9NPB9	CXCL13	ACKR4	TRUE	FALSE	TRUE	curated	FALSE	0	0	0	0	0	0	0	0	0	0	0	0	0	0	0	0	0	0	0	0	0	0	0	0	0	0	0	0	0	0.01	0	0.008	0	0	0.011	0.013	0	0
724	CPI-SS00AEC3818	CCL19_ACKR4	simple:Q99731	simple:Q9NPB9	CCL19	ACKR4	TRUE	FALSE	TRUE	curated	FALSE	0	0	0	0	0	0	0	0	0	0	0	0	0	0	0	0	0	0	0	0	0	0	0	0	0	0	0	0	0	0	0	0	0	0	0	0	0	0
725	CPI-SS0EA05941A	CCL5_CCR4	simple:P13501	simple:P51679	CCL5	CCR4	TRUE	FALSE	TRUE	curated	FALSE	0.035	0	0.037	0	0.032	0.034	0	0	0	0	0.034	0.032	0.032	0	0.037	0.036	0.032	0.032	0.033	0	0	0	0.032	0	0.032	0	0	0.032	0	0.1	0	0.102	0	0.098	0.099	0	0	0
726	CPI-SS052B38F1C	CCL22_CCR4	simple:O00626	simple:P51679	CCL22	CCR4	TRUE	FALSE	TRUE	curated	FALSE	0	0	0	0	0	0	0	0	0	0	0	0	0	0	0	0	0	0	0	0	0	0	0	0	0	0	0	0	0	0.01	0	0.012	0	0.008	0.009	0	0	0
727	CPI-SS04641FE5F	CCL3L1_DPP4	simple:P16619	simple:P27487	CCL3L1	DPP4	TRUE	FALSE	TRUE	I2D	FALSE	0.006	0.006	0.007	0.007	0.011	0.022	0.015	0	0.022	0.009	0.025	0.008	0.007	0	0.009	0.034	0.005	0.008	0.01	0.005	0.037	0.185	0.246	0.06	0.015	0.01	0.017	0.017	0.011	0.083	0.082	0.083	0.084	0.087	0.099	0.092	0	0.099
728	CPI-SS006FB5198	GCG_DPP4	simple:P01275	simple:P27487	GCG	DPP4	TRUE	FALSE	TRUE	InnateDB-All,MINT	FALSE	0	0	0	0	0	0	0	0	0	0	0	0	0	0	0	0	0	0	0	0	0	0	0	0	0	0	0	0	0	0	0	0	0	0	0	0	0	0
729	CPI-SS0AEC33FF1	CCL22_DPP4	simple:O00626	simple:P27487	CCL22	DPP4	TRUE	FALSE	TRUE	curated	FALSE	0	0	0	0	0	0	0	0	0	0	0	0	0	0	0	0	0	0	0	0	0	0	0	0	0	0	0	0	0	0.011	0.01	0.011	0.012	0.015	0.027	0.02	0	0.027
730	CPI-SS0CC738ABC	CXCL11_DPP4	simple:O14625	simple:P27487	CXCL11	DPP4	TRUE	FALSE	TRUE	curated	FALSE	0.005	0.005	0.006	0.006	0.009	0.021	0.014	0	0.021	0.008	0.024	0.006	0.006	0	0.008	0.033	0.004	0.007	0.008	0.004	0.036	0.184	0.245	0.059	0.014	0.009	0.015	0.016	0.01	0	0	0	0	0	0	0	0	0
731	CPI-SS0F9BBC31B	VIP_DPP4	simple:P01282	simple:P27487	VIP	DPP4	TRUE	FALSE	TRUE	InnateDB-All,MINT	FALSE	0	0	0	0	0	0	0	0	0	0	0	0	0	0	0	0	0	0	0	0	0	0	0	0	0	0	0	0	0	0	0	0	0	0	0	0	0	0
732	CPI-SS0FDAB7BA8	CXCL10_DPP4	simple:P02778	simple:P27487	CXCL10	DPP4	TRUE	FALSE	TRUE	curated	FALSE	0.008	0.008	0.009	0.009	0.012	0.024	0.017	0	0.024	0.011	0.027	0.009	0.009	0	0.01	0.035	0.007	0.01	0.011	0.007	0.039	0.187	0.248	0.062	0.017	0.012	0.018	0.019	0.013	0.008	0.008	0.009	0.009	0.012	0.024	0.017	0	0.024
733	CPI-SS0FAE7ABEF	PYY_DPP4	simple:P10082	simple:P27487	PYY	DPP4	TRUE	FALSE	TRUE	InnateDB-All,MINT	FALSE	0	0	0	0	0	0	0	0	0	0	0	0	0	0	0	0	0	0	0	0	0	0	0	0	0	0	0	0	0	0	0	0	0	0	0	0	0	0
734	CPI-SS0652F5D15	NPPB_DPP4	simple:P16860	simple:P27487	NPPB	DPP4	TRUE	FALSE	TRUE	InnateDB-All,MINT	FALSE	0	0	0	0	0	0	0	0	0	0	0	0	0	0	0	0	0	0	0	0	0	0	0	0	0	0	0	0	0	0	0	0	0	0	0	0	0	0
735	CPI-SS0D377BBBF	ADCYAP1_DPP4	simple:P18509	simple:P27487	ADCYAP1	DPP4	TRUE	FALSE	TRUE	InnateDB-All,MINT	FALSE	0.006	0.005	0.006	0.007	0.01	0.022	0.015	0	0.022	0.009	0.025	0.007	0.007	0	0.008	0.033	0.005	0.008	0.009	0.005	0.037	0.185	0.246	0.06	0.015	0.01	0.016	0.017	0.01	0	0	0	0	0	0	0	0	0
736	CPI-SS0CDAC688B	CXCL2_DPP4	simple:P19875	simple:P27487	CXCL2	DPP4	TRUE	FALSE	TRUE	curated	FALSE	0.083	0.082	0.083	0.084	0.087	0.099	0.092	0	0.099	0.086	0.102	0.084	0.084	0	0.085	0.11	0.082	0.085	0.086	0.082	0.114	0.262	0.323	0.137	0.092	0.087	0.093	0.094	0.087	0.027	0.027	0.028	0.028	0.031	0.043	0.036	0	0.043
737	CPI-SS01A6823FA	PF4_CXCR3	simple:P02776	simple:P49682	PF4	CXCR3	TRUE	FALSE	TRUE	curated	FALSE	0	0	0	0	0	0	0	0	0	0	0	0	0	0	0	0	0	0	0	0	0	0	0	0	0	0	0	0	0	0	0	0	0	0	0	0	0	0
738	CPI-SS09FAC4977	CXCL11_CXCR3	simple:O14625	simple:P49682	CXCL11	CXCR3	TRUE	FALSE	TRUE	curated	FALSE	0.002	0.004	0.055	0.005	0.054	0	0.003	0.028	0.004	0.005	0	0.011	0.003	0	0.064	0.048	0.004	0.005	0.012	0	0.002	0	0.002	0.003	0.006	0.004	0	0.002	0.003	0	0	0	0	0	0	0	0	0
739	CPI-SS080683E15	CXCL10_CXCR3	simple:P02778	simple:P49682	CXCL10	CXCR3	TRUE	FALSE	TRUE	curated	FALSE	0.005	0.007	0.058	0.008	0.057	0	0.006	0.031	0.006	0.008	0	0.014	0.006	0	0.067	0.051	0.007	0.008	0.015	0	0.005	0	0.005	0.006	0.009	0.006	0	0.005	0.006	0.006	0.007	0.059	0.008	0.057	0	0.007	0.031	0.007
740	CPI-SS0EFE0B07A	CXCL12_CXCR3	simple:P48061	simple:P49682	CXCL12	CXCR3	TRUE	FALSE	TRUE	guidetopharmacology.org	FALSE	0.009	0.011	0.062	0.012	0.06	0	0.01	0.034	0.01	0.011	0	0.018	0.01	0	0.071	0.055	0.01	0.011	0.019	0	0.009	0	0.009	0.01	0.012	0.01	0	0.009	0.009	0	0	0	0	0	0	0	0	0
741	CPI-SS0C62E5DD8	CXCL1_CXCR1	simple:P09341	simple:P25024	CXCL1	CXCR1	TRUE	FALSE	TRUE	curated	FALSE	0	0	0	0	0	0	0	0	0	0.012	0	0.022	0	0	0.013	0.012	0.012	0	0.012	0	0	0.018	0	0	0	0	0	0	0	0	0	0	0	0	0	0	0	0
742	CPI-SS0698C4DC4	CXCL8_CXCR1	simple:P10145	simple:P25024	CXCL8	CXCR1	TRUE	FALSE	TRUE	curated	FALSE	0	0	0	0	0	0	0	0	0	0.029	0	0.04	0	0	0.031	0.029	0.029	0	0.029	0	0	0.035	0	0	0	0	0	0	0	0	0	0	0	0	0	0	0	0
743	CPI-SS040630206	CXCL2_CXCR1	simple:P19875	simple:P25024	CXCL2	CXCR1	TRUE	FALSE	TRUE	I2D	FALSE	0	0	0	0	0	0	0	0	0	0.08	0	0.09	0	0	0.081	0.08	0.079	0	0.079	0	0	0.086	0	0	0	0	0	0	0	0	0	0	0	0	0	0	0	0
744	CPI-SS07AB1C381	PPBP_CXCR1	simple:P02775	simple:P25024	PPBP	CXCR1	TRUE	FALSE	TRUE	curated	FALSE	0	0	0	0	0	0	0	0	0	0.002	0	0.012	0	0	0.003	0.002	0.002	0	0.002	0	0	0.008	0	0	0	0	0	0	0	0	0	0	0	0	0	0	0	0
745	CPI-SS0D04AE221	CXCL3_CXCR1	simple:P19876	simple:P25024	CXCL3	CXCR1	TRUE	FALSE	TRUE	I2D	FALSE	0	0	0	0	0	0	0	0	0	0.028	0	0.038	0	0	0.029	0.027	0.027	0	0.027	0	0	0.033	0	0	0	0	0	0	0	0	0	0	0	0	0	0	0	0
746	CPI-SS08102DC9E	CXCL1_CXCR2	simple:P09341	simple:P25025	CXCL1	CXCR2	TRUE	FALSE	TRUE	curated	FALSE	0.013	0	0	0.018	0	0	0	0	0	0	0	0.036	0.014	0	0.013	0.012	0.012	0	0.012	0.012	0	0	0.012	0.013	0	0.012	0	0	0	0.005	0	0	0.01	0	0	0	0	0
747	CPI-SS0315F51DD	CXCL8_CXCR2	simple:P10145	simple:P25025	CXCL8	CXCR2	TRUE	FALSE	TRUE	curated	FALSE	0.03	0	0	0.035	0	0	0	0	0	0	0	0.054	0.031	0	0.03	0.029	0.029	0	0.03	0.03	0	0	0.03	0.03	0	0.029	0	0	0	0.015	0	0	0.021	0	0	0	0	0
748	CPI-SS0F562FEA5	CXCL2_CXCR2	simple:P19875	simple:P25025	CXCL2	CXCR2	TRUE	FALSE	TRUE	curated	FALSE	0.08	0	0	0.086	0	0	0	0	0	0	0	0.104	0.081	0	0.081	0.08	0.08	0	0.08	0.08	0	0	0.08	0.081	0	0.08	0	0	0	0.025	0	0	0.03	0	0	0	0	0
749	CPI-SS0C491A3C1	PPBP_CXCR2	simple:P02775	simple:P25025	PPBP	CXCR2	TRUE	FALSE	TRUE	curated	FALSE	0.003	0	0	0.008	0	0	0	0	0	0	0	0.026	0.004	0	0.003	0.002	0.002	0	0.002	0.003	0	0	0.002	0.003	0	0.002	0	0	0	0	0	0	0	0	0	0	0	0
750	CPI-SS09185EA8F	CXCL3_CXCR2	simple:P19876	simple:P25025	CXCL3	CXCR2	TRUE	FALSE	TRUE	curated	FALSE	0.028	0	0	0.034	0	0	0	0	0	0	0	0.052	0.029	0	0.028	0.027	0.028	0	0.028	0.028	0	0	0.028	0.028	0	0.027	0	0	0	0.005	0	0	0.01	0	0	0	0	0
751	CPI-SS056993231	GCG_GCGR	simple:P01275	simple:P47871	GCG	GCGR	TRUE	FALSE	TRUE	I2D	FALSE	0	0	0	0	0	0	0	0	0	0	0	0	0	0	0	0	0	0	0	0	0	0	0	0	0	0	0	0	0	0	0	0	0	0	0	0	0	0
752	CPI-SS00D9A2FD0	IAPP_CALCR	simple:P10997	simple:P30988	IAPP	CALCR	TRUE	FALSE	TRUE	guidetopharmacology.org	FALSE	0.004	0	0	0.004	0	0	0.006	0	0	0	0	0	0	0	0	0.003	0.005	0.004	0.003	0.004	0	0	0.003	0.003	0	0	0	0	0	0	0	0	0	0	0	0	0	0
753	CPI-SS015B2F961	CALCA_CALCR	simple:P01258	simple:P30988	CALCA	CALCR	TRUE	FALSE	TRUE	guidetopharmacology.org	FALSE	0.002	0	0	0.003	0	0	0.004	0	0	0	0	0	0	0	0	0.001	0.003	0.002	0.002	0.002	0	0	0.001	0.002	0	0	0	0	0	0	0	0	0	0	0	0	0	0
754	CPI-SS0F531DDEB	CALCA_CALCR	simple:P06881	simple:P30988	CALCA	CALCR	TRUE	FALSE	TRUE	guidetopharmacology.org	FALSE	0.002	0	0	0.003	0	0	0.004	0	0	0	0	0	0	0	0	0.001	0.003	0.002	0.002	0.002	0	0	0.001	0.002	0	0	0	0	0	0	0	0	0	0	0	0	0	0
755	CPI-SS07CF0C6E7	CALCB_CALCR	simple:P10092	simple:P30988	CALCB	CALCR	TRUE	FALSE	TRUE	guidetopharmacology.org	FALSE	0	0	0	0	0	0	0	0	0	0	0	0	0	0	0	0	0	0	0	0	0	0	0	0	0	0	0	0	0	0	0	0	0	0	0	0	0	0
756	CPI-SS06C0074BD	CCL21_CCR7	simple:O00585	simple:P32248	CCL21	CCR7	TRUE	FALSE	TRUE	curated	FALSE	0.016	0.172	0.02	0.017	0.019	0	0.018	0	0.024	0.023	0.017	0.017	0.016	0	0.038	0.09	0.057	0.027	0.032	0.016	0.019	0	0.018	0.019	0.018	0.017	0	0.017	0.02	0	0	0	0	0	0	0	0	0
757	CPI-SS039863E62	CCL25_CCR9	simple:O15444	simple:P51686	CCL25	CCR9	TRUE	FALSE	TRUE	curated	FALSE	0	0	0	0	0	0	0	0	0	0	0	0	0	0	0	0	0	0	0	0	0	0	0	0	0	0	0	0	0	0	0	0	0	0	0	0	0	0
758	CPI-SS0C2437E0D	CXCL13_CXCR5	simple:O43927	simple:P32302	CXCL13	CXCR5	TRUE	FALSE	TRUE	curated	FALSE	0	0	0	0	0	0	0	0	0	0	0	0	0	0	0	0	0	0	0	0	0	0	0	0	0	0	0	0	0	0	0.049	0.008	0	0.009	0	0.009	0	0
759	CPI-SS0747FCACD	CXCL11_ACKR3	simple:O14625	simple:P25106	CXCL11	ACKR3	TRUE	FALSE	TRUE	guidetopharmacology.org	FALSE	0.006	0.005	0.002	0.002	0	0.024	0	0	0	0.011	0.019	0.002	0.009	0	0	0.001	0.01	0.008	0.005	0.003	0.108	0.024	0.024	0.006	0.045	0.091	0.164	0.031	0.031	0	0	0	0	0	0	0	0	0
760	CPI-SS07835EECF	VIP_AVPR1A	simple:P01282	simple:P37288	VIP	AVPR1A	TRUE	FALSE	TRUE	IMEx,IntAct	FALSE	0	0	0	0	0	0	0	0	0	0	0	0	0	0	0	0	0	0	0	0	0	0	0	0	0	0	0	0	0	0	0	0	0	0	0	0	0	0
761	CPI-SS00399ED03	AVP_AVPR1A	simple:P01185	simple:P37288	AVP	AVPR1A	TRUE	FALSE	TRUE	I2D,IMEx,IntAct	FALSE	0.004	0	0	0	0	0.008	0.003	0	0	0.035	0.035	0	0	0	0	0	0	0	0.003	0	0	0	0	0	0.003	0.003	0	0	0.019	0	0	0	0	0	0	0	0	0
762	CPI-SS0C8A09915	VIP_VIPR1	simple:P01282	simple:P32241	VIP	VIPR1	TRUE	FALSE	TRUE	guidetopharmacology.org	FALSE	0	0	0	0	0	0	0	0	0	0	0	0	0	0	0	0	0	0	0	0	0	0	0	0	0	0	0	0	0	0	0	0	0	0	0	0	0	0
763	CPI-SS062DED513	ADCYAP1_VIPR1	simple:P18509	simple:P32241	ADCYAP1	VIPR1	TRUE	FALSE	TRUE	I2D	FALSE	0.004	0	0.002	0.008	0	0	0.048	0	0	0.014	0.005	0.003	0.009	0	0	0.005	0.003	0.005	0.004	0	0	0	0	0	0.003	0.003	0	0.003	0.006	0	0	0	0	0	0	0	0	0
764	CPI-SS0EC70F078	SCT_VIPR1	simple:P09683	simple:P32241	SCT	VIPR1	TRUE	FALSE	TRUE	I2D,InnateDB-All	FALSE	0.002	0	0.001	0.007	0	0	0.046	0	0	0.013	0.003	0.001	0.008	0	0	0.004	0.002	0.004	0.002	0	0	0	0	0	0.002	0.001	0	0.002	0.005	0	0	0	0	0	0	0	0	0
765	CPI-SS05B60E59C	VIP_VIPR2	simple:P01282	simple:P41587	VIP	VIPR2	TRUE	FALSE	TRUE	I2D	FALSE	0	0	0	0	0	0	0	0	0	0	0	0	0	0	0	0	0	0	0	0	0	0	0	0	0	0	0	0	0	0	0	0	0	0	0	0	0	0
766	CPI-SS02CCE14A7	ADCYAP1_VIPR2	simple:P18509	simple:P41587	ADCYAP1	VIPR2	TRUE	FALSE	TRUE	I2D	FALSE	0	0	0.003	0	0.014	0	0	0	0	0.003	0.015	0.027	0	0	0	0.006	0	0.002	0.004	0	0	0	0	0.003	0	0	0	0	0.027	0	0	0	0	0	0	0	0	0
767	CPI-SS0445D021B	PYY_NPY5R	simple:P10082	simple:Q15761	PYY	NPY5R	TRUE	FALSE	TRUE	I2D	FALSE	0	0	0	0	0	0	0	0	0	0	0	0	0	0	0	0	0	0	0	0	0	0	0	0	0	0	0	0	0	0	0	0	0	0	0	0	0	0
768	CPI-SS0C2000B56	PPY_NPY5R	simple:P01298	simple:Q15761	PPY	NPY5R	TRUE	FALSE	TRUE	guidetopharmacology.org	FALSE	0	0	0	0	0	0	0	0	0	0	0	0	0	0	0	0	0	0	0	0	0	0	0	0	0	0	0	0	0	0	0	0	0	0	0	0	0	0
769	CPI-SS0A9F17199	PYY_NPY1R	simple:P10082	simple:P25929	PYY	NPY1R	TRUE	FALSE	TRUE	guidetopharmacology.org	FALSE	0	0	0	0	0	0	0	0	0	0	0	0	0	0	0	0	0	0	0	0	0	0	0	0	0	0	0	0	0	0	0	0	0	0	0	0	0	0
770	CPI-SS0FEF2FF5D	PYY_NPY2R	simple:P10082	simple:P49146	PYY	NPY2R	TRUE	FALSE	TRUE	guidetopharmacology.org	FALSE	0	0	0	0	0	0	0	0	0	0	0	0	0	0	0	0	0	0	0	0	0	0	0	0	0	0	0	0	0	0	0	0	0	0	0	0	0	0
771	CPI-SS023D39112	NPPB_NPR3	simple:P16860	simple:P17342	NPPB	NPR3	TRUE	FALSE	TRUE	I2D,InnateDB-All	FALSE	0	0	0	0	0	0	0	0	0	0	0	0	0	0	0	0	0	0	0	0	0	0	0	0	0	0	0	0	0	0	0	0	0	0	0	0	0	0
772	CPI-SS04A7BCE8D	NPPA_NPR3	simple:P01160	simple:P17342	NPPA	NPR3	TRUE	FALSE	TRUE	I2D,InnateDB-All	FALSE	0	0	0	0	0	0	0	0	0	0	0	0	0	0	0	0	0	0	0	0	0	0	0	0	0	0	0	0	0	0.016	0.017	0.004	0.006	0.005	0.043	0.026	0.009	0.005
773	CPI-SS0779676D0	NPPB_NPR2	simple:P16860	simple:P20594	NPPB	NPR2	TRUE	FALSE	TRUE	I2D,InnateDB-All	FALSE	0	0	0	0	0	0	0	0	0	0	0	0	0	0	0	0	0	0	0	0	0	0	0	0	0	0	0	0	0	0	0	0	0	0	0	0	0	0
774	CPI-SS0230EE330	NPPA_NPR2	simple:P01160	simple:P20594	NPPA	NPR2	TRUE	FALSE	TRUE	I2D,InnateDB-All	FALSE	0	0	0	0	0	0	0	0	0	0	0	0	0	0	0	0	0	0	0	0	0	0	0	0	0	0	0	0	0	0.01	0	0.003	0	0.004	0.012	0.014	0	0
775	CPI-SS0098B5107	ADCYAP1_SCTR	simple:P18509	simple:P47872	ADCYAP1	SCTR	TRUE	FALSE	TRUE	I2D,InnateDB-All	FALSE	0	0	0	0	0	0	0.004	0	0	0.006	0	0	0	0	0	0.002	0	0.003	0	0	0	0.007	0	0	0.004	0	0.007	0	0.026	0	0	0	0	0	0	0	0	0
776	CPI-SS021F26C73	SCT_SCTR	simple:P09683	simple:P47872	SCT	SCTR	TRUE	FALSE	TRUE	guidetopharmacology.org	FALSE	0	0	0	0	0	0	0.003	0	0	0.005	0	0	0	0	0	0.001	0	0.001	0	0	0	0.006	0	0	0.002	0	0.006	0	0.025	0	0	0	0	0	0	0	0	0
777	CPI-SS0133239EA	ADCYAP1_ADCYAP1R1	simple:P18509	simple:P41586	ADCYAP1	ADCYAP1R1	TRUE	FALSE	TRUE	I2D,IMEx	FALSE	0	0	0	0	0	0	0.005	0	0	0	0	0	0	0	0	0	0.003	0	0.003	0	0	0	0	0.003	0	0	0.014	0	0	0	0	0	0	0	0	0	0	0
778	CPI-SS0BC7CD11B	LGALS9_MET	simple:O00182	simple:P08581	LGALS9	MET	TRUE	FALSE	TRUE	InnateDB-All	FALSE	0.046	0	0.044	0.046	0	0.048	0	0.049	0.048	0.044	0.047	0.044	0	0	0	0.044	0.045	0.044	0.046	0	0.071	0.219	0.123	0.084	0.049	0.073	0.068	0.049	0.045	0.02	0	0.018	0.02	0	0.022	0	0.023	0.022
779	CPI-SS0419B80C4	LGALS9_LRP1	simple:O00182	simple:Q07954	LGALS9	LRP1	TRUE	FALSE	TRUE	InnateDB-All	FALSE	0.058	0.047	0.046	0.212	0	0.054	0.062	0.05	0.062	0.113	0.246	0.046	0.132	0	0.045	0.046	0.224	0.235	0.102	0.14	0.06	0.086	0.106	0.07	0.055	0.054	0.067	0.055	0.098	0.032	0.021	0.02	0.186	0	0.028	0.036	0.024	0.036
780	CPI-SS02928C71A	PDGFB_LRP1	simple:P01127	simple:Q07954	PDGFB	LRP1	TRUE	FALSE	TRUE	I2D,InnateDB-All	FALSE	0.09	0.079	0.077	0.244	0	0.086	0.094	0.081	0.093	0.144	0.277	0.077	0.164	0	0.077	0.078	0.256	0.266	0.133	0.171	0.092	0.118	0.137	0.102	0.087	0.086	0.098	0.086	0.13	0.026	0.015	0.013	0.18	0	0.022	0.03	0.018	0.029
781	CPI-SS006C6537E	MDK_LRP1	simple:P21741	simple:Q07954	MDK	LRP1	TRUE	FALSE	TRUE	I2D,InnateDB-All	FALSE	0.076	0.065	0.063	0.23	0	0.072	0.08	0.068	0.079	0.131	0.264	0.064	0.15	0	0.063	0.064	0.242	0.253	0.12	0.157	0.078	0.104	0.124	0.088	0.073	0.072	0.084	0.073	0.116	0.019	0.008	0.007	0.173	0	0.016	0.023	0.011	0.023
782	CPI-SS0984C2931	WNT3A_LRP1	simple:P56704	simple:Q07954	WNT3A	LRP1	TRUE	FALSE	TRUE	I2D	FALSE	0	0	0	0	0	0	0	0	0	0	0	0	0	0	0	0	0	0	0	0	0	0	0	0	0	0	0	0	0	0	0	0	0	0	0	0	0	0
783	CPI-SS014958F32	LGALS9_CD47	simple:O00182	simple:Q08722	LGALS9	CD47	TRUE	FALSE	TRUE	InnateDB-All	FALSE	0.105	0.181	0.144	0.122	0.159	0.111	0.108	0.179	0.139	0.111	0.148	0.276	0.235	0.139	0.115	0.157	0.151	0.174	0.1	0.115	0.138	0.223	0.111	0.081	0.141	0.122	0.112	0.093	0.1	0.079	0.155	0.118	0.096	0.133	0.085	0.082	0.153	0.113
784	CPI-SS0339AE950	SIRPA_CD47	simple:P78324	simple:Q08722	SIRPA	CD47	FALSE	TRUE	TRUE	curated	FALSE	0.067	0.144	0.107	0.085	0.122	0.073	0.071	0.142	0.101	0.074	0.11	0.239	0.197	0.101	0.078	0.119	0.114	0.136	0.063	0.077	0.1	0.185	0.074	0.044	0.103	0.084	0.075	0.055	0.062	0.066	0.142	0.105	0.083	0.12	0.072	0.069	0.14	0.1
785	CPI-SS0A9FB762A	LGALS9_PTPRK	simple:O00182	simple:Q15262	LGALS9	PTPRK	TRUE	FALSE	TRUE	InnateDB-All	FALSE	0.075	0.047	0.048	0.044	0.046	0.065	0.08	0.047	0	0.138	0.084	0.045	0.044	0	0	0.045	0.045	0.045	0.046	0.047	0.079	0.153	0.099	0.064	0.115	0.117	0.142	0.08	0.103	0.049	0.021	0.022	0.018	0.02	0.039	0.054	0.021	0
786	CPI-SS0472C478C	BMP7_PTPRK	simple:P18075	simple:Q15262	BMP7	PTPRK	TRUE	FALSE	TRUE	InnateDB-All	FALSE	0.034	0.006	0.006	0.003	0.004	0.024	0.038	0.006	0	0.097	0.043	0.004	0.003	0	0	0.004	0.004	0.003	0.004	0.005	0.037	0.112	0.058	0.023	0.074	0.076	0.101	0.039	0.061	0	0	0	0	0	0	0	0	0
787	CPI-SS0CB863B46	WNT5A_PTPRK	simple:P41221	simple:Q15262	WNT5A	PTPRK	TRUE	FALSE	TRUE	InnateDB-All	FALSE	0	0	0	0	0	0	0	0	0	0	0	0	0	0	0	0	0	0	0	0	0	0	0	0	0	0	0	0	0	0	0	0	0	0	0	0	0	0
788	CPI-SS002DF6C31	LGALS9_SLC1A5	simple:O00182	simple:Q15758	LGALS9	SLC1A5	TRUE	FALSE	TRUE	I2D,InnateDB-All	FALSE	0.056	0.055	0.066	0.089	0.066	0.052	0.048	0.059	0.176	0.052	0.073	0.073	0.074	0.051	0.07	0.062	0.102	0.088	0.066	0.07	0.057	0.061	0.077	0.053	0.081	0.101	0.091	0.06	0.047	0.03	0.029	0.04	0.063	0.04	0.026	0.022	0.033	0.15
789	CPI-SS08877A081	LGALS9_COLEC12	simple:O00182	simple:Q5KU26	LGALS9	COLEC12	TRUE	FALSE	TRUE	InnateDB-All	FALSE	0.049	0	0.044	0.047	0.044	0.046	0.044	0	0	0.044	0.061	0.045	0.046	0	0	0.044	0.055	0.052	0.046	0.074	0.045	0	0	0.044	0.044	0.044	0.07	0.044	0.045	0.023	0	0.018	0.021	0.018	0.02	0.018	0	0
790	CPI-SS0E23CEB91	LGALS9_HAVCR2	simple:O00182	simple:Q8TDQ0	LGALS9	HAVCR2	TRUE	FALSE	TRUE	curated	FALSE	0.045	0.051	0.179	0.121	0.088	0	0	0.055	0.14	0.044	0.05	0.106	0.128	0.092	0.068	0.052	0.144	0.16	0.113	0.097	0	0.053	0.078	0.063	0.046	0.049	0.056	0.046	0.044	0.019	0.025	0.153	0.095	0.062	0	0	0.029	0.114
791	CPI-SS09C52F54E	LGALS9_SORL1	simple:O00182	simple:Q92673	LGALS9	SORL1	TRUE	FALSE	TRUE	InnateDB-All	FALSE	0.045	0.063	0.054	0.201	0.076	0.053	0.046	0.057	0.054	0.05	0.058	0.148	0.085	0.061	0.069	0.105	0.22	0.215	0.124	0.085	0.046	0.079	0.118	0.063	0.049	0.047	0	0.049	0.054	0.019	0.037	0.028	0.175	0.05	0.027	0.02	0.031	0.028
792	CPI-SS083CBFACD	MDK_SORL1	simple:P21741	simple:Q92673	MDK	SORL1	TRUE	FALSE	TRUE	InnateDB-All	FALSE	0.062	0.081	0.072	0.219	0.094	0.07	0.064	0.074	0.072	0.068	0.076	0.165	0.103	0.078	0.087	0.123	0.238	0.232	0.142	0.103	0.063	0.097	0.136	0.081	0.066	0.065	0	0.066	0.072	0.006	0.024	0.015	0.162	0.038	0.014	0.007	0.018	0.015
793	CPI-SS0D3C90DDA	WISP3_SORL1	simple:O95389	simple:Q92673	WISP3	SORL1	TRUE	FALSE	TRUE	InnateDB-All	FALSE	0	0	0	0	0	0	0	0	0	0	0	0	0	0	0	0	0	0	0	0	0	0	0	0	0	0	0	0	0	0	0	0	0	0	0	0	0	0
794	CPI-SS048346C2B	LGALS9_MRC2	simple:O00182	simple:Q9UBG0	LGALS9	MRC2	TRUE	FALSE	TRUE	InnateDB-All	FALSE	0.062	0.047	0.044	0.045	0.044	0.045	0.045	0	0	0.077	0.121	0	0.044	0	0	0.044	0.092	0.082	0.06	0.053	0.045	0	0.046	0.049	0.048	0.054	0.065	0.052	0.048	0.036	0.021	0.018	0.019	0.018	0.019	0.019	0	0
795	CPI-SS0014DB67C	CER1_MRC2	simple:O95813	simple:Q9UBG0	CER1	MRC2	TRUE	FALSE	TRUE	InnateDB-All	FALSE	0	0	0	0	0	0	0	0	0	0	0	0	0	0	0	0	0	0	0	0	0	0	0	0	0	0	0	0	0	0	0	0	0	0	0	0	0	0
796	CPI-SS05A26A1DE	PDGFB_PDGFRB	simple:P01127	simple:P09619	PDGFB	PDGFRB	TRUE	FALSE	TRUE	curated	FALSE	0.08	0	0.083	0.081	0.084	0.084	0.131	0	0.084	0.582	0.539	0.111	0.078	0	0	0.078	0.081	0.078	0.082	0.08	0.085	0	0.084	0.078	0.1	0.096	0.124	0.083	0.474	0.016	0	0.02	0.017	0.02	0.02	0.067	0	0.02
797	CPI-SS0FEEB187C	PDGFB_PDGFRA	simple:P01127	simple:P16234	PDGFB	PDGFRA	TRUE	FALSE	TRUE	curated	FALSE	0.08	0.083	0.075	0	0	0	0.086	0	0	0.078	0.111	0	0	0	0	0.075	0.075	0.075	0.075	0.078	0.077	0	0	0.075	0.075	0	0	0	0	0.016	0.02	0.011	0	0	0	0.023	0	0
798	CPI-SS0B70EB09E	PDGFA_PDGFRA	simple:P04085	simple:P16234	PDGFA	PDGFRA	TRUE	FALSE	TRUE	curated	FALSE	0.006	0.01	0.001	0	0	0	0.013	0	0	0.004	0.037	0	0	0	0	0.001	0.001	0.001	0.001	0.005	0.003	0	0	0.002	0.002	0	0	0	0	0.008	0.012	0.004	0	0	0	0.015	0	0
799	CPI-SC033E22B14	PDGFB_PDGFR complex	simple:P01127	complex:PDGFR complex	PDGFB		TRUE	FALSE	TRUE	curated	FALSE	0.08	0	0.075	0	0	0	0.086	0	0	0.078	0.111	0	0	0	0	0.075	0.075	0.075	0.075	0.078	0.077	0	0	0.075	0.075	0	0	0	0	0.016	0	0.011	0	0	0	0.023	0	0
800	CPI-SS0CB4F2FE4	PDGFB_ADGRV1	simple:P01127	simple:Q8WXG9	PDGFB	ADGRV1	TRUE	FALSE	TRUE	InnateDB-All	FALSE	0.084	0	0.077	0.077	0.076	0.089	0.092	0	0.083	0.079	0	0.077	0.076	0	0.076	0.077	0.078	0.082	0.08	0.083	0.09	0.078	0.105	0.081	0.085	0.091	0	0.078	0.077	0.02	0	0.013	0.013	0.012	0.025	0.028	0	0.019
801	CPI-SS023ABAE18	XCL1_ADGRV1	simple:P47992	simple:Q8WXG9	XCL1	ADGRV1	TRUE	FALSE	TRUE	InnateDB-All	FALSE	0	0	0	0	0	0	0	0	0	0	0	0	0	0	0	0	0	0	0	0	0	0	0	0	0	0	0	0	0	0.024	0	0.017	0.017	0.015	0.029	0.032	0	0.023
802	CPI-SS03D887978	IFNE_ADGRV1	simple:Q86WN2	simple:Q8WXG9	IFNE	ADGRV1	TRUE	FALSE	TRUE	InnateDB-All	FALSE	0	0	0	0	0	0	0	0	0	0	0	0	0	0	0	0	0	0	0	0	0	0	0	0	0	0	0	0	0	0	0	0	0	0	0	0	0	0
803	CPI-SS027E12A36	MDK_PTPRZ1	simple:P21741	simple:P23471	MDK	PTPRZ1	TRUE	FALSE	FALSE	curated	FALSE	0	0	0	0	0	0	0.063	0	0	0.062	0	0	0	0	0	0.061	0	0.063	0.061	0.063	0	0	0	0.062	0	0	0.067	0.062	0	0	0	0	0	0	0	0.007	0	0
804	CPI-SS04E690D72	PTN_PTPRZ1	simple:P21246	simple:P23471	PTN	PTPRZ1	TRUE	FALSE	FALSE	curated	FALSE	0	0	0	0	0	0	0.005	0	0	0.004	0	0	0	0	0	0.003	0	0.005	0.003	0.005	0	0	0	0.004	0	0	0.009	0.004	0	0	0	0	0	0	0	0	0	0
805	CPI-SS012AFC842	MDK_ALK	simple:P21741	simple:Q9UM73	MDK	ALK	TRUE	FALSE	TRUE	curated	FALSE	0	0	0.061	0.062	0	0.064	0	0	0	0	0	0	0	0	0	0	0	0.063	0	0.062	0	0	0	0.061	0	0	0	0	0.062	0	0	0.004	0.006	0	0.007	0	0	0
806	CPI-SS05D7900BF	PTN_ALK	simple:P21246	simple:Q9UM73	PTN	ALK	TRUE	FALSE	TRUE	curated	FALSE	0	0	0.003	0.004	0	0.006	0	0	0	0	0	0	0	0	0	0	0	0.005	0	0.004	0	0	0	0.003	0	0	0	0	0.004	0	0	0	0	0	0	0	0	0
807	CPI-SS048604E28	WNT3A_FZD8	simple:P56704	simple:Q9H461	WNT3A	FZD8	TRUE	FALSE	TRUE	IMEx,IntAct	FALSE	0	0	0	0	0	0	0	0	0	0	0	0	0	0	0	0	0	0	0	0	0	0	0	0	0	0	0	0	0	0	0	0	0	0	0	0	0	0
808	CPI-SS0193C3064	WNT1_FZD8	simple:P04628	simple:Q9H461	WNT1	FZD8	TRUE	FALSE	TRUE	I2D,InnateDB-All	FALSE	0	0	0	0	0	0	0	0	0	0	0	0	0	0	0	0	0	0	0	0	0	0	0	0	0	0	0	0	0	0	0	0	0	0	0	0	0	0
809	CPI-SS0D782F60B	WNT4_FZD8	simple:P56705	simple:Q9H461	WNT4	FZD8	TRUE	FALSE	TRUE	I2D	FALSE	0	0	0	0	0	0	0	0	0	0	0	0	0	0	0	0	0	0	0	0	0	0	0	0	0	0	0	0	0	0	0	0	0	0	0	0	0	0
810	CPI-SS080C0EEB8	WNT3A_FZD1	simple:P56704	simple:Q9UP38	WNT3A	FZD1	TRUE	FALSE	TRUE	I2D,InnateDB-All	FALSE	0	0	0	0	0	0	0	0	0	0	0	0	0	0	0	0	0	0	0	0	0	0	0	0	0	0	0	0	0	0	0	0	0	0	0	0	0	0
811	CPI-SS0B2D5BA95	WNT5A_FZD1	simple:P41221	simple:Q9UP38	WNT5A	FZD1	TRUE	FALSE	TRUE	curated	FALSE	0	0	0	0	0	0	0	0	0	0	0	0	0	0	0	0	0	0	0	0	0	0	0	0	0	0	0	0	0	0	0	0	0	0	0	0	0	0
812	CPI-SS0DC5ADBF1	WNT1_FZD1	simple:P04628	simple:Q9UP38	WNT1	FZD1	TRUE	FALSE	TRUE	curated	FALSE	0	0	0	0	0	0	0	0	0	0	0	0	0	0	0	0	0	0	0	0	0	0	0	0	0	0	0	0	0	0	0	0	0	0	0	0	0	0
813	CPI-SS0CA020C34	WNT4_FZD1	simple:P56705	simple:Q9UP38	WNT4	FZD1	TRUE	FALSE	TRUE	I2D	FALSE	0	0	0	0	0	0	0	0	0	0	0	0	0	0	0	0	0	0	0	0	0	0	0	0	0	0	0	0	0	0	0	0	0	0	0	0	0	0
814	CPI-SS0E4DE8215	WNT2_FZD1	simple:P09544	simple:Q9UP38	WNT2	FZD1	TRUE	FALSE	TRUE	I2D	FALSE	0.019	0	0.007	0.009	0.004	0	0.012	0	0	0.055	0.059	0.003	0.023	0	0	0.003	0.029	0.015	0.012	0.006	0.017	0.082	0.11	0.029	0.012	0.022	0.022	0.004	0.051	0	0	0	0	0	0	0	0	0
815	CPI-SS0E7523314	WNT3_FZD1	simple:P56703	simple:Q9UP38	WNT3	FZD1	TRUE	FALSE	TRUE	I2D	FALSE	0	0	0	0	0	0	0	0	0	0	0	0	0	0	0	0	0	0	0	0	0	0	0	0	0	0	0	0	0	0	0	0	0	0	0	0	0	0
816	CPI-SS0D81C6C1D	WNT7B_FZD1	simple:P56706	simple:Q9UP38	WNT7B	FZD1	TRUE	FALSE	TRUE	curated	FALSE	0	0	0	0	0	0	0	0	0	0	0	0	0	0	0	0	0	0	0	0	0	0	0	0	0	0	0	0	0	0	0	0	0	0	0	0	0	0
817	CPI-SS0261EA048	WNT3A_FZD2	simple:P56704	simple:Q14332	WNT3A	FZD2	TRUE	FALSE	TRUE	InnateDB-All	FALSE	0	0	0	0	0	0	0	0	0	0	0	0	0	0	0	0	0	0	0	0	0	0	0	0	0	0	0	0	0	0	0	0	0	0	0	0	0	0
818	CPI-SS01C2BA5C8	WNT5A_FZD2	simple:P41221	simple:Q14332	WNT5A	FZD2	TRUE	FALSE	TRUE	curated	FALSE	0	0	0	0	0	0	0	0	0	0	0	0	0	0	0	0	0	0	0	0	0	0	0	0	0	0	0	0	0	0	0	0	0	0	0	0	0	0
819	CPI-SS02C418D99	WNT2_FZD2	simple:P09544	simple:Q14332	WNT2	FZD2	TRUE	FALSE	TRUE	curated	FALSE	0.004	0	0.003	0.005	0.004	0	0	0.007	0	0	0	0	0.003	0.01	0	0	0.007	0.009	0.004	0.006	0.003	0	0	0.003	0.003	0	0	0	0.004	0	0	0	0	0	0	0	0	0
820	CPI-SS0097929A7	BMP7_SLAMF1	simple:P18075	simple:Q13291	BMP7	SLAMF1	TRUE	FALSE	TRUE	InnateDB-All	FALSE	0.003	0.005	0.008	0	0.005	0.011	0.003	0.049	0.008	0.002	0	0.005	0.003	0.025	0.058	0.02	0.003	0.003	0.004	0.003	0	0	0.003	0.003	0.002	0	0	0	0	0	0	0	0	0	0	0	0	0
821	CPI-SS0E32BEF02	WNT5A_FZD5	simple:P41221	simple:Q13467	WNT5A	FZD5	TRUE	FALSE	TRUE	curated	FALSE	0	0	0	0	0	0	0	0	0	0	0	0	0	0	0	0	0	0	0	0	0	0	0	0	0	0	0	0	0	0	0	0	0	0	0	0	0	0
822	CPI-SS05550A895	WNT7A_FZD5	simple:O00755	simple:Q13467	WNT7A	FZD5	TRUE	FALSE	TRUE	curated	FALSE	0.005	0	0.005	0.006	0.008	0	0	0	0	0.004	0	0.004	0.004	0.016	0.005	0.004	0.009	0.008	0.009	0.007	0.011	0.079	0.041	0.015	0.006	0.005	0	0.004	0.006	0	0	0	0	0	0	0	0	0
823	CPI-SS0D4F593F1	WNT5A_EPHA7	simple:P41221	simple:Q15375	WNT5A	EPHA7	TRUE	FALSE	TRUE	InnateDB-All	FALSE	0	0	0	0	0	0	0	0	0	0	0	0	0	0	0	0	0	0	0	0	0	0	0	0	0	0	0	0	0	0	0	0	0	0	0	0	0	0
824	CPI-SS01DCC7684	EFNA2_EPHA7	simple:O43921	simple:Q15375	EFNA2	EPHA7	FALSE	FALSE	TRUE	curated	FALSE	0	0	0	0	0	0	0	0	0	0	0	0	0	0	0	0	0	0	0	0	0	0	0	0	0	0	0	0	0	0	0	0	0	0	0	0	0	0
825	CPI-SS03E450F99	EFNA1_EPHA7	simple:P20827	simple:Q15375	EFNA1	EPHA7	TRUE	FALSE	TRUE	curated	FALSE	0.186	0	0.184	0.185	0.185	0.193	0	0	0	0.184	0	0.184	0	0	0.185	0.184	0	0.184	0.184	0	0.187	0.218	0.205	0.194	0	0.185	0	0	0	0.008	0	0.006	0.006	0.006	0.015	0	0	0
826	CPI-SS0D5DBB634	EFNA3_EPHA7	simple:P52797	simple:Q15375	EFNA3	EPHA7	FALSE	FALSE	TRUE	curated	FALSE	0.004	0	0.002	0.002	0.002	0.011	0	0	0	0.002	0	0.002	0	0	0.003	0.002	0	0.002	0.002	0	0.005	0.036	0.023	0.012	0	0.003	0	0	0	0.007	0	0.005	0.005	0.005	0.014	0	0	0
827	CPI-SS0F81DBF22	EFNA4_EPHA7	simple:P52798	simple:Q15375	EFNA4	EPHA7	TRUE	FALSE	TRUE	curated	FALSE	0.01	0	0.007	0.008	0.008	0.016	0	0	0	0.007	0	0.007	0	0	0.008	0.007	0	0.007	0.007	0	0.01	0.042	0.029	0.017	0	0.008	0	0	0	0.018	0	0.015	0.016	0.016	0.024	0	0	0
828	CPI-SS028688B7B	EFNA5_EPHA7	simple:P52803	simple:Q15375	EFNA5	EPHA7	FALSE	FALSE	TRUE	curated	FALSE	0	0	0	0	0	0	0	0	0	0	0	0	0	0	0	0	0	0	0	0	0	0	0	0	0	0	0	0	0	0	0	0	0	0	0	0	0	0
829	CPI-SS0C56C483F	WNT5A_ANTXR1	simple:P41221	simple:Q9H6X2	WNT5A	ANTXR1	TRUE	FALSE	TRUE	InnateDB-All	FALSE	0	0	0	0	0	0	0	0	0	0	0	0	0	0	0	0	0	0	0	0	0	0	0	0	0	0	0	0	0	0	0	0	0	0	0	0	0	0
830	CPI-SS0331C5A49	GDF11_ANTXR1	simple:O95390	simple:Q9H6X2	GDF11	ANTXR1	TRUE	FALSE	TRUE	InnateDB-All	FALSE	0.021	0	0.016	0	0.017	0	0.019	0	0	0.073	0.2	0.016	0.016	0	0	0.016	0.021	0.018	0.018	0.026	0.023	0	0.022	0.018	0.023	0.021	0.02	0.02	0.097	0.023	0	0.018	0	0.018	0	0.021	0	0
831	CPI-SS0E7CBFD03	WNT5A_ROR2	simple:P41221	simple:Q01974	WNT5A	ROR2	TRUE	FALSE	TRUE	I2D	FALSE	0	0	0	0	0	0	0	0	0	0	0	0	0	0	0	0	0	0	0	0	0	0	0	0	0	0	0	0	0	0	0	0	0	0	0	0	0	0
832	CPI-SS00A6240B6	WNT1_ROR2	simple:P04628	simple:Q01974	WNT1	ROR2	TRUE	FALSE	TRUE	InnateDB-All	FALSE	0	0	0	0	0	0	0	0	0	0	0	0	0	0	0	0	0	0	0	0	0	0	0	0	0	0	0	0	0	0	0	0	0	0	0	0	0	0
833	CPI-SS002673EFE	WNT5A_FZD3	simple:P41221	simple:Q9NPG1	WNT5A	FZD3	TRUE	FALSE	TRUE	curated	FALSE	0	0	0	0	0	0	0	0	0	0	0	0	0	0	0	0	0	0	0	0	0	0	0	0	0	0	0	0	0	0	0	0	0	0	0	0	0	0
834	CPI-SS014B0FCD2	WNT1_FZD3	simple:P04628	simple:Q9NPG1	WNT1	FZD3	TRUE	FALSE	TRUE	I2D	FALSE	0	0	0	0	0	0	0	0	0	0	0	0	0	0	0	0	0	0	0	0	0	0	0	0	0	0	0	0	0	0	0	0	0	0	0	0	0	0
835	CPI-SS0F26BB901	WNT2_FZD3	simple:P09544	simple:Q9NPG1	WNT2	FZD3	TRUE	FALSE	TRUE	curated	FALSE	0.005	0.005	0.004	0	0.006	0.014	0.011	0.024	0.017	0.019	0.01	0.006	0.006	0.013	0	0.005	0.003	0.004	0.006	0.003	0.006	0.03	0.02	0.012	0.003	0.009	0.011	0.004	0.014	0	0	0	0	0	0	0	0	0
836	CPI-SS073F3FAD5	WNT5A_ROR1	simple:P41221	simple:Q01973	WNT5A	ROR1	TRUE	FALSE	TRUE	IMEx	FALSE	0	0	0	0	0	0	0	0	0	0	0	0	0	0	0	0	0	0	0	0	0	0	0	0	0	0	0	0	0	0	0	0	0	0	0	0	0	0
837	CPI-SS0179FBFD3	TNFRSF10A_TNFSF10	simple:O00220	simple:P50591	TNFRSF10A	TNFSF10	TRUE	TRUE	FALSE	curated	FALSE	0.496	0.034	0.035	0.125	0.036	0.22	0.502	0.025	0.127	0.023	0.019	0.027	0.157	0	0.045	0.034	0.078	0.095	0.043	0.058	0.352	0.704	0.236	0.135	0.282	0.409	0.471	0.141	0.015	0.494	0.031	0.033	0.123	0.034	0.217	0.5	0.023	0.124
838	CPI-SS0AD0ED887	TNFRSF11B_TNFSF10	simple:O00300	simple:P50591	TNFRSF11B	TNFSF10	TRUE	FALSE	FALSE	curated	FALSE	0.5	0.038	0.039	0.129	0.04	0.224	0.506	0.029	0.131	0.027	0.023	0.031	0.161	0	0.049	0.038	0.082	0.099	0.047	0.062	0.356	0.708	0.24	0.139	0.286	0.413	0.475	0.145	0.019	0	0	0	0	0	0	0	0	0
839	CPI-SS0898D7F7F	TNFRSF10B_TNFSF10	simple:O14763	simple:P50591	TNFRSF10B	TNFSF10	TRUE	TRUE	FALSE	curated	FALSE	0.495	0.032	0.033	0.124	0.034	0.218	0.5	0.023	0.125	0.021	0.017	0.026	0.156	0	0.044	0.033	0.076	0.093	0.041	0.057	0.35	0.702	0.235	0.133	0.28	0.408	0.469	0.139	0.013	0.503	0.04	0.041	0.132	0.042	0.226	0.508	0.031	0.133
840	CPI-SS01ECFDA18	TNFRSF10C_TNFSF10	simple:O14798	simple:P50591	TNFRSF10C	TNFSF10	TRUE	TRUE	FALSE	curated	FALSE	0.493	0.03	0.031	0.122	0.032	0.216	0.498	0.021	0.123	0.019	0.015	0.023	0.153	0	0.042	0.03	0.074	0.091	0.039	0.054	0.348	0.7	0.233	0.131	0.278	0.405	0.467	0.137	0.011	0	0	0	0	0	0	0	0	0
841	CPI-SS023738D54	FGFR1_FGF3	simple:P11362	simple:P11487	FGFR1	FGF3	TRUE	TRUE	FALSE	I2D,InnateDB-All	FALSE	0	0	0	0	0	0	0.091	0	0	0	0	0	0	0	0	0	0.089	0	0	0	0	0	0	0	0	0	0	0	0	0	0	0	0	0	0	0	0	0
842	CPI-SS0E0BCE16F	FGFR1_FGF5	simple:P11362	simple:P12034	FGFR1	FGF5	TRUE	TRUE	FALSE	I2D,InnateDB-All	FALSE	0.09	0	0	0	0	0	0	0	0	0	0.09	0	0	0.103	0	0	0.089	0	0.089	0	0	0	0.089	0.089	0.089	0	0	0	0	0	0	0	0	0	0	0	0	0
843	CPI-SS039799099	FGFR1_NCAM1	simple:P11362	simple:P13591	FGFR1	NCAM1	TRUE	TRUE	TRUE	curated	FALSE	0.09	0	0.089	0	0.128	0.097	0.091	0.095	0	0.089	0.09	0.124	0.089	0	0	0.09	0.091	0.094	0.092	0	0.094	0	0.092	0	0.091	0.089	0	0.09	0.09	0	0	0	0	0	0	0	0	0
844	CPI-SS07833475A	FGFR1_FGF7	simple:P11362	simple:P21781	FGFR1	FGF7	TRUE	TRUE	FALSE	I2D	FALSE	0.091	0.092	0.089	0	0	0.103	0.092	0	0.094	0.095	0.116	0.09	0	0	0	0.09	0.09	0.09	0.09	0.092	0.093	0.094	0.097	0.093	0.09	0.091	0.094	0.09	0.099	0	0	0	0	0	0	0	0	0
845	CPI-SS038E93B77	FGFR1_FGF9	simple:P11362	simple:P31371	FGFR1	FGF9	TRUE	TRUE	FALSE	I2D,InnateDB-All	FALSE	0.09	0	0.09	0	0.09	0.11	0.095	0	0	0.09	0	0.091	0.09	0	0.093	0.09	0	0.092	0.092	0.091	0.092	0	0.089	0.09	0	0.09	0.093	0	0	0	0	0	0	0	0	0	0	0
846	CPI-SS0907A7598	FGFR2_FGF9	simple:P21802	simple:P31371	FGFR2	FGF9	TRUE	TRUE	FALSE	I2D,InnateDB-All	FALSE	0	0	0	0	0	0	0	0	0	0	0	0	0	0	0	0	0	0	0	0	0	0	0	0	0	0	0	0	0	0.004	0	0.004	0	0.005	0.024	0.01	0	0
847	CPI-SS0649EA05F	FGFR4_FGF9	simple:P22455	simple:P31371	FGFR4	FGF9	TRUE	TRUE	FALSE	I2D	FALSE	0.007	0	0.007	0	0.007	0.027	0.012	0	0	0.007	0	0.008	0.006	0	0.01	0.007	0	0.009	0.008	0.008	0.008	0	0.006	0.006	0	0.006	0.009	0	0	0	0	0	0	0	0	0	0	0
848	CPI-SS07A9A501C	FGFR3_FGF9	simple:P22607	simple:P31371	FGFR3	FGF9	TRUE	TRUE	FALSE	I2D,InnateDB-All	FALSE	0.002	0	0.002	0	0.003	0.022	0.008	0	0	0.003	0	0.003	0.002	0	0.005	0.002	0	0.005	0.004	0.003	0.004	0	0.001	0.002	0	0.002	0.005	0	0	0	0	0	0	0	0	0	0	0
849	CPI-SS0769B1FF3	FGFR1_FGF8	simple:P11362	simple:P55075	FGFR1	FGF8	TRUE	TRUE	FALSE	I2D,IMEx,InnateDB-All,IntAct	FALSE	0.092	0	0	0	0	0	0	0	0	0	0	0.089	0	0	0	0	0.089	0	0.089	0	0.091	0	0	0	0.09	0	0	0	0	0	0	0	0	0	0	0	0	0
850	CPI-SS07BA4A3B7	FGFR2_FGF8	simple:P21802	simple:P55075	FGFR2	FGF8	TRUE	TRUE	FALSE	I2D,IMEx,InnateDB-All,IntAct	FALSE	0	0	0	0	0	0	0	0	0	0	0	0	0	0	0	0	0	0	0	0	0	0	0	0	0	0	0	0	0	0.006	0	0	0	0	0	0	0	0
851	CPI-SS05C077A1E	FGFR4_FGF8	simple:P22455	simple:P55075	FGFR4	FGF8	TRUE	TRUE	FALSE	I2D	FALSE	0.009	0	0	0	0	0	0	0	0	0	0	0.005	0	0	0	0	0.005	0	0.006	0	0.007	0	0	0	0.006	0	0	0	0	0	0	0	0	0	0	0	0	0
852	CPI-SS0D99CC068	FGFR3_FGF8	simple:P22607	simple:P55075	FGFR3	FGF8	TRUE	TRUE	FALSE	I2D,IMEx,InnateDB-All	FALSE	0.004	0	0	0	0	0	0	0	0	0	0	0.001	0	0	0	0	0.001	0	0.002	0	0.003	0	0	0	0.002	0	0	0	0	0	0	0	0	0	0	0	0	0
853	CPI-SS07A0F4D73	FGFR1_FGF23	simple:P11362	simple:Q9GZV9	FGFR1	FGF23	TRUE	TRUE	FALSE	IMEx,InnateDB-All	FALSE	0.1	0	0.089	0.093	0.09	0	0.099	0	0.095	0.091	0	0.089	0.095	0.124	0.09	0.09	0.091	0.094	0.093	0	0	0	0.093	0.091	0.089	0.092	0	0.09	0.091	0	0	0	0	0	0	0	0	0
854	CPI-SS01D785DBA	FGFR2_FGF23	simple:P21802	simple:Q9GZV9	FGFR2	FGF23	TRUE	TRUE	FALSE	I2D,IMEx,InnateDB-All,IntAct	FALSE	0	0	0	0	0	0	0	0	0	0	0	0	0	0	0	0	0	0	0	0	0	0	0	0	0	0	0	0	0	0.015	0	0.003	0.007	0.004	0	0.013	0	0.01
855	CPI-SS0883B7EE4	FGFR3_FGF23	simple:P22607	simple:Q9GZV9	FGFR3	FGF23	TRUE	TRUE	FALSE	I2D	FALSE	0.012	0	0.001	0.005	0.002	0	0.011	0	0.007	0.003	0	0.001	0.007	0.036	0.002	0.002	0.004	0.006	0.006	0	0	0	0.006	0.003	0.001	0.004	0	0.002	0.003	0	0	0	0	0	0	0	0	0
856	CPI-SS0BF490275	FGFR1_KL	simple:P11362	simple:Q9UEF7	FGFR1	KL	TRUE	TRUE	FALSE	I2D	FALSE	0.104	0	0.09	0.09	0.091	0.113	0.118	0	0.093	0.09	0.094	0.092	0.092	0	0	0.091	0.089	0.089	0.089	0.09	0.099	0.165	0.147	0.1	0.109	0.114	0	0.102	0	0	0	0	0	0	0	0	0	0
857	CPI-SS06A0B20BD	FGFR2_EPHA4	simple:P21802	simple:P54764	FGFR2	EPHA4	TRUE	TRUE	TRUE	I2D,InnateDB-All	FALSE	0	0	0	0	0	0	0	0	0	0	0	0	0	0	0	0	0	0	0	0	0	0	0	0	0	0	0	0	0	0.052	0	0.005	0.005	0.015	0.056	0.055	0	0.007
858	CPI-SS0E63AB61E	EFNA2_EPHA4	simple:O43921	simple:P54764	EFNA2	EPHA4	FALSE	FALSE	TRUE	curated	FALSE	0	0	0	0	0	0	0	0	0	0	0	0	0	0	0	0	0	0	0	0	0	0	0	0	0	0	0	0	0	0	0	0	0	0	0	0	0	0
859	CPI-SS0EBFE1854	EFNA1_EPHA4	simple:P20827	simple:P54764	EFNA1	EPHA4	TRUE	FALSE	TRUE	curated	FALSE	0.233	0	0.186	0.185	0.196	0.236	0.235	0	0.188	0.187	0.197	0.192	0.185	0.19	0.187	0.198	0.185	0.187	0.185	0.185	0.227	0.188	0.199	0.189	0.222	0.229	0.229	0.205	0.196	0.055	0	0.008	0.007	0.018	0.058	0.057	0	0.009
860	CPI-SS05B4EB419	EFNA3_EPHA4	simple:P52797	simple:P54764	EFNA3	EPHA4	FALSE	FALSE	TRUE	curated	FALSE	0.051	0	0.004	0.003	0.014	0.054	0.053	0	0.005	0.005	0.015	0.01	0.003	0.008	0.005	0.016	0.003	0.005	0.003	0.003	0.045	0.006	0.017	0.007	0.04	0.047	0.047	0.022	0.013	0.054	0	0.007	0.006	0.017	0.057	0.056	0	0.008
861	CPI-SS0659DBE72	EFNA4_EPHA4	simple:P52798	simple:P54764	EFNA4	EPHA4	TRUE	FALSE	TRUE	curated	FALSE	0.056	0	0.009	0.009	0.019	0.06	0.059	0	0.011	0.01	0.021	0.015	0.008	0.013	0.01	0.021	0.008	0.011	0.008	0.008	0.05	0.012	0.022	0.012	0.046	0.052	0.053	0.028	0.019	0.065	0	0.017	0.017	0.028	0.068	0.067	0	0.019
862	CPI-SS0FC01B947	EFNA5_EPHA4	simple:P52803	simple:P54764	EFNA5	EPHA4	FALSE	FALSE	TRUE	curated	FALSE	0	0	0	0	0	0	0	0	0	0	0	0	0	0	0	0	0	0	0	0	0	0	0	0	0	0	0	0	0	0	0	0	0	0	0	0	0	0
863	CPI-SS087E0E3FB	EFNB2_EPHA4	simple:P52799	simple:P54764	EFNB2	EPHA4	FALSE	TRUE	TRUE	curated	FALSE	0.189	0	0.141	0.141	0.152	0.192	0.191	0	0.143	0.143	0.153	0.147	0.14	0.145	0.143	0.153	0.141	0.143	0.14	0.141	0.182	0.144	0.155	0.144	0.178	0.184	0.185	0.16	0.151	0.06	0	0.013	0.012	0.023	0.063	0.063	0	0.015
864	CPI-SS0816A4ED4	FGFR4_EPHA4	simple:P22455	simple:P54764	FGFR4	EPHA4	TRUE	TRUE	TRUE	I2D,InnateDB-All	FALSE	0.055	0	0.007	0.007	0.018	0.058	0.057	0	0.009	0.009	0.019	0.013	0.007	0.011	0.009	0.019	0.007	0.009	0.006	0.007	0.048	0.01	0.021	0.01	0.044	0.05	0.051	0.026	0.017	0	0	0	0	0	0	0	0	0
865	CPI-SS0D1AE5C79	FGFR3_EPHA4	simple:P22607	simple:P54764	FGFR3	EPHA4	TRUE	TRUE	TRUE	I2D,InnateDB-All	FALSE	0.05	0	0.003	0.003	0.013	0.054	0.053	0	0.005	0.004	0.015	0.009	0.002	0.007	0.004	0.015	0.002	0.005	0.002	0.002	0.044	0.006	0.016	0.006	0.04	0.046	0.047	0.022	0.013	0	0	0	0	0	0	0	0	0
866	CPI-SS00D9A0644	FGFR2_CD83	simple:P21802	simple:Q01151	FGFR2	CD83	TRUE	TRUE	TRUE	InnateDB-All	FALSE	0	0	0	0	0	0	0	0	0	0	0	0	0	0	0	0	0	0	0	0	0	0	0	0	0	0	0	0	0	0.036	0.339	0.018	0.346	0.042	0.075	0.024	0.016	0.453
867	CPI-SS02E314589	FGFR2_NECTIN1	simple:P21802	simple:Q15223	FGFR2	NECTIN1	TRUE	TRUE	TRUE	InnateDB-All	FALSE	0	0	0	0	0	0	0	0	0	0	0	0	0	0	0	0	0	0	0	0	0	0	0	0	0	0	0	0	0	0.009	0	0.006	0.008	0.004	0.014	0.005	0.015	0.018
868	CPI-SS02C29C238	FGFR3_NECTIN1	simple:P22607	simple:Q15223	FGFR3	NECTIN1	TRUE	TRUE	TRUE	InnateDB-All	FALSE	0.006	0	0.004	0.006	0.002	0.012	0.003	0.013	0.016	0.018	0.011	0.005	0.008	0	0	0.003	0.004	0.003	0.004	0	0.004	0	0.003	0.002	0.011	0.008	0	0.01	0.016	0	0	0	0	0	0	0	0	0
869	CPI-SS03F821467	CD96_NECTIN1	simple:P40200	simple:Q15223	CD96	NECTIN1	TRUE	TRUE	TRUE	curated	FALSE	0	0	0	0	0	0	0	0	0	0	0	0	0	0	0	0	0	0	0	0	0	0	0	0	0	0	0	0	0	0.019	0	0.016	0.018	0.014	0.025	0.015	0.025	0.029
870	CPI-SS0CC898553	FGFR2_PTPRR	simple:P21802	simple:Q15256	FGFR2	PTPRR	TRUE	TRUE	TRUE	InnateDB-All	FALSE	0	0	0	0	0	0	0	0	0	0	0	0	0	0	0	0	0	0	0	0	0	0	0	0	0	0	0	0	0	0.015	0	0.003	0	0.004	0.021	0.009	0	0.007
871	CPI-SS0658257AC	FGFR4_PTPRR	simple:P22455	simple:Q15256	FGFR4	PTPRR	TRUE	TRUE	TRUE	InnateDB-All	FALSE	0.018	0	0.005	0	0.006	0.024	0.011	0	0.01	0.007	0	0.007	0	0	0	0	0.006	0	0.006	0.006	0.008	0	0	0.006	0.023	0.018	0	0.015	0.007	0	0	0	0	0	0	0	0	0
872	CPI-SS098F416C1	FGFR2_XPR1	simple:P21802	simple:Q9UBH6	FGFR2	XPR1	TRUE	TRUE	TRUE	InnateDB-All	FALSE	0	0	0	0	0	0	0	0	0	0	0	0	0	0	0	0	0	0	0	0	0	0	0	0	0	0	0	0	0	0.012	0.006	0.013	0.024	0.013	0.044	0.014	0.009	0.009
873	CPI-SS0EB136379	WNT1_CD36	simple:P04628	simple:P16671	WNT1	CD36	TRUE	FALSE	TRUE	InnateDB	FALSE	0	0	0	0	0	0	0	0	0	0	0	0	0	0	0	0	0	0	0	0	0	0	0	0	0	0	0	0	0	0	0	0	0	0	0	0	0	0
874	CPI-SS0D8972B21	WNT1_RYK	simple:P04628	simple:P34925	WNT1	RYK	TRUE	FALSE	TRUE	I2D	FALSE	0	0	0	0	0	0	0	0	0	0	0	0	0	0	0	0	0	0	0	0	0	0	0	0	0	0	0	0	0	0	0	0	0	0	0	0	0	0
875	CPI-SS0A69F13A3	WNT4_SMO	simple:P56705	simple:Q99835	WNT4	SMO	TRUE	FALSE	TRUE	I2D	FALSE	0	0	0	0	0	0	0	0	0	0	0	0	0	0	0	0	0	0	0	0	0	0	0	0	0	0	0	0	0	0	0	0	0	0	0	0	0	0
876	CPI-SS016B7C7D6	BMP2_SMO	simple:P12643	simple:Q99835	BMP2	SMO	TRUE	FALSE	TRUE	I2D	FALSE	0	0	0.013	0	0	0.016	0	0	0	0.017	0.016	0.014	0	0	0	0.014	0.014	0.014	0.015	0.015	0.018	0	0.028	0.015	0.014	0.015	0	0.014	0.014	0	0	0.004	0	0	0.006	0	0	0
877	CPI-SS0C2561156	WNT2_FZD4	simple:P09544	simple:Q9ULV1	WNT2	FZD4	TRUE	FALSE	TRUE	curated	FALSE	0.106	0.005	0.004	0.007	0	0.04	0.109	0.014	0.012	0.027	0.033	0.004	0.004	0	0	0.006	0.008	0.004	0.005	0	0.12	0.011	0.044	0.013	0.209	0.178	0.095	0.074	0.021	0	0	0	0	0	0	0	0	0
878	CPI-SS0B8083B44	WNT7B_FZD4	simple:P56706	simple:Q9ULV1	WNT7B	FZD4	TRUE	FALSE	TRUE	curated	FALSE	0	0	0	0	0	0	0	0	0	0	0	0	0	0	0	0	0	0	0	0	0	0	0	0	0	0	0	0	0	0	0	0	0	0	0	0	0	0
879	CPI-SS01469637C	WNT2B_FZD4	simple:Q93097	simple:Q9ULV1	WNT2B	FZD4	TRUE	FALSE	TRUE	curated	FALSE	0.112	0.011	0.01	0.013	0	0.047	0.115	0.02	0.018	0.034	0.039	0.01	0.01	0	0	0.012	0.014	0.01	0.011	0	0.126	0.017	0.05	0.019	0.215	0.184	0.101	0.08	0.027	0	0	0	0	0	0	0	0	0
880	CPI-SS0A683CBC1	WNT7B_FZD10	simple:P56706	simple:Q9ULW2	WNT7B	FZD10	TRUE	FALSE	TRUE	curated	FALSE	0	0	0	0	0	0	0	0	0	0	0	0	0	0	0	0	0	0	0	0	0	0	0	0	0	0	0	0	0	0	0	0	0	0	0	0	0	0
881	CPI-SS0423580E5	DLL1_NOTCH2	simple:O00548	simple:Q04721	DLL1	NOTCH2	FALSE	FALSE	TRUE	curated	FALSE	0	0.035	0.025	0.093	0.03	0.034	0.025	0.036	0.031	0.047	0.078	0.031	0.131	0	0.033	0.03	0.078	0.059	0.046	0.035	0.022	0.049	0.062	0.029	0.023	0.025	0	0.027	0.059	0	0.018	0.009	0.076	0.014	0.018	0.008	0.02	0.014
882	CPI-SS060B82BBC	JAG1_NOTCH2	simple:P78504	simple:Q04721	JAG1	NOTCH2	FALSE	FALSE	TRUE	curated	FALSE	0	0.04	0.031	0.098	0.036	0.04	0.03	0.042	0.036	0.053	0.084	0.036	0.136	0	0.038	0.036	0.084	0.064	0.052	0.04	0.027	0.055	0.067	0.035	0.029	0.03	0	0.033	0.065	0	0	0	0	0	0	0	0	0
883	CPI-SS0E1A8414D	DLK1_NOTCH2	simple:P80370	simple:Q04721	DLK1	NOTCH2	FALSE	FALSE	TRUE	curated	FALSE	0	0.017	0.007	0.075	0.013	0.016	0.007	0.018	0.013	0.03	0.06	0.013	0.113	0	0.015	0.013	0.06	0.041	0.028	0.017	0.004	0.032	0.044	0.012	0.006	0.007	0	0.01	0.042	0	0	0	0	0	0	0	0	0
884	CPI-SS0FB5FE587	DLL1_NOTCH4	simple:O00548	simple:Q99466	DLL1	NOTCH4	FALSE	FALSE	TRUE	curated	FALSE	0.227	0.03	0.021	0.029	0.024	0.226	0.184	0	0.031	0.045	0.029	0.026	0.046	0	0.021	0.023	0.032	0.026	0.034	0.024	0.11	0.025	0.034	0.029	0.519	0.49	0.479	0.261	0.041	0.21	0.014	0.005	0.013	0.007	0.21	0.168	0	0.015
885	CPI-SS0837E9F59	JAG1_NOTCH4	simple:P78504	simple:Q99466	JAG1	NOTCH4	FALSE	FALSE	TRUE	curated	FALSE	0.232	0.036	0.027	0.034	0.029	0.232	0.19	0	0.037	0.05	0.034	0.031	0.052	0	0.026	0.028	0.037	0.032	0.04	0.029	0.115	0.031	0.039	0.034	0.525	0.496	0.485	0.267	0.047	0	0	0	0	0	0	0	0	0
886	CPI-SS0D37C7C70	DLK1_NOTCH4	simple:P80370	simple:Q99466	DLK1	NOTCH4	FALSE	FALSE	TRUE	curated	FALSE	0.209	0.012	0.004	0.011	0.006	0.209	0.167	0	0.014	0.027	0.011	0.008	0.029	0	0.003	0.005	0.014	0.008	0.017	0.006	0.092	0.008	0.016	0.011	0.501	0.473	0.462	0.243	0.024	0	0	0	0	0	0	0	0	0
887	CPI-SS047232C64	DLL1_NOTCH3	simple:O00548	simple:Q9UM47	DLL1	NOTCH3	FALSE	FALSE	TRUE	curated	FALSE	0.021	0	0.021	0.022	0	0.024	0.027	0.031	0.03	0.589	0.577	0.021	0.022	0	0	0.021	0.024	0.022	0.026	0.02	0.023	0	0.022	0.021	0.04	0.047	0.04	0.035	0.682	0.005	0	0.004	0.006	0	0.008	0.011	0.014	0.013
888	CPI-SS0B99F22A2	JAG1_NOTCH3	simple:P78504	simple:Q9UM47	JAG1	NOTCH3	FALSE	FALSE	TRUE	curated	FALSE	0.027	0	0.026	0.028	0	0.03	0.033	0.036	0.035	0.595	0.582	0.026	0.027	0	0	0.026	0.03	0.028	0.032	0.025	0.029	0	0.028	0.027	0.046	0.053	0.045	0.041	0.687	0	0	0	0	0	0	0	0	0
889	CPI-SS007AA9FDE	DLK1_NOTCH3	simple:P80370	simple:Q9UM47	DLK1	NOTCH3	FALSE	FALSE	TRUE	curated	FALSE	0.004	0	0.003	0.005	0	0.007	0.009	0.013	0.012	0.572	0.559	0.003	0.004	0	0	0.003	0.007	0.004	0.009	0.002	0.005	0	0.005	0.003	0.022	0.03	0.022	0.018	0.664	0	0	0	0	0	0	0	0	0
890	CPI-SS0F21DBF93	SCGB3A1_NOTCH3	simple:Q96QR1	simple:Q9UM47	SCGB3A1	NOTCH3	TRUE	FALSE	TRUE	InnateDB-All	FALSE	0.032	0	0.032	0.033	0	0.035	0.038	0.042	0.041	0.6	0.588	0.032	0.032	0	0	0.032	0.035	0.033	0.037	0.03	0.034	0	0.033	0.032	0.051	0.058	0.051	0.046	0.692	0	0	0	0	0	0	0	0	0
891	CPI-SS0938C6980	DLL4_NOTCH3	simple:Q9NR61	simple:Q9UM47	DLL4	NOTCH3	FALSE	FALSE	TRUE	curated	FALSE	0.056	0	0.056	0.057	0	0.059	0.062	0.066	0.065	0.624	0.612	0.056	0.056	0	0	0.056	0.059	0.057	0.061	0.054	0.058	0	0.057	0.056	0.075	0.082	0.075	0.07	0.716	0.005	0	0.004	0.006	0	0.008	0.011	0.014	0.013
892	CPI-SS035E5A708	DLL3_NOTCH3	simple:Q9NYJ7	simple:Q9UM47	DLL3	NOTCH3	FALSE	FALSE	TRUE	curated	FALSE	0	0	0	0	0	0	0	0	0	0	0	0	0	0	0	0	0	0	0	0	0	0	0	0	0	0	0	0	0	0	0	0	0	0	0	0	0	0
893	CPI-SS0BFB29A42	PLXNB2_PTN	simple:O15031	simple:P21246	PLXNB2	PTN	TRUE	TRUE	FALSE	I2D,IMEx,InnateDB-All,IntAct	FALSE	0.026	0	0.024	0.025	0.024	0.028	0.023	0	0	0.122	0.226	0.024	0.025	0	0	0.024	0.023	0.023	0.024	0	0.025	0.064	0.026	0.026	0.029	0.031	0	0.028	0.334	0.014	0	0.013	0.014	0.013	0.016	0.012	0	0
894	CPI-SS08FAC0A55	PLXNB2_SEMA4D	simple:O15031	simple:Q92854	PLXNB2	SEMA4D	FALSE	TRUE	TRUE	curated	FALSE	0.026	0.069	0.134	0.142	0.179	0.031	0.026	0.101	0.109	0.03	0.043	0.123	0.107	0.062	0.071	0.123	0.086	0.06	0.05	0.041	0.031	0.079	0.067	0.044	0.024	0.028	0.044	0.03	0	0.014	0.058	0.122	0.13	0.167	0.02	0.015	0.09	0.097
895	CPI-SS0CCCF7C69	PLXNB1_SEMA4D	simple:O43157	simple:Q92854	PLXNB1	SEMA4D	TRUE	TRUE	TRUE	curated	FALSE	0.008	0.051	0.116	0.124	0.16	0.013	0.008	0.083	0.091	0.011	0.025	0.105	0.089	0.043	0.052	0.105	0.067	0.042	0.031	0.023	0.013	0.06	0.048	0.026	0.006	0.01	0.025	0.012	0	0	0	0	0	0	0	0	0	0
896	CPI-SS06AA638A8	CD72_SEMA4D	simple:P21854	simple:Q92854	CD72	SEMA4D	FALSE	FALSE	TRUE	curated	FALSE	0.005	0.049	0.113	0.121	0.158	0.011	0.006	0.081	0.088	0.009	0.023	0.102	0.086	0.041	0.05	0.103	0.065	0.04	0.029	0.02	0.01	0.058	0.046	0.024	0.004	0.007	0.023	0.01	0	0.036	0.08	0.144	0.152	0.189	0.041	0.036	0.111	0.119
897	CPI-SS0C0A61F92	PLXNB2_SEMA4G	simple:O15031	simple:Q9NTN9	PLXNB2	SEMA4G	FALSE	TRUE	FALSE	curated	FALSE	0	0	0.024	0	0	0.025	0.025	0	0	0.024	0	0.023	0	0	0	0	0.024	0.024	0.023	0	0	0.075	0.038	0.027	0.024	0	0	0	0.024	0	0	0.012	0	0	0.013	0.013	0	0
898	CPI-SS0EBA5A4D8	VEGFD_KDR	simple:O43915	simple:P35968	VEGFD	KDR	TRUE	FALSE	TRUE	curated	FALSE	0.282	0.023	0.002	0.006	0	0.086	0.419	0	0.003	0.012	0.014	0.005	0.005	0.014	0.004	0.005	0.009	0.004	0.008	0.01	0.067	0	0.018	0.008	0.538	0.508	0.219	0.192	0.011	0	0	0	0	0	0	0	0	0
899	CPI-SS0C03F7CDC	VEGFA_KDR	simple:P15692	simple:P35968	VEGFA	KDR	TRUE	FALSE	TRUE	curated	FALSE	0.304	0.044	0.024	0.028	0	0.107	0.44	0	0.024	0.033	0.035	0.027	0.026	0.035	0.026	0.026	0.03	0.026	0.03	0.031	0.088	0	0.04	0.03	0.559	0.53	0.24	0.214	0.032	0.297	0.037	0.017	0.021	0	0.101	0.433	0	0.017
900	CPI-SS03156A825	LTA_LTBR	simple:P01374	simple:P36941	LTA	LTBR	TRUE	FALSE	TRUE	I2D	FALSE	0.066	0.011	0.005	0.089	0.009	0.085	0.071	0.022	0.009	0.074	0.063	0.008	0.061	0	0.006	0.007	0.068	0.086	0.045	0.057	0.107	0.092	0.11	0.072	0.059	0.068	0.087	0.031	0.052	0.075	0.02	0.014	0.099	0.018	0.094	0.08	0.031	0.018
901	CPI-SS0859C173B	TNFSF14_LTBR	simple:O43557	simple:P36941	TNFSF14	LTBR	TRUE	FALSE	TRUE	curated	FALSE	0.063	0.009	0.003	0.087	0.007	0.083	0.069	0.02	0.007	0.071	0.061	0.005	0.058	0	0.003	0.005	0.066	0.084	0.042	0.055	0.104	0.09	0.108	0.07	0.057	0.066	0.084	0.029	0.05	0	0	0	0	0	0	0	0	0
902	CPI-SS0110361CB	LTA_TNFRSF14	simple:P01374	simple:Q92956	LTA	TNFRSF14	TRUE	FALSE	TRUE	curated	FALSE	0.075	0.068	0.078	0.096	0.043	0.076	0.094	0.107	0.1	0.044	0.048	0.089	0.158	0.156	0.116	0.072	0.103	0.102	0.072	0.065	0.068	0.224	0.153	0.11	0.076	0.074	0.051	0.053	0.039	0.084	0.077	0.087	0.105	0.052	0.085	0.103	0.116	0.109
903	CPI-SS0C28FEC7D	TNFSF13_TNFRSF14	simple:O75888	simple:Q92956	TNFSF13	TNFRSF14	TRUE	FALSE	TRUE	I2D,InnateDB-All	FALSE	0	0	0	0	0	0	0	0	0	0	0	0	0	0	0	0	0	0	0	0	0	0	0	0	0	0	0	0	0	0	0	0	0	0	0	0	0	0
904	CPI-SS019C98396	TNFSF14_TNFRSF14	simple:O43557	simple:Q92956	TNFSF14	TNFRSF14	TRUE	FALSE	TRUE	curated	FALSE	0.073	0.066	0.075	0.094	0.04	0.074	0.092	0.105	0.098	0.042	0.046	0.086	0.155	0.154	0.114	0.069	0.101	0.1	0.07	0.062	0.066	0.222	0.151	0.107	0.074	0.072	0.049	0.051	0.036	0	0	0	0	0	0	0	0	0
905	CPI-SS0879B8E95	CD160_TNFRSF14	simple:O95971	simple:Q92956	CD160	TNFRSF14	FALSE	TRUE	TRUE	curated	FALSE	0	0	0	0	0	0	0	0	0	0	0	0	0	0	0	0	0	0	0	0	0	0	0	0	0	0	0	0	0	0	0	0	0	0	0	0	0	0
906	CPI-SS02ACCF1F7	MIF_TNFRSF14	simple:P14174	simple:Q92956	MIF	TNFRSF14	TRUE	FALSE	TRUE	I2D,IntAct	FALSE	0.162	0.155	0.165	0.183	0.13	0.163	0.181	0.194	0.187	0.131	0.136	0.176	0.245	0.243	0.203	0.159	0.19	0.189	0.159	0.152	0.156	0.311	0.24	0.197	0.163	0.161	0.139	0.14	0.126	0.129	0.122	0.131	0.15	0.097	0.13	0.148	0.161	0.154
907	CPI-SS08330207B	BTLA_TNFRSF14	simple:Q7Z6A9	simple:Q92956	BTLA	TNFRSF14	FALSE	TRUE	TRUE	guidetopharmacology.org	FALSE	0	0	0	0	0	0	0	0	0	0	0	0	0	0	0	0	0	0	0	0	0	0	0	0	0	0	0	0	0	0.111	0.105	0.114	0.133	0.079	0.113	0.131	0.144	0.136
908	CPI-SS0B89DD8C1	TNFSF13_TNFRSF17	simple:O75888	simple:Q02223	TNFSF13	TNFRSF17	TRUE	FALSE	TRUE	curated	FALSE	0	0	0	0	0	0	0	0	0	0	0	0	0	0	0	0	0	0	0	0	0	0	0	0	0	0	0	0	0	0	0	0	0	0	0	0	0	0
909	CPI-SS0C412B7DE	CD70_TNFRSF17	simple:P32970	simple:Q02223	CD70	TNFRSF17	TRUE	FALSE	TRUE	InnateDB-All	FALSE	0	0	0	0	0	0	0	0	0	0	0	0	0	0	0	0	0	0	0	0	0	0	0	0	0	0	0	0	0	0	0.039	0.034	0	0	0	0	0.308	0
910	CPI-SS095E52E66	TNFSF10_TNFRSF10D	simple:P50591	simple:Q9UBN6	TNFSF10	TNFRSF10D	TRUE	FALSE	TRUE	curated	FALSE	0.533	0	0.49	0.511	0.49	0.589	0.514	0.504	0.497	0.496	0.507	0.491	0.494	0	0	0.492	0.498	0.494	0.493	0.492	0.559	0.539	0.546	0.505	0.52	0.523	0.524	0.52	0.502	0.07	0	0.028	0.049	0.028	0.127	0.052	0.042	0.034
911	CPI-SS059EEFDC6	MIF_TNFRSF10D	simple:P14174	simple:Q9UBN6	MIF	TNFRSF10D	TRUE	FALSE	TRUE	I2D,IntAct	FALSE	0.134	0	0.092	0.112	0.091	0.19	0.115	0.105	0.098	0.097	0.108	0.092	0.095	0	0	0.093	0.099	0.095	0.094	0.093	0.16	0.14	0.147	0.106	0.121	0.124	0.125	0.121	0.103	0.101	0	0.058	0.079	0.058	0.157	0.082	0.072	0.065
912	CPI-SS0A81A3626	WNT7A_LDLR	simple:O00755	simple:P01130	WNT7A	LDLR	TRUE	FALSE	TRUE	InnateDB-All	FALSE	0.033	0	0.011	0.105	0.006	0.09	0.041	0.009	0.012	0.02	0.018	0.024	0.023	0.012	0.007	0.017	0.015	0.007	0.007	0.008	0.038	0.01	0.005	0.004	0.022	0.031	0.045	0.013	0.033	0	0	0	0	0	0	0	0	0
913	CPI-SS0B34CBA4B	EFNA2_EPHA1	simple:O43921	simple:P21709	EFNA2	EPHA1	FALSE	FALSE	TRUE	curated	FALSE	0	0	0	0	0	0	0	0	0	0	0	0	0	0	0	0	0	0	0	0	0	0	0	0	0	0	0	0	0	0	0	0	0	0	0	0	0	0
914	CPI-SS0FF49C823	EFNA1_EPHA1	simple:P20827	simple:P21709	EFNA1	EPHA1	TRUE	FALSE	TRUE	curated	FALSE	0	0	0.185	0	0.186	0	0.185	0	0	0	0.186	0.184	0	0	0	0.188	0.184	0.184	0.184	0	0.184	0	0	0	0.184	0.184	0	0	0	0	0	0.007	0	0.008	0	0.007	0	0
915	CPI-SS08A54963F	EFNA2_EPHA2	simple:O43921	simple:P29317	EFNA2	EPHA2	FALSE	FALSE	TRUE	curated	FALSE	0	0	0	0	0	0	0	0	0	0	0	0	0	0	0	0	0	0	0	0	0	0	0	0	0	0	0	0	0	0	0	0	0	0	0	0	0	0
916	CPI-SS046F6F0C1	EFNA1_EPHA2	simple:P20827	simple:P29317	EFNA1	EPHA2	TRUE	FALSE	TRUE	curated	FALSE	0.206	0	0.184	0.186	0	0.208	0.2	0	0.188	0.235	0.241	0.184	0.187	0	0	0.183	0.194	0.186	0.189	0.185	0.228	0.215	0.249	0.194	0.226	0.202	0.212	0.2	0.223	0.028	0	0.006	0.008	0	0.03	0.022	0	0.01
917	CPI-SS0C875BA24	EFNA2_EPHA3	simple:O43921	simple:P29320	EFNA2	EPHA3	TRUE	FALSE	TRUE	curated	FALSE	0	0	0	0	0	0	0	0	0	0	0	0	0	0	0	0	0	0	0	0	0	0	0	0	0	0	0	0	0	0	0	0	0	0	0	0	0	0
918	CPI-SS09CA492BA	EFNA1_EPHA3	simple:P20827	simple:P29320	EFNA1	EPHA3	TRUE	FALSE	TRUE	curated	FALSE	0	0	0	0	0	0.186	0	0	0	0.206	0.224	0	0	0	0	0	0	0.184	0.184	0.185	0	0	0	0	0.184	0.184	0	0	0.203	0	0	0	0	0	0.008	0	0	0
919	CPI-SS0830C7910	EFNA2_EPHA8	simple:O43921	simple:P29322	EFNA2	EPHA8	FALSE	FALSE	TRUE	curated	FALSE	0	0	0	0	0	0	0	0	0	0	0	0	0	0	0	0	0	0	0	0	0	0	0	0	0	0	0	0	0	0	0	0	0	0	0	0	0	0
920	CPI-SS037E6BEDF	EFNA1_EPHA8	simple:P20827	simple:P29322	EFNA1	EPHA8	TRUE	FALSE	TRUE	curated	FALSE	0	0	0	0	0	0	0	0	0	0	0	0	0	0	0	0.183	0.184	0.184	0	0	0	0	0	0	0	0	0	0	0	0	0	0	0	0	0	0	0	0
921	CPI-SS0D81D9F5E	EFNA2_EPHA5	simple:O43921	simple:P54756	EFNA2	EPHA5	FALSE	FALSE	TRUE	curated	FALSE	0	0	0	0	0	0	0	0	0	0	0	0	0	0	0	0	0	0	0	0	0	0	0	0	0	0	0	0	0	0	0	0	0	0	0	0	0	0
922	CPI-SS0762B455F	EFNA1_EPHA5	simple:P20827	simple:P54756	EFNA1	EPHA5	TRUE	FALSE	TRUE	curated	FALSE	0	0	0.184	0.185	0	0	0	0	0	0	0	0	0	0	0	0.183	0	0.184	0.184	0	0	0	0	0	0.184	0	0	0	0	0	0	0.006	0.006	0	0	0	0	0
923	CPI-SS079EF5D9C	EFNA3_EPHA5	simple:P52797	simple:P54756	EFNA3	EPHA5	FALSE	FALSE	TRUE	curated	FALSE	0	0	0.002	0.002	0	0	0	0	0	0	0	0	0	0	0	0.001	0	0.002	0.002	0	0	0	0	0	0.002	0	0	0	0	0	0	0.005	0.005	0	0	0	0	0
924	CPI-SS0008137B6	EFNA4_EPHA5	simple:P52798	simple:P54756	EFNA4	EPHA5	TRUE	FALSE	TRUE	curated	FALSE	0	0	0.007	0.008	0	0	0	0	0	0	0	0	0	0	0	0.007	0	0.007	0.007	0	0	0	0	0	0.007	0	0	0	0	0	0	0.015	0.016	0	0	0	0	0
925	CPI-SS09E3F5044	EFNA5_EPHA5	simple:P52803	simple:P54756	EFNA5	EPHA5	FALSE	FALSE	TRUE	curated	FALSE	0	0	0	0	0	0	0	0	0	0	0	0	0	0	0	0	0	0	0	0	0	0	0	0	0	0	0	0	0	0	0	0	0	0	0	0	0	0
926	CPI-SC001669E22	GDF11_TGFR_AVR2A	simple:O95390	complex:TGFR_AVR2A	GDF11		TRUE	FALSE	TRUE	curated	FALSE	0.019	0.02	0.016	0.019	0.021	0.022	0	0	0	0.032	0.035	0.019	0.021	0	0	0.019	0.02	0.02	0.018	0.017	0.019	0.026	0.024	0.016	0.026	0.025	0	0.017	0.029	0.021	0.022	0.018	0.021	0.023	0.024	0	0	0
927	CPI-SC023986FB9	MSTN_TGFR_AVR2A	simple:O14793	complex:TGFR_AVR2A	MSTN		TRUE	FALSE	TRUE	curated	FALSE	0	0	0	0	0	0	0	0	0	0	0	0	0	0	0	0	0	0	0	0	0	0	0	0	0	0	0	0	0	0	0	0	0	0	0	0	0	0
928	CPI-SC017215F7F	GDF11_TGFR_AVR2B	simple:O95390	complex:TGFR_AVR2B	GDF11		TRUE	FALSE	TRUE	curated	FALSE	0.022	0	0.017	0	0.017	0	0	0	0	0.021	0.022	0.016	0.019	0	0	0.016	0.016	0.019	0.017	0.017	0	0.024	0.02	0.018	0.02	0.02	0	0.02	0.02	0.024	0	0.019	0	0.019	0	0	0	0
929	CPI-SC08968AFE6	MSTN_TGFR_AVR2B	simple:O14793	complex:TGFR_AVR2B	MSTN		TRUE	FALSE	TRUE	curated	FALSE	0	0	0	0	0	0	0	0	0	0	0	0	0	0	0	0	0	0	0	0	0	0	0	0	0	0	0	0	0	0	0	0	0	0	0	0	0	0
930	CPI-SS073811AB3	TNFRSF11B_TNFSF11	simple:O00300	simple:O14788	TNFRSF11B	TNFSF11	TRUE	FALSE	TRUE	curated	FALSE	0	0	0	0	0.012	0	0	0	0	0	0	0.012	0	0	0	0.012	0	0.011	0	0	0	0	0	0	0	0	0	0	0	0	0	0	0	0	0	0	0	0
931	CPI-SC098C06330	TGFB1_TGFbeta receptor1	simple:P01137	complex:TGFbeta receptor1	TGFB1		TRUE	FALSE	TRUE	curated	FALSE	0.059	0.059	0.05	0.084	0.062	0.079	0	0	0.049	0.061	0.081	0.084	0.057	0.074	0.05	0.056	0.123	0.126	0.08	0.077	0.048	0.054	0.059	0.05	0.058	0.063	0	0.049	0.058	0.065	0.066	0.056	0.09	0.069	0.086	0	0	0.056
932	CPI-SC0D5CFA431	TGFB3_TGFbeta receptor1	simple:P10600	complex:TGFbeta receptor1	TGFB3		TRUE	FALSE	TRUE	curated	FALSE	0.016	0.017	0.007	0.041	0.019	0.036	0	0	0.007	0.018	0.039	0.042	0.015	0.031	0.007	0.013	0.08	0.083	0.037	0.035	0.005	0.011	0.016	0.007	0.015	0.021	0	0.007	0.015	0	0	0	0	0	0	0	0	0
933	CPI-SC03DD946B2	TGFB2_TGFbeta receptor1	simple:P61812	complex:TGFbeta receptor1	TGFB2		TRUE	FALSE	TRUE	curated	FALSE	0.031	0.032	0.022	0.056	0.035	0.052	0	0	0.022	0.034	0.054	0.057	0.03	0.046	0.022	0.029	0.096	0.099	0.053	0.05	0.021	0.026	0.031	0.023	0.03	0.036	0	0.022	0.031	0.022	0.023	0.013	0.047	0.025	0.042	0	0	0.013
934	CPI-SC0984894BC	TGFB1_TGFbeta receptor2	simple:P01137	complex:TGFbeta receptor2	TGFB1		TRUE	FALSE	TRUE	curated	FALSE	0.056	0	0.047	0.052	0.045	0.047	0.05	0	0.049	0.057	0.057	0.044	0.051	0	0.048	0.046	0.048	0.049	0.046	0.046	0.071	0	0.054	0.05	0.059	0.052	0	0.049	0.064	0.063	0	0.053	0.059	0.051	0.054	0.057	0	0.056
935	CPI-SC0077CEB82	TGFB3_TGFbeta receptor2	simple:P10600	complex:TGFbeta receptor2	TGFB3		TRUE	FALSE	TRUE	curated	FALSE	0.013	0	0.004	0.009	0.002	0.004	0.007	0	0.006	0.014	0.014	0.001	0.008	0	0.005	0.003	0.005	0.006	0.004	0.003	0.029	0	0.012	0.008	0.017	0.01	0	0.006	0.021	0	0	0	0	0	0	0	0	0
936	CPI-SC032246C72	TGFB2_TGFbeta receptor2	simple:P61812	complex:TGFbeta receptor2	TGFB2		TRUE	FALSE	TRUE	curated	FALSE	0.029	0	0.019	0.025	0.017	0.02	0.023	0	0.022	0.03	0.03	0.017	0.024	0	0.02	0.018	0.02	0.022	0.019	0.018	0.044	0	0.027	0.023	0.032	0.025	0	0.022	0.037	0.019	0	0.01	0.015	0.008	0.01	0.013	0	0.012
937	CPI-SS06CE0CF64	CORT_SSTR1	simple:O00230	simple:P30872	CORT	SSTR1	TRUE	FALSE	TRUE	guidetopharmacology.org	FALSE	0	0	0	0	0	0	0	0	0	0	0	0	0	0	0	0	0	0	0	0	0	0	0	0	0	0	0	0	0	0	0	0	0	0	0	0	0	0
938	CPI-SS008509DBD	CORT_SSTR4	simple:O00230	simple:P31391	CORT	SSTR4	TRUE	FALSE	TRUE	guidetopharmacology.org	FALSE	0	0	0	0	0	0	0	0	0	0	0	0	0	0	0	0	0	0	0	0	0	0	0	0	0	0	0	0	0	0	0	0	0	0	0	0	0	0
939	CPI-SS00E5D7E39	CORT_GHSR	simple:O00230	simple:Q92847	CORT	GHSR	TRUE	FALSE	TRUE	I2D	FALSE	0	0	0	0	0	0	0	0	0	0	0	0	0	0	0	0	0	0	0	0	0	0	0	0	0	0	0	0	0	0	0	0	0	0	0	0	0	0
940	CPI-SS08C88D297	CORT_MRGPRX2	simple:O00230	simple:Q96LB1	CORT	MRGPRX2	TRUE	FALSE	TRUE	I2D	FALSE	0	0	0	0	0	0	0	0	0	0	0	0	0	0	0	0	0	0	0	0	0	0	0	0	0	0	0	0	0	0	0	0	0	0	0	0	0	0
941	CPI-SS0522A6CFA	ADM_MRGPRX2	simple:P35318	simple:Q96LB1	ADM	MRGPRX2	TRUE	FALSE	TRUE	guidetopharmacology.org	FALSE	0	0	0	0	0	0	0	0	0	0	0	0	0.081	0	0	0	0.081	0	0	0	0	0	0	0	0	0	0	0	0	0	0	0	0	0	0	0	0	0
942	CPI-SS09CF5B145	AGRP_MC4R	simple:O00253	simple:P32245	AGRP	MC4R	TRUE	FALSE	TRUE	guidetopharmacology.org	FALSE	0	0	0	0	0	0	0	0	0	0	0	0	0	0	0	0	0	0	0	0	0	0	0	0	0	0	0	0	0	0	0	0	0	0	0	0	0	0
943	CPI-SS098F8DB82	POMC_MC4R	simple:P01189	simple:P32245	POMC	MC4R	TRUE	FALSE	TRUE	guidetopharmacology.org	FALSE	0	0	0	0	0	0	0	0	0	0	0	0	0	0	0	0	0	0	0	0	0	0	0.03	0	0	0	0	0	0	0	0	0	0	0	0	0	0	0
944	CPI-SS0C0E2C69C	POMC_MC2R	simple:P01189	simple:Q01718	POMC	MC2R	TRUE	FALSE	TRUE	I2D	FALSE	0	0	0	0	0	0	0	0	0	0	0	0	0	0	0	0	0	0	0	0	0.032	0	0	0	0	0	0	0	0	0	0	0	0	0	0	0	0	0
945	CPI-SS00BD8FF72	POMC_MC1R	simple:P01189	simple:Q01726	POMC	MC1R	TRUE	FALSE	TRUE	guidetopharmacology.org	FALSE	0	0	0.03	0.031	0.032	0	0	0	0.034	0.032	0.033	0.031	0	0.047	0	0.03	0.032	0.031	0.032	0	0	0	0.033	0.03	0.031	0.033	0	0.03	0	0	0	0.024	0.024	0.025	0	0	0	0.027
946	CPI-SS033A27302	LEFTY2_TDGF1	simple:O00292	simple:P13385	LEFTY2	TDGF1	TRUE	FALSE	FALSE	curated	FALSE	0	0	0	0	0	0	0	0	0	0	0	0	0	0	0	0	0	0	0	0	0	0	0	0	0	0	0	0	0	0	0	0	0	0	0	0	0	0
947	CPI-SS0E9F84F1F	LEFTY1_TDGF1	simple:O75610	simple:P13385	LEFTY1	TDGF1	TRUE	FALSE	FALSE	curated	FALSE	0	0	0	0	0	0	0	0	0	0	0	0	0	0	0	0	0	0	0	0	0	0	0	0	0	0	0	0	0	0	0	0	0	0	0	0	0	0
948	CPI-SS0DF5E47DB	SCGB3A1_MARCO	simple:Q96QR1	simple:Q9UEW3	SCGB3A1	MARCO	TRUE	FALSE	TRUE	I2D,InnateDB-All	FALSE	0.031	0	0.03	0.099	0.032	0	0	0	0.037	0.031	0	0.03	0.061	0	0	0.03	0.048	0.186	0.057	0.037	0	0	0.033	0.034	0.032	0	0.064	0.033	0	0	0	0	0	0	0	0	0	0
949	CPI-SS00F282936	CXCR6_CXCL16	simple:O00574	simple:Q9H2A7	CXCR6	CXCL16	TRUE	TRUE	TRUE	guidetopharmacology.org	FALSE	0	0	0	0	0	0	0	0	0	0	0	0	0	0	0	0	0	0	0	0	0	0	0	0	0	0	0	0	0	0.024	0.039	0.015	0.109	0.017	0.006	0.02	0.008	0.158
950	CPI-SS04318D03E	ACKR2_CCL3	simple:O00590	simple:P10147	ACKR2	CCL3	TRUE	TRUE	FALSE	curated	FALSE	0	0	0	0	0	0	0	0	0	0	0	0	0	0	0	0	0	0	0	0	0	0	0	0	0	0	0	0	0	0	0	0	0	0	0	0	0	0
951	CPI-SS0AFE077D8	ACKR2_CCL4	simple:O00590	simple:P13236	ACKR2	CCL4	TRUE	TRUE	FALSE	curated	FALSE	0	0	0	0	0	0	0	0	0	0	0	0	0	0	0	0	0	0	0	0	0	0	0	0	0	0	0	0	0	0	0	0	0	0	0	0	0	0
952	CPI-SS03165AD8C	ACKR2_CCL2	simple:O00590	simple:P13500	ACKR2	CCL2	TRUE	TRUE	FALSE	curated	FALSE	0	0	0	0	0	0	0	0	0	0	0	0	0	0	0	0	0	0	0	0	0	0	0	0	0	0	0	0	0	0	0	0	0	0	0	0	0	0
953	CPI-SS0AE4CF4E7	ACKR2_CCL5	simple:O00590	simple:P13501	ACKR2	CCL5	TRUE	TRUE	FALSE	curated	FALSE	0	0	0	0	0	0	0	0	0	0	0	0	0	0	0	0	0	0	0	0	0	0	0	0	0	0	0	0	0	0	0	0	0	0	0	0	0	0
954	CPI-SS0DA291AD9	GPR75_CCL5	simple:O95800	simple:P13501	GPR75	CCL5	TRUE	TRUE	FALSE	guidetopharmacology.org	FALSE	0	0	0	0	0	0	0	0	0	0	0	0	0	0	0	0	0	0	0	0	0	0	0	0	0	0	0	0	0	0	0	0	0	0	0	0	0	0
955	CPI-SS073B0CE7A	ACKR2_CCL3L1	simple:O00590	simple:P16619	ACKR2	CCL3L1	TRUE	TRUE	FALSE	I2D	FALSE	0	0	0	0	0	0	0	0	0	0	0	0	0	0	0	0	0	0	0	0	0	0	0	0	0	0	0	0	0	0	0	0	0	0	0	0	0	0
956	CPI-SS0BE8BE8E9	ACKR2_CCL8	simple:O00590	simple:P80075	ACKR2	CCL8	TRUE	TRUE	FALSE	curated	FALSE	0	0	0	0	0	0	0	0	0	0	0	0	0	0	0	0	0	0	0	0	0	0	0	0	0	0	0	0	0	0	0	0	0	0	0	0	0	0
957	CPI-SS09AFCF898	CCR2_CCL8	simple:P41597	simple:P80075	CCR2	CCL8	TRUE	TRUE	FALSE	curated	FALSE	0	0	0	0	0	0	0	0	0	0	0	0	0	0	0	0	0	0	0	0	0	0	0	0	0	0	0	0	0	0	0	0	0	0	0	0	0	0
958	CPI-SS0F8C2FA91	CCR1_CCL8	simple:P32246	simple:P80075	CCR1	CCL8	TRUE	TRUE	FALSE	curated	FALSE	0.002	0	0.002	0.004	0.003	0.092	0	0	0	0.033	0.022	0.002	0.002	0	0	0.003	0.025	0.01	0.005	0.066	0	0.005	0.002	0	0.002	0.005	0	0.004	0.069	0	0	0	0	0	0	0	0	0
959	CPI-SS0E7EDE823	CCR3_CCL8	simple:P51677	simple:P80075	CCR3	CCL8	TRUE	TRUE	FALSE	curated	FALSE	0	0	0	0	0	0	0	0	0	0	0	0	0	0	0	0	0	0	0	0	0	0	0	0	0	0	0	0	0	0	0	0	0	0	0	0	0	0
960	CPI-SS0DFAF1FE2	CCR5_CCL8	simple:P51681	simple:P80075	CCR5	CCL8	TRUE	TRUE	FALSE	curated	FALSE	0	0	0	0	0	0	0	0	0	0	0	0	0	0	0	0	0	0	0	0	0	0	0	0	0	0	0	0	0	0	0	0	0	0	0	0	0	0
961	CPI-SS0ADA38C78	ACKR2_CCL7	simple:O00590	simple:P80098	ACKR2	CCL7	TRUE	TRUE	FALSE	curated	FALSE	0	0	0	0	0	0	0	0	0	0	0	0	0	0	0	0	0	0	0	0	0	0	0	0	0	0	0	0	0	0	0	0	0	0	0	0	0	0
962	CPI-SS008EB600F	CCR2_CCL7	simple:P41597	simple:P80098	CCR2	CCL7	TRUE	TRUE	FALSE	curated	FALSE	0	0	0	0	0	0	0	0	0	0	0	0	0	0	0	0	0	0	0	0	0	0	0	0	0	0	0	0	0	0	0	0	0	0	0	0	0	0
963	CPI-SS08B91FD2A	CCR1_CCL7	simple:P32246	simple:P80098	CCR1	CCL7	TRUE	TRUE	FALSE	curated	FALSE	0	0	0	0	0	0	0	0	0	0.002	0.007	0	0	0	0	0	0.002	0.002	0.002	0	0	0	0.002	0	0	0	0	0	0.002	0	0	0	0	0	0	0	0	0
964	CPI-SS0CBA3DA0D	CCR3_CCL7	simple:P51677	simple:P80098	CCR3	CCL7	TRUE	TRUE	FALSE	curated	FALSE	0	0	0	0	0	0	0	0	0	0	0	0	0	0	0	0	0	0	0	0	0	0	0	0	0	0	0	0	0	0	0	0	0	0	0	0	0	0
965	CPI-SS0B186A32C	CCR5_CCL7	simple:P51681	simple:P80098	CCR5	CCL7	TRUE	TRUE	FALSE	curated	FALSE	0	0	0	0	0	0	0	0	0	0	0	0	0	0	0	0	0	0	0	0	0	0	0	0	0	0	0	0	0	0	0	0	0	0	0	0	0	0
966	CPI-SS0638E0E29	CCR10_CCL7	simple:P46092	simple:P80098	CCR10	CCL7	TRUE	TRUE	FALSE	I2D	FALSE	0	0	0	0	0	0	0	0	0	0.002	0.008	0	0	0	0	0	0.002	0.003	0.002	0	0	0	0.002	0	0	0	0	0	0.003	0	0	0	0	0	0	0	0	0
967	CPI-SS045A5FC60	ACKR2_CCL14	simple:O00590	simple:Q16627	ACKR2	CCL14	TRUE	TRUE	FALSE	curated	FALSE	0	0	0	0	0	0	0	0	0	0	0	0	0	0	0	0	0	0	0	0	0	0	0	0	0	0	0	0	0	0	0	0	0	0	0	0	0	0
968	CPI-SS059CC19A3	CCR1_CCL14	simple:P32246	simple:Q16627	CCR1	CCL14	TRUE	TRUE	FALSE	curated	FALSE	0.1	0	0.002	0.003	0	0.005	0.008	0	0.004	0.003	0.007	0.002	0.002	0	0	0.002	0.004	0.002	0.002	0.003	0.209	0	0.003	0.003	0.083	0.029	0.159	0.053	0.002	0	0	0	0	0	0	0	0	0
969	CPI-SS0FA7A69D9	CCR3_CCL14	simple:P51677	simple:Q16627	CCR3	CCL14	TRUE	TRUE	FALSE	curated	FALSE	0	0	0	0	0	0	0	0	0	0	0	0	0	0	0	0	0	0	0	0	0	0	0	0	0	0	0	0	0	0	0	0	0	0	0	0	0	0
970	CPI-SS06B0861F1	ACKR2_CCL13	simple:O00590	simple:Q99616	ACKR2	CCL13	TRUE	TRUE	FALSE	curated	FALSE	0	0	0	0	0	0	0	0	0	0	0	0	0	0	0	0	0	0	0	0	0	0	0	0	0	0	0	0	0	0	0	0	0	0	0	0	0	0
971	CPI-SS0C98C08DA	CCR2_CCL13	simple:P41597	simple:Q99616	CCR2	CCL13	TRUE	TRUE	FALSE	curated	FALSE	0	0	0	0	0	0	0	0	0	0	0	0	0	0	0	0	0	0	0	0	0	0	0	0	0	0	0	0	0	0	0	0	0	0	0	0	0	0
972	CPI-SS0B887F7AC	CCR1_CCL13	simple:P32246	simple:Q99616	CCR1	CCL13	TRUE	TRUE	FALSE	guidetopharmacology.org	FALSE	0	0	0	0	0	0	0	0	0	0	0.005	0	0	0	0	0	0.003	0.002	0.003	0.014	0	0	0	0.002	0	0	0	0	0	0	0	0	0	0	0	0	0	0
973	CPI-SS0EDD062F7	CCR3_CCL13	simple:P51677	simple:Q99616	CCR3	CCL13	TRUE	TRUE	FALSE	curated	FALSE	0	0	0	0	0	0	0	0	0	0	0	0	0	0	0	0	0	0	0	0	0	0	0	0	0	0	0	0	0	0	0	0	0	0	0	0	0	0
974	CPI-SS091B461CB	ACKR2_CCL28	simple:O00590	simple:Q9NRJ3	ACKR2	CCL28	TRUE	TRUE	FALSE	I2D	FALSE	0	0	0	0	0	0	0	0	0	0	0	0	0	0	0	0	0	0	0	0	0	0	0	0	0	0	0	0	0	0	0	0	0	0	0	0	0	0
975	CPI-SS05B92CCC4	CCR3_CCL28	simple:P51677	simple:Q9NRJ3	CCR3	CCL28	TRUE	TRUE	FALSE	guidetopharmacology.org	FALSE	0	0	0	0	0	0	0	0	0	0	0	0	0	0	0	0	0	0	0	0	0	0	0	0	0	0	0	0	0	0	0	0	0	0	0	0	0	0
976	CPI-SS064C772FE	CCR10_CCL28	simple:P46092	simple:Q9NRJ3	CCR10	CCL28	TRUE	TRUE	FALSE	guidetopharmacology.org	FALSE	0.003	0.008	0.006	0.002	0.008	0	0	0	0.007	0.007	0.011	0.01	0.003	0	0.011	0.004	0.002	0.003	0.003	0.004	0.004	0	0.071	0.029	0.003	0.005	0	0.005	0.007	0	0	0	0	0	0	0	0	0
977	CPI-SS0D34B5517	ACKR2_CCL27	simple:O00590	simple:Q9Y4X3	ACKR2	CCL27	TRUE	TRUE	FALSE	I2D	FALSE	0	0	0	0	0	0	0	0	0	0	0	0	0	0	0	0	0	0	0	0	0	0	0	0	0	0	0	0	0	0	0	0	0	0	0	0	0	0
978	CPI-SS0B2979A10	CCR10_CCL27	simple:P46092	simple:Q9Y4X3	CCR10	CCL27	TRUE	TRUE	FALSE	curated	FALSE	0	0	0	0	0	0	0	0	0	0	0	0	0	0	0	0	0.002	0	0	0	0	0	0.002	0.002	0	0	0.007	0	0	0	0	0	0	0	0	0	0	0
979	CPI-SS092C1B321	CCR2_CCL26	simple:P41597	simple:Q9Y258	CCR2	CCL26	TRUE	TRUE	FALSE	curated	FALSE	0	0	0	0	0	0	0	0	0	0	0	0	0	0	0	0	0	0	0	0	0	0	0	0	0	0	0	0	0	0	0	0	0	0	0	0	0	0
980	CPI-SS04EE957D8	CCR1_CCL26	simple:P32246	simple:Q9Y258	CCR1	CCL26	TRUE	TRUE	FALSE	curated	FALSE	0	0	0	0	0	0	0	0	0	0.007	0.03	0	0.002	0	0	0	0	0	0	0	0	0	0.003	0	0	0	0	0	0.006	0	0	0	0	0	0	0	0	0
981	CPI-SS0815A0EE0	CCR3_CCL26	simple:P51677	simple:Q9Y258	CCR3	CCL26	TRUE	TRUE	FALSE	curated	FALSE	0	0	0	0	0	0	0	0	0	0	0	0	0	0	0	0	0	0	0	0	0	0	0	0	0	0	0	0	0	0	0	0	0	0	0	0	0	0
982	CPI-SS09199F78C	CCR1_CCL23	simple:P32246	simple:P55773	CCR1	CCL23	TRUE	TRUE	FALSE	curated	FALSE	0.102	0	0.012	0.006	0.003	0.003	0.036	0	0.019	0.002	0	0.003	0.005	0	0.005	0.004	0.007	0.011	0.002	0.009	0.117	0	0.002	0	0.008	0.002	0	0.01	0	0	0	0	0	0	0	0	0	0
983	CPI-SS0D57FCA8C	IDE_CCL23	simple:P14735	simple:P55773	IDE	CCL23	TRUE	TRUE	FALSE	InnateDB-All	FALSE	0.111	0	0.021	0.015	0.011	0.012	0.044	0	0.028	0.011	0	0.012	0.013	0	0.014	0.012	0.016	0.02	0.01	0.018	0.125	0	0.011	0	0.016	0.011	0	0.019	0	0.104	0	0.014	0.007	0.004	0.005	0.037	0	0.021
984	CPI-SS041751A4D	CCR1_CCL18	simple:P32246	simple:P55774	CCR1	CCL18	TRUE	TRUE	FALSE	guidetopharmacology.org	FALSE	0	0	0.007	0	0.003	0	0	0	0	0.002	0	0.004	0	0	0	0.004	0.007	0.056	0.013	0.047	0	0	0.004	0.002	0	0.004	0	0.002	0	0	0	0	0	0	0	0	0	0
985	CPI-SS03188FD02	CCR8_CCL18	simple:P51685	simple:P55774	CCR8	CCL18	TRUE	TRUE	FALSE	curated	FALSE	0	0	0	0	0	0	0	0	0	0	0	0	0	0	0	0	0	0	0	0	0	0	0	0	0	0	0	0	0	0	0	0	0	0	0	0	0	0
986	CPI-SS0C84DF380	CCR1_CCL15	simple:P32246	simple:Q16663	CCR1	CCL15	TRUE	TRUE	FALSE	curated	FALSE	0.006	0.005	0.003	0	0	0	0.004	0	0	0.002	0	0.002	0	0	0	0.003	0.003	0.003	0.002	0	0	0.228	0.042	0.022	0	0.004	0	0	0	0	0	0	0	0	0	0	0	0
987	CPI-SS006C89002	CCR3_CCL15	simple:P51677	simple:Q16663	CCR3	CCL15	TRUE	TRUE	FALSE	curated	FALSE	0	0	0	0	0	0	0	0	0	0	0	0	0	0	0	0	0	0	0	0	0	0	0	0	0	0	0	0	0	0	0	0	0	0	0	0	0	0
988	CPI-SS08920B6FF	PODXL_SELL	simple:O00592	simple:P14151	PODXL	SELL	FALSE	FALSE	FALSE	curated	FALSE	0.317	0.397	0.314	0.437	0.322	0	0.312	0.316	0.319	0.314	0.316	0.355	0.344	0	0.37	0.348	0.339	0.328	0.326	0.32	0.321	0	0.313	0.314	0.312	0.315	0.315	0.314	0.313	0.017	0.097	0.014	0.138	0.022	0	0.013	0.017	0.019
989	CPI-SS0A28DCA72	CXCL12_CXCR4	simple:P48061	simple:P61073	CXCL12	CXCR4	TRUE	FALSE	TRUE	curated	FALSE	0.049	0.876	1.016	0.371	0.959	0.061	0.079	0.496	0.215	0.126	0.069	0.681	0.609	0.448	0.688	0.952	0.597	0.604	0.422	0.284	0.092	0.116	0.201	0.172	0.243	0.4	0.56	0.179	0.066	0	0	0	0	0	0	0	0	0
990	CPI-SS0C916344D	AVP_OXTR	simple:P01185	simple:P30559	AVP	OXTR	TRUE	FALSE	TRUE	I2D	FALSE	0	0	0.002	0.003	0	0.014	0	0	0	0	0.006	0	0	0	0	0	0	0	0.003	0	0	0	0	0.003	0.004	0	0	0.003	0	0	0	0	0	0	0	0	0	0
991	CPI-SS04B547174	OXT_OXTR	simple:P01178	simple:P30559	OXT	OXTR	TRUE	FALSE	TRUE	I2D	FALSE	0	0	0	0	0	0	0	0	0	0	0	0	0	0	0	0	0	0	0	0	0	0	0	0	0	0	0	0	0	0	0	0.004	0.004	0	0.016	0	0	0
992	CPI-SS0FCF733EA	AVP_AVPR2	simple:P01185	simple:P30518	AVP	AVPR2	TRUE	FALSE	TRUE	I2D,InnateDB-All	FALSE	0.015	0	0	0	0	0	0.008	0	0	0	0	0	0.003	0.023	0	0.002	0	0	0	0	0.005	0	0	0	0.018	0.005	0	0.007	0.004	0	0	0	0	0	0	0	0	0
993	CPI-SS032AD1183	NPPA_NPR1	simple:P01160	simple:P16066	NPPA	NPR1	TRUE	FALSE	TRUE	guidetopharmacology.org	FALSE	0	0	0	0	0	0	0	0	0	0	0	0	0	0	0	0	0	0	0	0	0	0	0	0	0	0	0	0	0	0.099	0.007	0.003	0	0	0.102	0.095	0	0.007
994	CPI-SS053613259	NRG2_ERBB3	simple:O14511	simple:P21860	NRG2	ERBB3	TRUE	FALSE	TRUE	curated	FALSE	0.011	0.011	0.009	0.009	0.009	0.01	0.011	0	0.024	0.008	0.015	0.009	0.008	0	0.01	0.01	0.012	0.01	0.01	0.01	0	0.296	0.239	0.039	0.009	0.012	0.013	0.009	0.009	0.006	0.006	0.004	0.004	0.003	0.005	0.006	0	0.019
995	CPI-SS0E063192D	NRG2_ERBB4	simple:O14511	simple:Q15303	NRG2	ERBB4	TRUE	FALSE	TRUE	curated	FALSE	0.009	0	0	0	0	0	0	0	0	0.008	0	0	0.009	0	0	0	0.008	0	0	0	0	0	0.009	0	0.008	0	0	0.009	0.009	0.004	0	0	0	0	0	0	0	0
996	CPI-SS0FC42EC80	EREG_ERBB4	simple:O14944	simple:Q15303	EREG	ERBB4	TRUE	FALSE	TRUE	curated	FALSE	0.003	0	0	0	0	0	0	0	0	0.002	0	0	0.003	0	0	0	0.002	0	0	0	0	0	0.003	0	0.002	0	0	0.003	0.003	0	0	0	0	0	0	0	0	0
997	CPI-SS0F0D7F25C	BTC_ERBB4	simple:P35070	simple:Q15303	BTC	ERBB4	TRUE	FALSE	TRUE	curated	FALSE	0	0	0	0	0	0	0	0	0	0	0	0	0	0	0	0	0	0	0	0	0	0	0	0	0	0	0	0	0	0	0	0	0	0	0	0	0	0
998	CPI-SS0D5E30C6C	NRG3_ERBB4	simple:P56975	simple:Q15303	NRG3	ERBB4	TRUE	FALSE	TRUE	curated	FALSE	0.003	0	0	0	0	0	0	0	0	0.003	0	0	0.003	0	0	0	0.002	0	0	0	0	0	0.003	0	0.003	0	0	0.003	0.004	0	0	0	0	0	0	0	0	0
999	CPI-SS0BD5C2A23	NRG1_ERBB4	simple:Q02297	simple:Q15303	NRG1	ERBB4	TRUE	TRUE	TRUE	curated	FALSE	0	0	0	0	0	0	0	0	0	0	0	0	0	0	0	0	0	0	0	0	0	0	0	0	0	0	0	0	0	0.005	0	0	0	0	0	0	0	0
1000	CPI-SS004C23DCE	EREG_EGFR	simple:O14944	simple:P00533	EREG	EGFR	TRUE	FALSE	TRUE	curated	FALSE	0.003	0	0.003	0.005	0.004	0.016	0.03	0	0	0.024	0.035	0.003	0	0	0	0.003	0.004	0.003	0.006	0	0.004	0.14	0.166	0.062	0.004	0.007	0	0.005	0.026	0	0	0	0	0	0	0	0	0
1001	CPI-SC0E5218AA4	NRG1_a6b4 complex	simple:Q02297	complex:a6b4 complex	NRG1		TRUE	TRUE	FALSE	curated	TRUE	0	0	0	0	0	0	0	0	0	0	0	0	0	0	0	0	0	0	0	0	0	0	0	0	0	0	0	0	0	0.015	0	0.004	0	0	0.03	0.007	0.02	0
1002	CPI-SC0A68C5F13	IGF1_a6b4 complex	simple:P05019	complex:a6b4 complex	IGF1		TRUE	FALSE	FALSE	curated	TRUE	0	0	0	0	0	0	0	0	0	0	0	0	0	0	0	0	0	0	0	0	0	0	0	0	0	0	0	0	0	0	0	0	0	0	0	0	0	0
1003	CPI-SS0708FE6FF	NRG1_LSR	simple:Q02297	simple:Q86X29	NRG1	LSR	TRUE	TRUE	TRUE	InnateDB-All	FALSE	0	0	0	0	0	0	0	0	0	0	0	0	0	0	0	0	0	0	0	0	0	0	0	0	0	0	0	0	0	0.012	0.013	0.012	0.008	0.013	0.067	0.014	0.043	0.015
1004	CPI-SS0E075E5AF	NRG1_NETO2	simple:Q02297	simple:Q8NC67	NRG1	NETO2	TRUE	TRUE	TRUE	InnateDB-All	FALSE	0	0	0	0	0	0	0	0	0	0	0	0	0	0	0	0	0	0	0	0	0	0	0	0	0	0	0	0	0	0.017	0.006	0.006	0.041	0.007	0.011	0.017	0.021	0
1005	CPI-SS0978D28AB	NRG1_MS4A4A	simple:Q02297	simple:Q96JQ5	NRG1	MS4A4A	TRUE	TRUE	TRUE	IMEx,IntAct	FALSE	0	0	0	0	0	0	0	0	0	0	0	0	0	0	0	0	0	0	0	0	0	0	0	0	0	0	0	0	0	0.005	0.018	0.008	0.028	0.012	0	0.004	0.015	0.027
1006	CPI-SS02572E1EF	NRG1_LGR4	simple:Q02297	simple:Q9BXB1	NRG1	LGR4	TRUE	TRUE	TRUE	InnateDB-All	FALSE	0	0	0	0	0	0	0	0	0	0	0	0	0	0	0	0	0	0	0	0	0	0	0	0	0	0	0	0	0	0.018	0.007	0.005	0.006	0.005	0.013	0.031	0	0
1007	CPI-SS034D3988F	RSPO4_LGR4	simple:Q2I0M5	simple:Q9BXB1	RSPO4	LGR4	TRUE	FALSE	TRUE	guidetopharmacology.org	FALSE	0	0	0	0	0	0	0	0	0	0	0	0	0	0	0	0	0	0	0	0	0	0	0	0	0	0	0	0	0	0	0	0	0	0	0	0	0	0
1008	CPI-SS01E3453DB	RSPO2_LGR4	simple:Q6UXX9	simple:Q9BXB1	RSPO2	LGR4	TRUE	FALSE	TRUE	guidetopharmacology.org	FALSE	0	0	0	0	0	0	0	0	0	0	0	0	0	0	0	0	0	0	0	0	0	0	0	0	0	0	0	0	0	0	0	0	0	0	0	0	0	0
1009	CPI-SS0609FCF76	RSPO4_LGR6	simple:Q2I0M5	simple:Q9HBX8	RSPO4	LGR6	TRUE	FALSE	TRUE	guidetopharmacology.org	FALSE	0	0	0	0	0	0	0	0	0	0	0	0	0	0	0	0	0	0	0	0	0	0	0	0	0	0	0	0	0	0	0	0	0	0	0	0	0	0
1010	CPI-SS019104E2E	RSPO2_LGR6	simple:Q6UXX9	simple:Q9HBX8	RSPO2	LGR6	TRUE	FALSE	TRUE	guidetopharmacology.org	FALSE	0	0	0	0	0	0	0	0	0	0	0	0	0	0	0	0	0	0	0	0	0	0	0	0	0	0	0	0	0	0	0	0	0	0	0	0	0	0
1011	CPI-SS0EB5364D4	RSPO3_LGR6	simple:Q9BXY4	simple:Q9HBX8	RSPO3	LGR6	TRUE	FALSE	TRUE	guidetopharmacology.org	FALSE	0	0	0.006	0	0.006	0	0.005	0	0	0.004	0	0.02	0	0	0	0.006	0.004	0.004	0.004	0	0	0.006	0	0.004	0	0.005	0	0	0.017	0	0	0	0	0	0	0	0	0
1012	CPI-SS0ED2573CA	TNFSF11_TNFRSF11A	simple:O14788	simple:Q9Y6Q6	TNFSF11	TNFRSF11A	TRUE	TRUE	TRUE	curated	FALSE	0	0	0	0	0	0	0	0	0	0	0	0	0	0	0	0	0	0	0	0	0	0	0	0	0	0	0	0	0	0	0	0	0	0	0	0	0	0
1013	CPI-SS027AFFC0E	NCR3_BAG6	simple:O14931	simple:P46379	NCR3	BAG6	FALSE	TRUE	FALSE	curated	FALSE	0	0	0	0	0	0	0	0	0	0	0	0	0	0	0	0	0	0	0	0	0	0	0	0	0	0	0	0	0	0.066	0.042	0.04	0.076	0.045	0.072	0.076	0.033	0.057
1014	CPI-SS0F94547B2	NCR3_NCR3LG1	simple:O14931	simple:Q68D85	NCR3	NCR3LG1	FALSE	TRUE	FALSE	curated	FALSE	0	0	0	0	0	0	0	0	0	0	0	0	0	0	0	0	0	0	0	0	0	0	0	0	0	0	0	0	0	0	0	0.03	0.092	0.03	0.033	0	0	0
1015	CPI-SS06A999D25	PLD2_ARF1	simple:O14939	simple:P84077	PLD2	ARF1	FALSE	FALSE	FALSE	guidetopharmacology.org	FALSE	0.244	0.122	0.148	0.294	0.135	0.303	0.248	0.221	0.319	0.232	0.268	0.166	0.239	0.173	0.139	0.117	0.194	0.227	0.147	0.156	0.281	0.356	0.268	0.143	0.423	0.384	0.278	0.227	0.213	0.231	0.108	0.135	0.281	0.122	0.29	0.234	0.208	0.306
1016	CPI-SS0F3A089DE	SEMA3E_PLXND1	simple:O15041	simple:Q9Y4D7	SEMA3E	PLXND1	TRUE	FALSE	TRUE	curated	FALSE	0	0	0	0	0	0	0	0	0	0	0	0	0	0	0	0	0	0	0	0	0	0	0	0	0	0	0	0	0	0	0	0	0	0	0	0	0	0
1017	CPI-SS044C72D0D	SEMA4A_PLXND1	simple:Q9H3S1	simple:Q9Y4D7	SEMA4A	PLXND1	FALSE	FALSE	TRUE	curated	FALSE	0.107	0.019	0.011	0.054	0.019	0.116	0.081	0.015	0.025	0.113	0.114	0.023	0.03	0	0.01	0.021	0.103	0.098	0.046	0.069	0.173	0.029	0.029	0.023	0.363	0.236	0.431	0.181	0.056	0.106	0.018	0.01	0.053	0.018	0.115	0.08	0.014	0.024
1018	CPI-SS0BAB460FF	ANGPT2_TEK	simple:O15123	simple:Q02763	ANGPT2	TEK	TRUE	FALSE	TRUE	curated	FALSE	0.246	0	0.029	0.032	0	0.164	0.234	0	0	0.031	0.033	0.03	0	0	0	0.029	0.03	0.03	0.029	0	0.15	0	0	0.029	0.117	0.085	0.044	0.06	0.035	0.225	0	0.008	0.011	0	0.143	0.213	0	0
1019	CPI-SS090FC28E1	EPHB6_EFNB2	simple:O15197	simple:P52799	EPHB6	EFNB2	TRUE	TRUE	TRUE	curated	FALSE	0.142	0.013	0.008	0.015	0.01	0.172	0.18	0	0.028	0.024	0.013	0.012	0.005	0.012	0	0.009	0.014	0.009	0.009	0.007	0.057	0.007	0.013	0.009	0.27	0.592	0.127	0.119	0.017	0.157	0.028	0.024	0.03	0.025	0.187	0.195	0	0.043
1020	CPI-SS0B9E8C0DE	EPHB2_EFNB2	simple:P29323	simple:P52799	EPHB2	EFNB2	FALSE	TRUE	TRUE	curated	FALSE	0	0	0	0	0	0	0	0	0	0	0	0	0	0	0	0	0	0	0	0	0	0	0	0	0	0	0	0	0	0	0	0	0	0	0	0	0	0
1021	CPI-SS0DC4D593E	EPHB6_EFNB1	simple:O15197	simple:P98172	EPHB6	EFNB1	TRUE	TRUE	FALSE	curated	FALSE	0.157	0.009	0.006	0.005	0	0.115	0.22	0	0.011	0.028	0.024	0.006	0.008	0	0	0.006	0.008	0.018	0.008	0.005	0.032	0.013	0.022	0.01	0.107	0.041	0.084	0.052	0.012	0.173	0.024	0.021	0.02	0	0.131	0.235	0	0.026
1022	CPI-SS0111AAD26	EPHB2_EFNB1	simple:P29323	simple:P98172	EPHB2	EFNB1	FALSE	TRUE	FALSE	curated	FALSE	0	0	0	0	0	0	0	0	0	0	0	0	0	0	0	0	0	0	0	0	0	0	0	0	0	0	0	0	0	0	0	0	0	0	0	0	0	0
1023	CPI-SS0FF55B42C	EPHB3_EFNB1	simple:P54753	simple:P98172	EPHB3	EFNB1	FALSE	TRUE	FALSE	curated	FALSE	0	0	0	0	0	0	0	0	0	0	0	0	0	0	0	0	0	0	0	0	0	0	0	0	0	0	0	0	0	0	0	0	0	0	0	0	0	0
1024	CPI-SS0F21D6CA0	EPHB4_EFNB1	simple:P54760	simple:P98172	EPHB4	EFNB1	FALSE	TRUE	FALSE	curated	FALSE	0.253	0.105	0.101	0.1	0	0.211	0.315	0	0.107	0.124	0.119	0.101	0.103	0	0	0.102	0.104	0.113	0.103	0.1	0.128	0.108	0.118	0.105	0.203	0.136	0.179	0.147	0.107	0	0	0	0	0	0	0	0	0
1025	CPI-SS0470AF83E	EPHB1_EFNB1	simple:P54762	simple:P98172	EPHB1	EFNB1	FALSE	TRUE	FALSE	curated	FALSE	0.159	0.011	0.008	0.007	0	0.117	0.222	0	0.013	0.03	0.026	0.008	0.01	0	0	0.008	0.01	0.02	0.01	0.007	0.034	0.015	0.024	0.012	0.109	0.043	0.086	0.054	0.013	0	0	0	0	0	0	0	0	0
1026	CPI-SS00046DCF3	EPHA4_EFNB1	simple:P54764	simple:P98172	EPHA4	EFNB1	FALSE	TRUE	FALSE	curated	FALSE	0.204	0.056	0.053	0.052	0	0.162	0.267	0	0.058	0.075	0.071	0.053	0.055	0	0	0.053	0.055	0.065	0.055	0.052	0.079	0.06	0.069	0.057	0.154	0.088	0.131	0.099	0.059	0	0	0	0	0	0	0	0	0
1027	CPI-SS08718E4FB	EPHB6_EFNB3	simple:O15197	simple:Q15768	EPHB6	EFNB3	TRUE	TRUE	TRUE	curated	FALSE	0.004	0	0	0	0	0	0.005	0	0	0.006	0	0	0	0	0	0	0.003	0.003	0	0	0	0	0	0	0.01	0.005	0	0.01	0.01	0.019	0	0	0	0	0	0.02	0	0
1028	CPI-SS0DA366C78	EPHB2_EFNB3	simple:P29323	simple:Q15768	EPHB2	EFNB3	FALSE	TRUE	TRUE	curated	FALSE	0	0	0	0	0	0	0	0	0	0	0	0	0	0	0	0	0	0	0	0	0	0	0	0	0	0	0	0	0	0	0	0	0	0	0	0	0	0
1029	CPI-SS0A5B945E3	EPHB3_EFNB3	simple:P54753	simple:Q15768	EPHB3	EFNB3	FALSE	TRUE	TRUE	curated	FALSE	0	0	0	0	0	0	0	0	0	0	0	0	0	0	0	0	0	0	0	0	0	0	0	0	0	0	0	0	0	0	0	0	0	0	0	0	0	0
1030	CPI-SS0865716E5	EPHB4_EFNB3	simple:P54760	simple:Q15768	EPHB4	EFNB3	FALSE	TRUE	TRUE	curated	FALSE	0.099	0	0	0	0	0	0.1	0	0	0.102	0	0	0	0	0	0	0.098	0.099	0	0	0	0	0	0	0.105	0.1	0	0.105	0.105	0	0	0	0	0	0	0	0	0
1031	CPI-SS0D41C7AF5	EPHB1_EFNB3	simple:P54762	simple:Q15768	EPHB1	EFNB3	FALSE	TRUE	TRUE	curated	FALSE	0.006	0	0	0	0	0	0.007	0	0	0.008	0	0	0	0	0	0	0.005	0.005	0	0	0	0	0	0	0.012	0.007	0	0.012	0.012	0	0	0	0	0	0	0	0	0
1032	CPI-SS07CA5A6F1	EPHA4_EFNB3	simple:P54764	simple:Q15768	EPHA4	EFNB3	FALSE	TRUE	TRUE	curated	FALSE	0.051	0	0	0	0	0	0.052	0	0	0.053	0	0	0	0	0	0	0.05	0.05	0	0	0	0	0	0	0.057	0.052	0	0.057	0.057	0	0	0	0	0	0	0	0	0
1033	CPI-SS08D0F9109	EFNB2_EPHB4	simple:P52799	simple:P54760	EFNB2	EPHB4	FALSE	TRUE	TRUE	curated	FALSE	0.237	0	0.14	0	0.141	0.187	0.187	0	0.142	0.147	0.153	0.14	0.142	0	0	0.14	0.142	0.143	0.141	0	0.279	0	0.145	0.142	0.241	0.206	0.188	0.179	0.144	0.108	0	0.011	0	0.013	0.058	0.058	0	0.013
1034	CPI-SS0586F2596	EPHB2_EFNA5	simple:P29323	simple:P52803	EPHB2	EFNA5	FALSE	TRUE	FALSE	curated	FALSE	0	0	0	0	0	0	0	0	0	0	0	0	0	0	0	0	0	0	0	0	0	0	0	0	0	0	0	0	0	0	0	0	0	0	0	0	0	0
1035	CPI-SS03A2EFDD5	EPHA1_EFNA5	simple:P21709	simple:P52803	EPHA1	EFNA5	FALSE	TRUE	FALSE	curated	FALSE	0	0	0	0	0	0	0	0	0	0	0	0	0	0	0	0	0	0	0	0	0	0	0	0	0	0	0	0	0	0	0	0	0	0	0	0	0	0
1036	CPI-SS02AFCED82	EPHA2_EFNA5	simple:P29317	simple:P52803	EPHA2	EFNA5	FALSE	TRUE	FALSE	curated	FALSE	0	0	0.029	0.024	0.025	0.026	0	0	0.026	0	0.025	0.028	0	0	0.027	0.025	0.023	0.023	0.025	0	0.025	0	0.027	0.031	0	0.025	0.029	0.025	0.025	0	0	0	0	0	0	0	0	0
1037	CPI-SS0BEAB521F	EPHA3_EFNA5	simple:P29320	simple:P52803	EPHA3	EFNA5	TRUE	TRUE	FALSE	curated	FALSE	0	0	0	0	0	0	0	0	0	0	0	0	0	0	0	0	0	0	0	0	0	0	0	0	0	0	0	0	0	0	0	0	0	0	0	0	0	0
1038	CPI-SS012CCE326	EPHA8_EFNA5	simple:P29322	simple:P52803	EPHA8	EFNA5	FALSE	TRUE	FALSE	curated	FALSE	0	0	0	0	0	0	0	0	0	0	0	0	0	0	0	0	0	0	0	0	0	0	0	0	0	0	0	0	0	0	0	0	0	0	0	0	0	0
1039	CPI-SS082ABF1EA	EFNB2_EPHB3	simple:P52799	simple:P54753	EFNB2	EPHB3	FALSE	TRUE	TRUE	curated	FALSE	0	0	0	0	0	0	0	0	0	0.141	0	0	0.14	0	0	0	0.141	0	0.14	0	0	0	0.141	0.14	0.141	0	0	0	0.142	0	0	0	0	0	0	0	0	0
1040	CPI-SS0BFD8E056	EFNB2_EPHB1	simple:P52799	simple:P54762	EFNB2	EPHB1	FALSE	TRUE	TRUE	curated	FALSE	0.144	0	0.139	0	0	0.15	0	0	0	0	0.143	0	0	0	0	0.139	0.14	0.139	0.141	0	0.154	0	0.14	0.14	0.148	0.142	0.194	0.141	0.142	0.015	0	0.011	0	0	0.021	0	0	0
1041	CPI-SS01A8F745A	EPHA1_EFNA3	simple:P21709	simple:P52797	EPHA1	EFNA3	FALSE	TRUE	FALSE	curated	FALSE	0	0	0	0	0	0	0	0	0	0	0	0	0	0	0	0	0	0	0	0	0	0	0	0	0	0	0	0	0	0	0	0	0	0	0	0	0	0
1042	CPI-SS07BECB892	EPHA2_EFNA3	simple:P29317	simple:P52797	EPHA2	EFNA3	FALSE	TRUE	FALSE	curated	FALSE	0.024	0.027	0.024	0	0.025	0.027	0	0	0.026	0.023	0	0.024	0	0	0	0.024	0.024	0.023	0.024	0.024	0.026	0	0.032	0.028	0.03	0.026	0.036	0	0.027	0	0	0	0	0	0	0	0	0
1043	CPI-SS0AB0604B5	EPHA3_EFNA3	simple:P29320	simple:P52797	EPHA3	EFNA3	TRUE	TRUE	FALSE	curated	FALSE	0	0	0	0	0	0	0	0	0	0	0	0	0	0	0	0	0	0	0	0	0	0	0	0	0	0	0	0	0	0	0	0	0	0	0	0	0	0
1044	CPI-SS0DF162C10	EPHA8_EFNA3	simple:P29322	simple:P52797	EPHA8	EFNA3	FALSE	TRUE	FALSE	curated	FALSE	0	0	0	0	0	0	0	0	0	0	0	0	0	0	0	0	0	0	0	0	0	0	0	0	0	0	0	0	0	0	0	0	0	0	0	0	0	0
1045	CPI-SS05E6D620E	EPHA1_EFNA4	simple:P21709	simple:P52798	EPHA1	EFNA4	TRUE	TRUE	FALSE	curated	FALSE	0	0	0	0	0	0	0	0	0	0	0	0	0	0	0	0	0	0	0	0	0	0	0	0	0	0	0	0	0	0	0	0	0	0	0	0	0	0
1046	CPI-SS09F973C1A	EPHA2_EFNA4	simple:P29317	simple:P52798	EPHA2	EFNA4	TRUE	TRUE	FALSE	curated	FALSE	0.029	0.038	0.03	0.024	0.03	0.029	0.026	0.039	0.025	0.027	0.032	0.034	0.031	0	0	0.029	0.027	0.03	0.026	0.025	0.035	0.037	0.034	0.026	0.033	0.035	0.04	0.033	0.027	0	0	0	0	0	0	0	0	0
1047	CPI-SS041888D39	EPHA3_EFNA4	simple:P29320	simple:P52798	EPHA3	EFNA4	TRUE	TRUE	FALSE	curated	FALSE	0	0	0	0	0	0	0	0	0	0	0	0	0	0	0	0	0	0	0	0	0	0	0	0	0	0	0	0	0	0	0	0	0	0	0	0	0	0
1048	CPI-SS02B285B4D	EPHA8_EFNA4	simple:P29322	simple:P52798	EPHA8	EFNA4	TRUE	TRUE	FALSE	curated	FALSE	0	0	0	0	0	0	0	0	0	0	0	0	0	0	0	0	0	0	0	0	0	0	0	0	0	0	0	0	0	0	0	0	0	0	0	0	0	0
1049	CPI-SS04C396C5D	VGF_NTRK1	simple:O15240	simple:P04629	VGF	NTRK1	TRUE	FALSE	TRUE	InnateDB-All	FALSE	0	0	0	0	0	0	0	0	0	0	0	0	0	0	0	0	0	0	0	0	0	0	0	0	0	0	0	0	0	0	0	0	0	0	0	0	0	0
1050	CPI-SS052127A00	NGF_NTRK1	simple:P01138	simple:P04629	NGF	NTRK1	TRUE	FALSE	TRUE	curated	FALSE	0	0	0.001	0	0	0	0	0	0.049	0	0	0.001	0	0	0.009	0.001	0	0.001	0.001	0	0	0	0	0	0	0.002	0	0	0	0	0	0.003	0	0	0	0	0	0.051
1051	CPI-SS0EDD4928A	NGF_NGFR	simple:P01138	simple:P08138	NGF	NGFR	TRUE	FALSE	TRUE	curated	FALSE	0.002	0.004	0.003	0	0.002	0	0.001	0	0.004	0.093	0.047	0.003	0.003	0	0	0.004	0.002	0	0.002	0.002	0	0	0	0	0.005	0.006	0	0.007	0.022	0.004	0.006	0.005	0	0.004	0	0.003	0	0.007
1052	CPI-SS08B85996F	TTR_NGFR	simple:P02766	simple:P08138	TTR	NGFR	TRUE	FALSE	TRUE	IMEx,InnateDB-All,MINT	FALSE	0.003	0.005	0.003	0	0.003	0	0.002	0	0.005	0.094	0.048	0.004	0.004	0	0	0.005	0.002	0	0.003	0.003	0	0	0	0	0.006	0.007	0	0.007	0.023	0	0	0	0	0	0	0	0	0
1053	CPI-SS00D3CD86E	TTR_DDR1	simple:P02766	simple:Q08345	TTR	DDR1	TRUE	FALSE	TRUE	I2D,IMEx,InnateDB-All,IntAct	FALSE	0.002	0.012	0.002	0.005	0.003	0.015	0.008	0.007	0.005	0.003	0.009	0.003	0.003	0	0.005	0.003	0.005	0.006	0.003	0.004	0	0.081	0.092	0.026	0.003	0.005	0	0.004	0.008	0	0	0	0	0	0	0	0	0
1054	CPI-SS06006F870	TTR_AGER	simple:P02766	simple:Q15109	TTR	AGER	TRUE	FALSE	TRUE	I2D,IMEx,InnateDB-All,MINT	FALSE	0.004	0.005	0.003	0.017	0.003	0	0.011	0	0.009	0.008	0.008	0.006	0.002	0.011	0.003	0.006	0.004	0.003	0.004	0	0.007	0	0.004	0.004	0.01	0.008	0.017	0.007	0.004	0	0	0	0	0	0	0	0	0
1055	CPI-SS0AB647854	GPR37_PSAP	simple:O15354	simple:P07602	GPR37	PSAP	TRUE	TRUE	FALSE	guidetopharmacology.org	FALSE	0	0	0	0	0	0	0	0	0	0	0	0	0	0	0	0	0	0	0	0	0	0	0	0	0	0	0	0	0	0	0	0	0	0	0	0	0	0
1056	CPI-SS082900482	GPR37L1_PSAP	simple:O60883	simple:P07602	GPR37L1	PSAP	TRUE	TRUE	FALSE	guidetopharmacology.org	FALSE	0	0	0	0	0	0	0	0	0	0	0	0	0	0	0	0	0	0	0	0	0	0	0	0	0	0	0	0	0	0	0	0	0	0	0	0	0	0
1057	CPI-SS0A915097A	GRIN2D_IL16	simple:O15399	simple:Q14005	GRIN2D	IL16	TRUE	TRUE	FALSE	I2D	FALSE	0.021	0.066	0.034	0.031	0.037	0.005	0.024	0.052	0.028	0.008	0.027	0.033	0.032	0.062	0.037	0.03	0.03	0.038	0.026	0.033	0.008	0	0.005	0.005	0.033	0.021	0.045	0.014	0.007	0	0	0	0	0	0	0	0	0
1058	CPI-SS070B0E458	GRIN2A_IL16	simple:Q12879	simple:Q14005	GRIN2A	IL16	TRUE	TRUE	FALSE	I2D	FALSE	0	0	0	0	0	0	0	0	0	0	0	0	0	0	0	0	0	0	0	0	0	0	0	0	0	0	0	0	0	0	0	0	0	0	0	0	0	0
1059	CPI-SS0D529E576	GRIN2B_IL16	simple:Q13224	simple:Q14005	GRIN2B	IL16	TRUE	TRUE	FALSE	I2D	FALSE	0	0	0	0	0	0	0	0	0	0	0	0	0	0	0	0	0	0	0	0	0	0	0	0	0	0	0	0	0	0	0	0	0	0	0	0	0	0
1060	CPI-SS068C129D6	CSF1_SIRPA	simple:P09603	simple:P78324	CSF1	SIRPA	TRUE	FALSE	TRUE	I2D	FALSE	0.048	0.046	0.044	0.12	0.045	0.053	0	0.053	0.047	0.044	0.051	0.043	0.062	0	0.044	0.043	0.128	0.135	0.081	0.102	0.079	0.111	0.114	0.062	0.049	0.056	0.054	0.051	0	0.008	0.007	0.004	0.081	0.005	0.013	0	0.013	0.008
1061	CPI-SS086615F9B	CSF1_CELSR3	simple:P09603	simple:Q9NYQ7	CSF1	CELSR3	TRUE	FALSE	TRUE	I2D	FALSE	0.045	0.046	0.043	0.044	0	0	0	0	0.045	0.043	0	0.043	0	0	0	0.043	0	0	0.043	0	0	0	0	0	0.043	0.044	0.049	0	0	0.005	0.006	0.003	0.004	0	0	0	0	0.005
1062	CPI-SS04861AD1A	FGFR4_SCGB3A1	simple:P22455	simple:Q96QR1	FGFR4	SCGB3A1	TRUE	TRUE	FALSE	IMEx,InnateDB-All,MINT	FALSE	0.035	0	0.005	0.006	0	0.043	0.042	0	0	0.01	0.01	0	0.038	0	0.007	0.006	0.007	0.006	0.008	0.007	0.013	0	0.006	0.006	0.09	0.155	0.052	0.045	0.012	0	0	0	0	0	0	0	0	0
1063	CPI-SS055B305F1	CEACAM1_CD209	simple:P13688	simple:Q9NNX6	CEACAM1	CD209	TRUE	FALSE	TRUE	curated	FALSE	0	0	0.285	0.29	0	0	0	0	0	0	0	0.286	0.286	0	0	0.285	0.314	0.295	0.287	0.315	0.287	0	0	0	0	0	0.291	0	0.286	0	0	0	0	0	0	0	0	0
1064	CPI-SS0A2949959	ICAM3_CD209	simple:P32942	simple:Q9NNX6	ICAM3	CD209	TRUE	FALSE	TRUE	curated	FALSE	0	0	0.023	0.028	0	0	0	0	0	0	0	0.024	0.024	0	0	0.023	0.052	0.033	0.026	0.053	0.025	0	0	0	0	0	0.029	0	0.024	0	0	0.073	0.078	0	0	0	0	0
1065	CPI-SS0A2D7895C	CEACAM1_CEACAM6	simple:P13688	simple:P40199	CEACAM1	CEACAM6	TRUE	FALSE	FALSE	curated	FALSE	0	0	0	0	0	0	0	0	0	0	0	0	0	0	0	0	0.286	0.286	0	0	0	0	0	0.286	0	0	0	0	0	0	0	0	0	0	0	0	0	0
1066	CPI-SS0322747C2	CEACAM5_CEACAM6	simple:P06731	simple:P40199	CEACAM5	CEACAM6	FALSE	FALSE	FALSE	curated	FALSE	0	0	0	0	0	0	0	0	0	0	0	0	0	0	0	0	0	0	0	0	0	0	0	0	0	0	0	0	0	0	0	0	0	0	0	0	0	0
1067	CPI-SS08C411721	CEACAM8_CEACAM6	simple:P31997	simple:P40199	CEACAM8	CEACAM6	FALSE	FALSE	FALSE	curated	FALSE	0	0	0	0	0	0	0	0	0	0	0	0	0	0	0	0	0	0	0	0	0	0	0	0	0	0	0	0	0	0	0	0	0	0	0	0	0	0
1068	CPI-SS001BF66E8	CEACAM6_CEACAM6	simple:P40199	simple:P40199	CEACAM6	CEACAM6	FALSE	FALSE	FALSE	curated	FALSE	0	0	0	0	0	0	0	0	0	0	0	0	0	0	0	0	0	0	0	0	0	0	0	0	0	0	0	0	0	0	0	0	0	0	0	0	0	0
1069	CPI-SS0CCDBBBC0	CEACAM1_CEACAM8	simple:P13688	simple:P31997	CEACAM1	CEACAM8	TRUE	FALSE	FALSE	curated	FALSE	0	0	0	0	0	0	0	0	0	0.286	0	0	0	0	0	0	0	0	0	0	0	0	0	0	0	0	0	0	0	0	0	0	0	0	0	0	0	0
1070	CPI-SS0D449DE26	MLNR_GHRL	simple:O43193	simple:Q9UBU3	MLNR	GHRL	TRUE	TRUE	FALSE	I2D,InnateDB-All	FALSE	0	0	0	0	0	0	0	0	0	0	0	0	0	0	0	0	0	0	0	0	0	0	0	0	0	0	0	0	0	0	0	0	0	0	0	0	0	0
1071	CPI-SS042EB8C7A	TBXA2R_GHRL	simple:P21731	simple:Q9UBU3	TBXA2R	GHRL	TRUE	TRUE	FALSE	InnateDB-All	FALSE	0.04	0	0.041	0.042	0.039	0	0.042	0.043	0	0.039	0.041	0.041	0.043	0.078	0	0.04	0.045	0.042	0.044	0.042	0	0	0.038	0.038	0	0	0	0	0.039	0	0	0	0	0	0	0	0	0
1072	CPI-SS043E0F61D	PTGER3_GHRL	simple:P43115	simple:Q9UBU3	PTGER3	GHRL	TRUE	TRUE	FALSE	InnateDB-All	FALSE	0.006	0	0.007	0.008	0.005	0	0.008	0.009	0	0.005	0.007	0.007	0.01	0.044	0	0.006	0.012	0.008	0.01	0.008	0	0	0.005	0.005	0	0	0	0	0.005	0	0	0	0	0	0	0	0	0
1073	CPI-SS05D406038	PTGIR_GHRL	simple:P43119	simple:Q9UBU3	PTGIR	GHRL	TRUE	TRUE	FALSE	InnateDB-All	FALSE	0.003	0	0.004	0.005	0.002	0	0.005	0.006	0	0.002	0.004	0.004	0.007	0.041	0	0.003	0.009	0.005	0.008	0.005	0	0	0.002	0.002	0	0	0	0	0.002	0.009	0	0.01	0.011	0.009	0	0.011	0.013	0
1074	CPI-SS07D40A3F3	GHSR_GHRL	simple:Q92847	simple:Q9UBU3	GHSR	GHRL	TRUE	TRUE	FALSE	guidetopharmacology.org	FALSE	0	0	0	0	0	0	0	0	0	0	0	0	0	0	0	0	0	0	0	0	0	0	0	0	0	0	0	0	0	0	0	0	0	0	0	0	0	0
1075	CPI-SS085C150CE	ACE2_GHRL	simple:Q9BYF1	simple:Q9UBU3	ACE2	GHRL	TRUE	TRUE	FALSE	I2D	FALSE	0.005	0	0.006	0.007	0.005	0	0.007	0.008	0	0.004	0.007	0.007	0.009	0.043	0	0.006	0.011	0.007	0.01	0.007	0	0	0.004	0.004	0	0	0	0	0.004	0	0	0	0	0	0	0	0	0
1076	CPI-SS0EB3C2743	GHSR_LEAP2	simple:Q92847	simple:Q969E1	GHSR	LEAP2	TRUE	TRUE	FALSE	guidetopharmacology.org	FALSE	0	0	0	0	0	0	0	0	0	0	0	0	0	0	0	0	0	0	0	0	0	0	0	0	0	0	0	0	0	0	0	0	0	0	0	0	0	0
1077	CPI-SS079DDF890	TNFSF12_TNFRSF25	simple:O43508	simple:Q93038	TNFSF12	TNFRSF25	TRUE	FALSE	TRUE	I2D	FALSE	0.059	0	0.058	0.052	0.054	0.06	0.053	0	0	0.053	0	0.06	0.053	0	0.067	0.072	0.054	0	0.052	0.053	0.057	0	0.06	0.054	0.07	0.058	0.099	0.06	0	0.035	0	0.034	0.028	0.03	0.036	0.029	0	0
1078	CPI-SS0B0CF0EDF	TNFSF15_TNFRSF25	simple:O95150	simple:Q93038	TNFSF15	TNFRSF25	TRUE	FALSE	TRUE	guidetopharmacology.org	FALSE	0	0	0	0	0	0	0	0	0	0	0	0	0	0	0	0	0	0	0	0	0	0	0	0	0	0	0	0	0	0	0	0	0	0	0	0	0	0
1079	CPI-SS02EF3E1BA	TNFSF12_TNFRSF12A	simple:O43508	simple:Q9NP84	TNFSF12	TNFRSF12A	TRUE	FALSE	TRUE	curated	FALSE	0.067	0.063	0.059	0.067	0.063	0.084	0.06	0	0.203	0.082	0.184	0.062	0.063	0.073	0.062	0.061	0.078	0.072	0.066	0.061	0.074	0.44	0.24	0.167	0.065	0.062	0.061	0.06	0.118	0.042	0.039	0.035	0.043	0.039	0.06	0.035	0	0.179
1080	CPI-SS0D9BC4188	GNRH2_GNRHR	simple:O43555	simple:P30968	GNRH2	GNRHR	TRUE	FALSE	TRUE	guidetopharmacology.org	FALSE	0	0	0	0	0	0	0	0	0	0	0	0	0	0	0	0	0	0	0	0	0	0	0	0	0	0	0	0	0	0	0	0	0	0	0	0	0	0
1081	CPI-SS0D9EFC4F7	GNRH1_GNRHR	simple:P01148	simple:P30968	GNRH1	GNRHR	TRUE	FALSE	TRUE	I2D	FALSE	0	0	0	0	0	0	0	0	0	0	0	0	0.003	0	0	0	0.002	0	0	0	0	0	0	0	0	0	0	0	0	0	0	0	0	0	0	0	0	0
1082	CPI-SS08A819670	CD70_GPRC5B	simple:P32970	simple:Q9NZH0	CD70	GPRC5B	TRUE	FALSE	TRUE	InnateDB-All	FALSE	0	0	0	0	0	0	0	0	0	0	0	0	0	0	0	0	0	0	0	0	0	0	0	0	0	0	0	0	0	0.131	0.036	0.034	0.038	0.036	0.156	0.082	0	0.039
1083	CPI-SS02461AE98	HCRT_HCRTR2	simple:O43612	simple:O43614	HCRT	HCRTR2	TRUE	FALSE	TRUE	guidetopharmacology.org	FALSE	0	0	0	0	0	0	0	0	0	0	0	0	0	0	0	0	0	0	0	0	0	0	0	0	0	0	0	0	0	0	0	0	0	0	0	0	0	0
1084	CPI-SS0B9B3870A	VEGFA_FLT1	simple:P15692	simple:P17948	VEGFA	FLT1	TRUE	FALSE	TRUE	curated	FALSE	0.564	0.05	0.028	0.104	0.036	0.163	0.527	0.043	0.041	0.052	0.036	0.032	0.052	0	0.027	0.03	0.061	0.041	0.047	0.036	0.184	0	0.059	0.044	0.857	1.151	0.17	0.441	0.035	0.557	0.043	0.022	0.098	0.03	0.156	0.52	0.036	0.034
1085	CPI-SS02371A6D6	VEGFA_EPHB2	simple:P15692	simple:P29323	VEGFA	EPHB2	TRUE	FALSE	TRUE	I2D	FALSE	0	0	0.024	0.028	0.024	0	0	0.027	0	0	0	0.024	0.025	0	0	0.024	0.051	0.05	0.028	0.035	0.024	0	0	0.025	0.024	0.024	0	0	0	0	0	0.017	0.022	0.018	0	0	0.021	0
1086	CPI-SS0C694CB44	VEGFA_GRIN2B	simple:P15692	simple:Q13224	VEGFA	GRIN2B	TRUE	FALSE	TRUE	I2D	FALSE	0	0	0	0	0	0	0	0	0	0	0	0	0.024	0	0	0.024	0	0	0.024	0.027	0	0	0.025	0	0.025	0.025	0	0	0	0	0	0	0	0	0	0	0	0
1087	CPI-SS082AD7B6A	FZD6_WNT5A	simple:O60353	simple:P41221	FZD6	WNT5A	TRUE	TRUE	FALSE	curated	FALSE	0	0	0.011	0.014	0	0.015	0	0.026	0.016	0.013	0.015	0	0	0	0	0.011	0.018	0.024	0.017	0.012	0.013	0	0.013	0.012	0	0.014	0.024	0	0	0	0	0.004	0.006	0	0.007	0	0.018	0.009
1088	CPI-SC0FDB4B6D9	GDF9_TGFR_BMPR2	simple:O60383	complex:TGFR_BMPR2	GDF9		TRUE	FALSE	TRUE	curated	FALSE	0.016	0.013	0.007	0.02	0.02	0.037	0	0	0.007	0.019	0.039	0.013	0.015	0.008	0.007	0.013	0.038	0.028	0.02	0.015	0.006	0.029	0.016	0.008	0.015	0.021	0	0.007	0.016	0	0	0	0	0	0	0	0	0
1089	CPI-SS02B567BC7	PLXNC1_SEMA7A	simple:O60486	simple:O75326	PLXNC1	SEMA7A	FALSE	TRUE	FALSE	curated	FALSE	0	0.019	0.014	0.008	0.008	0.016	0.008	0.01	0.013	0.007	0	0.007	0.007	0	0	0.009	0.009	0.007	0.017	0.007	0	0	0.006	0.007	0.007	0.009	0.04	0.01	0.007	0	0.023	0.018	0.012	0.012	0.02	0.012	0.015	0.018
1090	CPI-SC0BD56F4CB	PSPN_RET receptor 4	simple:O60542	complex:RET receptor 4	PSPN		TRUE	FALSE	TRUE	curated	FALSE	0	0	0	0	0	0	0.005	0	0	0	0	0	0	0	0	0	0	0	0	0	0	0	0	0	0	0	0	0	0	0	0	0	0	0	0	0	0	0
1091	CPI-SS070C51D94	FZD7_WNT3	simple:O75084	simple:P56703	FZD7	WNT3	TRUE	TRUE	FALSE	curated	FALSE	0	0	0.002	0	0	0	0	0	0	0	0	0	0	0	0	0.002	0.002	0.003	0.002	0	0	0	0.002	0.002	0	0	0	0	0	0	0	0	0	0	0	0	0	0
1092	CPI-SS0A4EE6FE1	LRP5_FAM3B	simple:O75197	simple:P58499	LRP5	FAM3B	TRUE	TRUE	FALSE	InnateDB-All	FALSE	0.055	0.05	0	0	0	0.05	0	0	0.049	0	0	0.047	0.048	0	0	0	0.053	0.058	0.052	0.054	0	0	0.047	0	0	0	0	0.048	0.048	0.011	0.006	0	0	0	0.006	0	0	0.005
1093	CPI-SS05E001125	LGR5_RSPO4	simple:O75473	simple:Q2I0M5	LGR5	RSPO4	TRUE	TRUE	FALSE	guidetopharmacology.org	FALSE	0	0	0.002	0	0	0	0.003	0	0	0	0	0	0	0	0	0.002	0	0.002	0	0	0	0	0	0	0	0	0	0	0	0	0	0	0	0	0	0	0	0
1094	CPI-SS0FC0CA5ED	LGR5_RSPO2	simple:O75473	simple:Q6UXX9	LGR5	RSPO2	TRUE	TRUE	FALSE	guidetopharmacology.org	FALSE	0	0	0	0	0	0	0	0	0	0.002	0	0	0	0	0	0	0	0.002	0	0	0	0	0	0	0	0	0	0	0	0	0	0	0	0	0	0	0	0
1095	CPI-SS0DCA749B0	LGR5_RSPO3	simple:O75473	simple:Q9BXY4	LGR5	RSPO3	TRUE	TRUE	FALSE	guidetopharmacology.org	FALSE	0.005	0	0	0	0	0.06	0.004	0	0	0.003	0.018	0	0	0	0	0	0	0	0	0	0.173	0	0.002	0	0.003	0.003	0	0.006	0	0	0	0	0	0	0	0	0	0
1096	CPI-SS0A874F65F	LGR4_RSPO3	simple:Q9BXB1	simple:Q9BXY4	LGR4	RSPO3	TRUE	TRUE	FALSE	guidetopharmacology.org	FALSE	0.018	0	0	0	0	0.072	0.016	0	0	0.015	0.031	0	0	0	0	0	0	0	0	0	0.186	0	0.015	0	0.016	0.016	0	0.018	0	0.006	0	0	0	0	0.061	0.005	0	0
1097	CPI-SS05B1FA8A8	LRP6_CKLF	simple:O75581	simple:Q9UBR5	LRP6	CKLF	TRUE	TRUE	FALSE	IMEx,IntAct	FALSE	0.093	0.085	0.245	0.281	0.366	0.086	0.089	0.185	0.599	0.146	0.116	0.192	0.22	0.117	0.35	0.243	0.308	0.343	0.21	0.193	0.133	0.086	0.131	0.087	0.253	0.225	0.295	0.141	0.103	0	0	0	0	0	0	0	0	0
1098	CPI-SS05162C56B	NTF3_NTRK3	simple:P20783	simple:Q16288	NTF3	NTRK3	TRUE	FALSE	TRUE	curated	FALSE	0	0	0	0	0	0	0	0	0	0	0	0	0	0	0	0	0	0	0	0	0	0	0	0	0	0	0	0	0	0	0	0	0	0	0	0	0	0
1099	CPI-SS0829B8FD2	GRN_CLEC4M	simple:P28799	simple:Q9H2X3	GRN	CLEC4M	TRUE	FALSE	TRUE	InnateDB-All	FALSE	0	0	0	0	0	0	0.148	0	0	0	0	0	0	0	0	0	0	0.146	0.146	0	0	0	0	0	0	0	0	0	0	0	0	0	0	0	0	0.087	0	0
1100	CPI-SS00F979E99	ICAM3_CLEC4M	simple:P32942	simple:Q9H2X3	ICAM3	CLEC4M	TRUE	FALSE	TRUE	curated	FALSE	0	0	0	0	0	0	0.026	0	0	0	0	0	0	0	0	0	0	0.024	0.024	0	0	0	0	0	0	0	0	0	0	0	0	0	0	0	0	0.076	0	0
1101	CPI-SS065F7DA2A	COPA_P2RY6	simple:P53621	simple:Q15077	COPA	P2RY6	TRUE	FALSE	TRUE	IMEx,IntAct	FALSE	0.032	0	0.031	0.035	0.032	0	0	0	0	0.032	0.033	0.032	0.032	0.056	0	0.031	0.042	0.052	0.044	0.042	0.034	0	0.034	0.034	0.041	0	0.036	0.036	0	0.029	0	0.029	0.032	0.029	0	0	0	0
1102	CPI-SS09A3FA737	NAMPT_P2RY6	simple:P43490	simple:Q15077	NAMPT	P2RY6	TRUE	FALSE	TRUE	IMEx,IntAct	FALSE	0.045	0	0.045	0.048	0.045	0	0	0	0	0.046	0.047	0.045	0.045	0.069	0	0.044	0.055	0.065	0.057	0.055	0.047	0	0.047	0.047	0.054	0	0.05	0.049	0	0.04	0	0.039	0.043	0.04	0	0	0	0
1103	CPI-SS04FB6F38D	PROK1_PROKR1	simple:P58294	simple:Q8TCW9	PROK1	PROKR1	TRUE	FALSE	TRUE	guidetopharmacology.org	FALSE	0	0	0	0	0	0	0	0	0	0	0	0	0	0	0	0	0	0	0	0	0	0	0	0	0	0	0	0	0	0	0	0	0	0	0	0	0	0
1104	CPI-SS0BE567EFB	GAL_GALR1	simple:P22466	simple:P47211	GAL	GALR1	TRUE	FALSE	TRUE	guidetopharmacology.org	FALSE	0	0	0	0	0	0	0	0	0	0	0	0	0	0	0	0	0	0	0	0	0	0	0	0	0	0	0	0	0	0	0	0	0	0	0	0	0	0
1105	CPI-SS00EC753E6	GLP2R_GCG	simple:O95838	simple:P01275	GLP2R	GCG	TRUE	TRUE	FALSE	guidetopharmacology.org	FALSE	0	0	0	0	0	0	0	0	0	0	0	0	0	0	0	0	0	0	0	0	0	0	0	0	0	0	0	0	0	0	0	0	0	0	0	0	0	0
1106	CPI-SS03E48EFEA	C3_C3AR1	simple:P01024	simple:Q16581	C3	C3AR1	TRUE	FALSE	TRUE	guidetopharmacology.org	FALSE	0.003	0	0.004	0.105	0.01	0.005	0	0.008	0.078	0.006	0	0.009	0.092	0	0.021	0.007	0.161	0.179	0.049	0.149	0.004	0	0.005	0.006	0.005	0	0	0.007	0.002	0.01	0	0.011	0.112	0.017	0.012	0	0.015	0.085
1107	CPI-SS03E273233	ADORA2A_ENTPD1	simple:P29274	simple:P49961	ADORA2A	ENTPD1	FALSE	TRUE	FALSE	curated	FALSE	0	0	0	0	0	0	0	0	0	0	0	0	0	0	0	0	0	0	0	0	0	0	0	0	0	0	0	0	0	0	0	0	0	0	0	0	0	0
1108	CPI-SS0FF6CFDCA	ADORA3_ENTPD1	simple:P0DMS8	simple:P49961	ADORA3	ENTPD1	FALSE	TRUE	FALSE	curated	FALSE	0.034	0.013	0.045	0.05	0.014	0.103	0.019	0.024	0.006	0.04	0.045	0.008	0.028	0.034	0.067	0.011	0.065	0.068	0.047	0.036	0.109	0	0.009	0.007	0.115	0.089	0.065	0.069	0.058	0	0	0	0	0	0	0	0	0
1109	CPI-SS079728E8B	ADORA2B_ENTPD1	simple:P29275	simple:P49961	ADORA2B	ENTPD1	FALSE	TRUE	FALSE	curated	FALSE	0	0	0	0	0	0	0	0	0	0	0	0	0	0	0	0	0	0	0	0	0	0	0	0	0	0	0	0	0	0	0	0	0	0	0	0	0	0
1110	CPI-SS03E7587E4	ADORA1_ENTPD1	simple:P30542	simple:P49961	ADORA1	ENTPD1	FALSE	TRUE	FALSE	curated	FALSE	0	0	0	0	0	0	0	0	0	0	0	0	0	0	0	0	0	0	0	0	0	0	0	0	0	0	0	0	0	0	0	0	0	0	0	0	0	0
1111	CPI-SS05996C8FD	AGT_AGTR1	simple:P01019	simple:P30556	AGT	AGTR1	TRUE	FALSE	TRUE	guidetopharmacology.org	FALSE	0.01	0	0.007	0.008	0	0	0.033	0	0	0.146	0.084	0.008	0	0	0	0.007	0	0	0.008	0.008	0.009	0	0.009	0.008	0.013	0.01	0.014	0	0.039	0	0	0	0	0	0	0	0	0
1112	CPI-SS069924427	AGT_AGTR2	simple:P01019	simple:P50052	AGT	AGTR2	TRUE	FALSE	TRUE	guidetopharmacology.org	FALSE	0	0	0	0	0	0	0	0	0	0	0	0	0	0	0	0	0	0.008	0	0	0	0	0	0	0	0	0	0	0	0	0	0	0	0	0	0	0	0
1113	CPI-SS00581282E	C5_C5AR1	simple:P01031	simple:P21730	C5	C5AR1	TRUE	FALSE	TRUE	guidetopharmacology.org	FALSE	0.004	0.014	0.006	0.694	0.009	0.004	0.004	0.008	0.008	0.012	0.014	0.008	0.624	0	0.003	0.009	0.475	0.316	0.125	0.139	0.01	0.022	0.015	0.012	0.016	0.009	0.027	0.01	0.009	0	0	0	0	0	0	0	0	0
1114	CPI-SS0A7E3A1AF	C5_C5AR2	simple:P01031	simple:Q9P296	C5	C5AR2	TRUE	FALSE	TRUE	guidetopharmacology.org	FALSE	0.004	0	0.002	0.027	0.002	0.008	0.004	0	0.006	0.003	0.004	0.003	0.046	0	0	0.003	0.014	0.013	0.01	0.011	0	0	0.003	0	0.022	0.002	0	0.007	0	0	0	0	0	0	0	0	0	0
1115	CPI-SS075D9B9AD	KNG1_BDKRB1	simple:P01042	simple:P46663	KNG1	BDKRB1	TRUE	FALSE	TRUE	guidetopharmacology.org	FALSE	0.023	0	0	0	0	0.023	0	0	0	0	0	0	0	0	0	0	0	0	0	0	0	0	0	0.021	0.024	0.021	0	0	0	0	0	0	0	0	0	0	0	0
1116	CPI-SS033180726	CGA_LHCGR	simple:P01215	simple:P22888	CGA	LHCGR	TRUE	FALSE	TRUE	I2D,InnateDB-All	FALSE	0	0	0	0	0	0	0	0	0	0	0	0	0	0	0	0	0	0	0	0	0	0	0	0	0	0	0	0	0	0	0	0	0	0	0	0	0	0
1117	CPI-SS0577408A3	CGA_FSHR	simple:P01215	simple:P23945	CGA	FSHR	TRUE	FALSE	TRUE	I2D,InnateDB-All	FALSE	0	0	0	0	0	0	0	0	0	0	0	0	0	0	0	0	0	0	0	0	0	0	0	0	0	0	0	0	0	0	0	0	0	0	0	0	0	0
1118	CPI-SS035A3ADDF	FSHB_FSHR	simple:P01225	simple:P23945	FSHB	FSHR	TRUE	FALSE	TRUE	I2D,IMEx,InnateDB-All,IntAct	FALSE	0	0	0	0	0	0	0	0	0	0	0	0	0	0	0	0	0	0	0	0	0	0	0	0	0	0	0	0	0	0	0	0	0	0	0	0	0	0
1119	CPI-SS00689751B	PRL_PRLR	simple:P01236	simple:P16471	PRL	PRLR	TRUE	FALSE	TRUE	I2D,IMEx,InnateDB,IntAct	FALSE	0	0	0	0	0	0	0	0	0	0	0	0	0	0	0	0	0	0	0	0	0	0	0	0	0	0	0	0	0	0	0	0	0	0	0	0	0	0
1120	CPI-SS0A606E2DA	GH1_PRLR	simple:P01241	simple:P16471	GH1	PRLR	TRUE	FALSE	TRUE	I2D,InnateDB-All,IntAct	FALSE	0	0	0	0	0	0	0	0	0	0	0	0	0	0	0	0	0	0	0	0	0	0	0	0	0	0	0	0	0	0	0	0	0	0	0	0	0	0
1121	CPI-SS0ACD3CCEE	GH1_GHR	simple:P01241	simple:P10912	GH1	GHR	TRUE	FALSE	TRUE	guidetopharmacology.org	FALSE	0	0	0	0	0	0	0	0	0	0	0	0	0	0	0	0	0	0	0	0	0	0	0	0	0	0	0	0	0	0	0	0	0	0	0	0	0	0
1122	CPI-SS01963C4CA	TG_ASGR1	simple:P01266	simple:P07306	TG	ASGR1	TRUE	FALSE	TRUE	I2D	FALSE	0.006	0.005	0.001	0.105	0.003	0.004	0.001	0.005	0.005	0.004	0.005	0.002	0.057	0	0	0.002	0.03	0.057	0.026	0.01	0.013	0.006	0	0.003	0.009	0.005	0.013	0.005	0.004	0	0	0	0	0	0	0	0	0
1123	CPI-SS012B216F6	PTHLH_PTH2R	simple:P12272	simple:P49190	PTHLH	PTH2R	TRUE	FALSE	TRUE	guidetopharmacology.org	FALSE	0	0	0	0	0	0	0	0	0	0	0	0	0	0	0	0	0	0	0	0	0	0	0	0	0	0	0	0	0	0	0	0	0	0	0	0	0	0
1124	CPI-SS0483CE4ED	PTHLH_PTH1R	simple:P12272	simple:Q03431	PTHLH	PTH1R	TRUE	FALSE	TRUE	guidetopharmacology.org	FALSE	0	0	0	0	0	0	0	0	0	0	0	0	0	0	0	0	0	0	0	0	0	0	0	0	0	0	0	0	0	0	0	0	0	0	0	0	0	0
1125	CPI-SS058E608D0	PTHLH_PRLHR	simple:P12272	simple:P49683	PTHLH	PRLHR	TRUE	FALSE	TRUE	guidetopharmacology.org	FALSE	0	0	0	0	0	0	0	0	0	0	0	0	0	0	0	0	0	0	0	0	0	0	0	0	0	0	0	0	0	0	0	0	0	0	0	0	0	0
1126	CPI-SC09E5431A2	IFNG_Type II IFNR	simple:P01579	complex:Type II IFNR	IFNG		TRUE	FALSE	TRUE	curated	FALSE	0.04	0.019	0.005	0.14	0.007	0.017	0.024	0.006	0.079	0.035	0.044	0.004	0.119	0.017	0.004	0.007	0.161	0.164	0.078	0.098	0.076	0.063	0.027	0.013	0.055	0.046	0.064	0.039	0.039	0.042	0.021	0.007	0.142	0.009	0.018	0.026	0.008	0.081
1127	CPI-SS0C6448B94	IL1B_ADRB2	simple:P01584	simple:P07550	IL1B	ADRB2	TRUE	FALSE	TRUE	I2D	FALSE	0.014	0.018	0.019	0.015	0.033	0.071	0.015	0.017	0.276	0.015	0	0.051	0.015	0	0	0.027	0.03	0.029	0.016	0.018	0.025	0.028	0.013	0.017	0.016	0.014	0.016	0.015	0.012	0.049	0.053	0.054	0.05	0.068	0.106	0.05	0.052	0.311
1128	CPI-SS0C1F25516	CD8A_CEACAM5	simple:P01732	simple:P06731	CD8A	CEACAM5	TRUE	TRUE	FALSE	curated	FALSE	0	0	0.007	0	0	0	0	0	0	0	0	0	0	0	0	0.007	0	0.007	0	0.008	0	0	0	0	0	0	0	0	0	0	0	0.015	0	0	0	0	0	0
1129	CPI-SS0F739D3DB	ANXA1_FPR1	simple:P04083	simple:P21462	ANXA1	FPR1	TRUE	FALSE	TRUE	guidetopharmacology.org	FALSE	0.35	0.359	0.35	0.623	0.351	0	0	0.364	0.358	0.35	0	0.348	0.55	0	0	0.35	0.473	0.503	0.407	0.463	0.361	0.351	0.353	0.351	0.351	0.352	0.363	0.355	0.349	0.03	0.039	0.03	0.303	0.031	0	0	0.044	0.038
1130	CPI-SS06CCF5A54	ANXA1_FPR3	simple:P04083	simple:P25089	ANXA1	FPR3	TRUE	FALSE	TRUE	guidetopharmacology.org	FALSE	0	0	0.348	0.379	0	0	0	0	0.357	0.348	0	0.348	0.356	0	0	0.349	0.487	0.501	0.403	0.436	0.351	0.358	0.349	0.35	0.349	0.352	0.363	0.348	0	0	0	0.029	0.059	0	0	0	0	0.037
1131	CPI-SS030BB46BB	ANXA1_FPR2	simple:P04083	simple:P25090	ANXA1	FPR2	TRUE	FALSE	TRUE	curated	FALSE	0.348	0	0.348	0.389	0	0	0	0	0	0	0	0.348	0.432	0	0	0.348	0.348	0.349	0.35	0	0.349	0	0	0.348	0	0.349	0	0	0	0.028	0	0.028	0.069	0	0	0	0	0
1132	CPI-SS0F66EA6BE	APP_FPR2	simple:P05067	simple:P25090	APP	FPR2	FALSE	FALSE	TRUE	guidetopharmacology.org	FALSE	0.61	0	0.61	0.652	0	0	0	0	0	0	0	0.61	0.694	0	0	0.61	0.61	0.612	0.612	0	0.611	0	0	0.61	0	0.611	0	0	0	0.037	0	0.037	0.078	0	0	0	0	0
1133	CPI-SS05F45873A	SAA1_FPR2	simple:P0DJI8	simple:P25090	SAA1	FPR2	TRUE	FALSE	TRUE	guidetopharmacology.org	FALSE	0	0	0	0	0	0	0	0	0	0	0	0	0	0	0	0	0	0	0	0	0	0	0	0	0	0	0	0	0	0	0	0	0	0	0	0	0	0
1134	CPI-SS045EC4F7D	RLN2_RXFP1	simple:P04090	simple:Q9HBX9	RLN2	RXFP1	TRUE	FALSE	TRUE	guidetopharmacology.org	FALSE	0	0	0	0	0	0	0	0	0	0	0	0	0	0	0	0	0	0	0	0	0	0	0	0	0	0	0	0	0	0.005	0	0.004	0	0	0	0.075	0	0
1135	CPI-SS0FAE75A75	RLN1_RXFP1	simple:P04808	simple:Q9HBX9	RLN1	RXFP1	TRUE	FALSE	TRUE	guidetopharmacology.org	FALSE	0	0	0	0	0	0	0	0	0	0	0	0	0	0	0	0	0	0	0	0	0	0	0	0	0	0	0	0	0	0	0	0	0	0	0	0	0	0
1136	CPI-SS08805BBC2	INSL3_RXFP1	simple:P51460	simple:Q9HBX9	INSL3	RXFP1	TRUE	FALSE	TRUE	guidetopharmacology.org	FALSE	0	0	0	0	0	0	0	0	0	0	0	0	0	0	0	0	0	0	0	0	0	0	0	0	0	0	0	0	0	0	0	0	0	0	0	0	0	0
1137	CPI-SS031E35270	RLN3_RXFP1	simple:Q8WXF3	simple:Q9HBX9	RLN3	RXFP1	TRUE	FALSE	TRUE	guidetopharmacology.org	FALSE	0	0	0	0	0	0	0	0	0	0	0	0	0	0	0	0	0	0	0	0	0	0	0	0	0	0	0	0	0	0	0	0	0	0	0	0	0	0
1138	CPI-SS092E57263	CSF2_CSF1R	simple:P04141	simple:P07333	CSF2	CSF1R	TRUE	FALSE	TRUE	guidetopharmacology.org	FALSE	0	0	0	0	0	0	0	0	0	0	0	0	0	0	0	0	0	0	0	0	0	0	0	0	0	0	0	0	0	0	0	0	0	0	0	0	0	0
1139	CPI-SS01AD399A0	IL4_IL13RA2	simple:P05112	simple:Q14627	IL4	IL13RA2	TRUE	FALSE	TRUE	I2D	FALSE	0.006	0	0.002	0	0.003	0.024	0.235	0	0	0	0	0.002	0	0	0	0.002	0	0	0	0	0	0	0	0	0.009	0.007	0.01	0.005	0	0	0	0	0	0	0	0	0	0
1140	CPI-SS066FBE098	IL13_IL13RA2	simple:P35225	simple:Q14627	IL13	IL13RA2	TRUE	FALSE	TRUE	curated	FALSE	0	0	0	0	0	0	0	0	0	0	0	0	0	0	0	0	0	0	0	0	0	0	0	0	0	0	0	0	0	0	0	0	0	0	0	0	0	0
1141	CPI-SS0186F8AED	TNFSF9_IL13RA2	simple:P41273	simple:Q14627	TNFSF9	IL13RA2	TRUE	FALSE	TRUE	InnateDB-All	FALSE	0.008	0	0.003	0	0.004	0.025	0.237	0	0	0	0	0.003	0	0	0	0.003	0	0	0	0	0	0	0	0	0.01	0.008	0.011	0.006	0	0.008	0	0.004	0	0.005	0.026	0.237	0	0
1142	CPI-SS0BCCDFA7A	NAMPT_IL13RA2	simple:P43490	simple:Q14627	NAMPT	IL13RA2	TRUE	FALSE	TRUE	InnateDB-All	FALSE	0.049	0	0.044	0	0.045	0.067	0.278	0	0	0	0	0.045	0	0	0	0.044	0	0	0	0	0	0	0	0	0.052	0.05	0.052	0.047	0	0.044	0	0.039	0	0.04	0.062	0.273	0	0
1143	CPI-SS0073098F3	IL13_TMEM219	simple:P35225	simple:Q86XT9	IL13	TMEM219	TRUE	FALSE	TRUE	IMEx,IntAct	FALSE	0	0	0	0	0	0	0	0	0	0	0	0	0	0	0	0	0	0	0	0	0	0	0	0	0	0	0	0	0	0	0	0	0	0	0	0	0	0
1144	CPI-SS0431D2256	TNFSF9_TNFRSF9	simple:P41273	simple:Q07011	TNFSF9	TNFRSF9	TRUE	FALSE	TRUE	curated	FALSE	0.005	0.009	0.29	0.015	0.045	0.006	0.006	0.031	0.08	0.006	0	0.016	0.006	0.054	0.241	0.025	0.012	0.008	0.012	0.003	0.005	0.032	0.005	0.009	0.004	0.005	0.024	0.005	0.004	0.006	0.01	0.291	0.015	0.046	0.007	0.007	0.032	0.081
1145	CPI-SS047CD2E9F	TNFSF9_ADGRG5	simple:P41273	simple:Q8IZF4	TNFSF9	ADGRG5	TRUE	FALSE	TRUE	InnateDB-All	FALSE	0.004	0.006	0.005	0	0.012	0	0	0.039	0	0.003	0	0.017	0.003	0.049	0.004	0.006	0.006	0.004	0.004	0	0	0.008	0	0.003	0	0.004	0	0	0	0.004	0.007	0.005	0	0.013	0	0	0.04	0
1146	CPI-SS0DC2A6D35	IL6_HRH1	simple:P05231	simple:P35367	IL6	HRH1	TRUE	FALSE	TRUE	IMEx,InnateDB-All,IntAct	FALSE	0.039	0	0.027	0.039	0	0.037	0.041	0	0.028	0.029	0.037	0	0.031	0	0	0.028	0.036	0.034	0.029	0.044	0.047	0	0.032	0.029	0.061	0.073	0.034	0.042	0.031	0.031	0	0.019	0.031	0	0.029	0.033	0	0.02
1147	CPI-SS00B1BEE64	CD2_CD58	simple:P06729	simple:P19256	CD2	CD58	FALSE	TRUE	FALSE	curated	FALSE	0.058	0.021	0.034	0.039	0.044	0.141	0.095	0.015	0.064	0.026	0.047	0.045	0.049	0.009	0.035	0.031	0.066	0.11	0.033	0.031	0.071	0.095	0.07	0.017	0.064	0.071	0.04	0.026	0.032	0.093	0.056	0.069	0.074	0.079	0.176	0.13	0.05	0.1
1148	CPI-SS0B537DD3F	CEACAM5_CEACAM1	simple:P06731	simple:P13688	CEACAM5	CEACAM1	TRUE	FALSE	FALSE	curated	FALSE	0	0	0	0	0	0	0	0	0	0	0	0	0	0	0	0	0	0	0	0	0	0	0	0	0	0	0	0	0	0	0	0	0	0	0	0	0	0
1149	CPI-SS0AC66088D	CEACAM5_CD1D	simple:P06731	simple:P15813	CEACAM5	CD1D	FALSE	FALSE	FALSE	curated	FALSE	0	0	0	0	0	0	0	0	0	0	0	0	0	0	0	0	0	0	0	0	0	0	0	0	0	0	0	0	0	0	0	0	0	0	0	0	0	0
1150	CPI-SS0A05319F5	CRH_CRHR2	simple:P06850	simple:Q13324	CRH	CRHR2	TRUE	FALSE	TRUE	I2D,InnateDB-All	FALSE	0	0	0	0	0	0	0	0	0	0	0	0	0	0	0	0	0	0	0	0	0	0	0	0	0	0	0	0	0	0	0	0	0	0	0	0	0	0
1151	CPI-SS0E654708F	UCN_CRHR2	simple:P55089	simple:Q13324	UCN	CRHR2	TRUE	FALSE	TRUE	guidetopharmacology.org	FALSE	0	0	0	0	0	0	0	0	0.005	0.002	0	0	0	0	0	0.001	0	0	0	0	0	0	0	0	0	0	0.006	0	0	0	0	0	0	0	0	0	0	0.006
1152	CPI-SS0C85BC9AF	PROS1_AXL	simple:P07225	simple:P30530	PROS1	AXL	TRUE	FALSE	TRUE	guidetopharmacology.org	FALSE	0	0.052	0.053	0.056	0.052	0.057	0.053	0	0.053	0.113	0.125	0.051	0.052	0	0.052	0.052	0.178	0.181	0.102	0.123	0.051	0	0.066	0.059	0.057	0.056	0.058	0.056	0.129	0	0	0	0	0	0	0	0	0
1153	CPI-SS09C4988F8	PROS1_TYRO3	simple:P07225	simple:Q06418	PROS1	TYRO3	TRUE	FALSE	TRUE	guidetopharmacology.org	FALSE	0.055	0	0.05	0.053	0.051	0	0.087	0	0	0	0	0.051	0.051	0	0	0.051	0.051	0.051	0.051	0	0.053	0	0.051	0	0.058	0.065	0.07	0.056	0.053	0	0	0	0	0	0	0	0	0
1154	CPI-SS0B01CF3AB	CSF1R_CSF1	simple:P07333	simple:P09603	CSF1R	CSF1	TRUE	TRUE	FALSE	curated	FALSE	0.044	0.004	0.043	0.003	0.035	0.069	0.037	0.021	0.167	0.065	0.062	0.003	0.004	0	0.033	0.008	0.005	0.007	0.006	0.003	0.056	0.043	0.014	0.012	0.009	0.004	0.025	0.008	0.088	0	0	0	0	0	0	0	0	0
1155	CPI-SS05BE83BC6	CSF1R_CSF3	simple:P07333	simple:P09919	CSF1R	CSF3	TRUE	TRUE	FALSE	guidetopharmacology.org	FALSE	0.009	0	0	0.003	0	0.015	0.004	0	0	0.002	0	0.002	0	0	0	0	0	0	0.002	0	0	0	0	0	0.002	0.002	0	0.003	0	0	0	0	0	0	0	0	0	0
1156	CPI-SS0DFA98A14	CSF1R_IL34	simple:P07333	simple:Q6ZMJ4	CSF1R	IL34	TRUE	TRUE	FALSE	curated	FALSE	0.007	0	0.002	0	0	0	0	0	0.003	0.019	0.049	0	0	0	0	0.002	0	0.002	0.003	0	0.009	0.018	0	0.003	0.003	0.003	0	0.003	0.018	0	0	0	0	0	0	0	0	0
1157	CPI-SS07AF9303D	GRP_GRPR	simple:P07492	simple:P30550	GRP	GRPR	TRUE	FALSE	TRUE	guidetopharmacology.org	FALSE	0	0	0	0	0	0	0	0	0	0	0	0	0	0	0	0	0	0	0	0	0	0	0	0	0	0	0	0	0	0	0	0	0	0	0	0	0	0
1158	CPI-SS061A7E099	CD55_ADGRE5	simple:P08174	simple:P48960	CD55	ADGRE5	TRUE	TRUE	TRUE	curated	FALSE	0.061	0.113	0.177	0.208	0.218	0.057	0.084	0.093	0.123	0.101	0.138	0.218	0.246	0.085	0.133	0.163	0.108	0.138	0.089	0.081	0.062	0.09	0.077	0.065	0.074	0.064	0.132	0.066	0.086	0.287	0.339	0.403	0.434	0.444	0.283	0.31	0.319	0.349
1159	CPI-SS0CBC7840D	PTPRC_CD22	simple:P08575	simple:P20273	PTPRC	CD22	FALSE	FALSE	TRUE	curated	FALSE	0.008	0.119	0.007	0.013	0	0	0.011	0	0.059	0.007	0	0	0.018	0	0.01	0	0.009	0.014	0.008	0.008	0	0	0.008	0.007	0.01	0.014	0	0.008	0.007	0.109	0.22	0.108	0.114	0	0	0.112	0	0.16
1160	CPI-SS0822AEF5F	PTPRC_MRC1	simple:P08575	simple:P22897	PTPRC	MRC1	FALSE	FALSE	TRUE	curated	FALSE	0.031	0	0.007	0.016	0.008	0.014	0.033	0	0	0.012	0.012	0.009	0.009	0	0	0.008	0.098	0.027	0.019	0.239	0.017	0	0.009	0.01	0.108	0.074	0.05	0.035	0	0.132	0	0.108	0.117	0.109	0.115	0.134	0	0
1161	CPI-SS07F60834D	MET_HGF	simple:P08581	simple:P14210	MET	HGF	TRUE	TRUE	FALSE	curated	FALSE	0.004	0	0.003	0.008	0.004	0.011	0.006	0	0.006	0.05	0.038	0	0.013	0	0	0	0.034	0.045	0.012	0.029	0	0	0.004	0.005	0.005	0	0	0.006	0.011	0	0	0	0	0	0	0	0	0
1162	CPI-SS056FF4363	CD48_CD244	simple:P09326	simple:Q9BZW8	CD48	CD244	FALSE	FALSE	TRUE	curated	FALSE	0	0	0.012	0.024	0.014	0	0	0	0.007	0	0	0.033	0.028	0	0	0.009	0.007	0.008	0.009	0.01	0.009	0	0	0.007	0.007	0	0	0.007	0.008	0	0	0.432	0.444	0.434	0	0	0	0.427
1163	CPI-SS0D954EA1C	PDGFRB_PDGFD	simple:P09619	simple:Q9GZP0	PDGFRB	PDGFD	TRUE	TRUE	FALSE	curated	FALSE	0.082	0.012	0.009	0.01	0.018	0.115	0.1	0	0.012	0.016	0.014	0.032	0.008	0	0	0.009	0.012	0.006	0.008	0.007	0.028	0	0.021	0.012	0.3	0.308	0.03	0.117	0.008	0	0	0	0	0	0	0	0	0
1164	CPI-CS0BAF97962	PDGFR complex_PDGFD	complex:PDGFR complex	simple:Q9GZP0		PDGFD	TRUE	TRUE	FALSE	curated	FALSE	0.082	0.012	0.009	0.01	0.018	0.115	0.1	0	0.012	0.016	0.014	0.032	0.008	0	0	0.009	0.012	0.006	0.008	0.007	0.028	0	0.021	0.012	0.3	0.308	0.03	0.117	0.008	0	0	0	0	0	0	0	0	0
1165	CPI-SS080611C5B	ALOX5_ALOX5AP	simple:P09917	simple:P20292	ALOX5	ALOX5AP	FALSE	FALSE	FALSE	guidetopharmacology.org	FALSE	0.01	0.088	0.169	0.082	0.337	0.009	0	0.038	0.767	0.018	0.018	0.243	0.022	0.055	0.09	0.191	0.213	0.357	0.167	0.156	0.025	0.008	0.023	0.021	0.011	0.019	0.047	0.016	0.011	0.018	0.096	0.177	0.09	0.345	0.017	0	0.046	0.775
1166	CPI-SS08376F0E6	CSF3_CSF3R	simple:P09919	simple:Q99062	CSF3	CSF3R	TRUE	FALSE	TRUE	curated	FALSE	0.013	0.016	0.008	0.317	0.008	0	0.01	0	0.012	0.01	0.013	0.008	0.051	0	0.009	0.009	0.127	0.108	0.071	0.047	0.021	0	0.011	0.01	0.009	0.011	0.013	0.009	0	0	0	0	0	0	0	0	0	0
1167	CPI-SS08719F19E	APELA_APLNR	simple:P0DMC3	simple:P35414	APELA	APLNR	TRUE	FALSE	TRUE	guidetopharmacology.org	FALSE	0	0	0	0	0	0	0	0	0	0	0	0	0	0	0	0	0	0	0	0	0	0	0	0	0	0	0	0	0	0	0	0	0	0	0	0	0	0
1168	CPI-SS02D7A1DDE	KIT_KITLG	simple:P10721	simple:P21583	KIT	KITLG	TRUE	TRUE	FALSE	curated	FALSE	0.018	0	0	0.004	0	0.021	0.005	0	0.005	0.036	0.012	0.002	0	0	0	0.002	0.004	0.003	0.004	0	0.005	0	0.007	0.003	0.027	0.045	0.03	0.009	0.016	0	0	0	0	0	0	0	0	0
1169	CPI-SS0EDAE16B6	EPOR_KITLG	simple:P19235	simple:P21583	EPOR	KITLG	TRUE	TRUE	FALSE	I2D	FALSE	0.022	0	0	0.007	0	0.025	0.009	0	0.009	0.04	0.015	0.006	0	0	0	0.006	0.007	0.007	0.007	0	0.008	0	0.011	0.006	0.031	0.048	0.034	0.013	0.02	0.019	0	0	0.005	0	0.023	0.006	0	0.006
1170	CPI-SS07327E587	CD28_CD80	simple:P10747	simple:P33681	CD28	CD80	FALSE	FALSE	TRUE	curated	FALSE	0	0.007	0.005	0.007	0	0.003	0	0	0	0.002	0.005	0.002	0.007	0.01	0.01	0.002	0.016	0.013	0.008	0.003	0	0	0	0.002	0.002	0	0	0.003	0	0	0	0	0	0	0	0	0	0
1171	CPI-SS0320FFAFC	CTLA4_CD80	simple:P16410	simple:P33681	CTLA4	CD80	FALSE	FALSE	TRUE	curated	FALSE	0	0	0	0	0	0	0	0	0	0	0	0	0	0	0	0	0	0	0	0	0	0	0	0	0	0	0	0	0	0	0.012	0.01	0.012	0	0.009	0	0	0
1172	CPI-SS077D7365D	CD28_CD86	simple:P10747	simple:P42081	CD28	CD86	FALSE	FALSE	TRUE	curated	FALSE	0.003	0.025	0.006	0.077	0	0	0	0.032	0	0.004	0	0.006	0.151	0.01	0.004	0.003	0.173	0.182	0.076	0.129	0.005	0	0.005	0.008	0.009	0.004	0	0	0.003	0	0	0	0	0	0	0	0	0
1173	CPI-SS0B0E09B1C	CTLA4_CD86	simple:P16410	simple:P42081	CTLA4	CD86	FALSE	FALSE	TRUE	curated	FALSE	0	0	0	0	0	0	0	0	0	0	0	0	0	0	0	0	0	0	0	0	0	0	0	0	0	0	0	0	0	0.008	0.03	0.011	0.082	0	0	0	0.037	0
1174	CPI-SS03EF699C7	HLA-E_KLRC1	simple:P13747	simple:P26715	HLA-E	KLRC1	FALSE	FALSE	TRUE	curated	FALSE	1.318	0	1.327	1.32	1.669	0	0	1.325	1.322	1.32	0	1.386	1.32	0	0	1.34	1.32	1.32	1.321	1.32	1.319	0	1.318	1.318	1.318	1.318	0	1.319	1.318	0.501	0	0.51	0.503	0.851	0	0	0.508	0.505
1175	CPI-SS0C4FA643F	HLA-E_KLRC2	simple:P13747	simple:P26717	HLA-E	KLRC2	FALSE	FALSE	TRUE	curated	FALSE	0	0	1.321	0	1.382	0	0	0	1.319	1.318	0	1.344	1.318	0	0	1.324	1.318	0	1.318	0	1.319	0	0	1.318	0	0	0	1.318	0	0	0	0.503	0	0.564	0	0	0	0.502
1176	CPI-SS03339363E	HLA-E_KLRK1	simple:P13747	simple:P26718	HLA-E	KLRK1	FALSE	FALSE	TRUE	curated	FALSE	0	1.32	1.322	0	1.325	0	0	0	0	0	0	1.319	0	0	0	1.321	0	1.317	1.318	0	0	0	0	0	0	0	0	0	0	0	0.503	0.505	0	0.508	0	0	0	0
1177	CPI-SS0EB5AEC83	SELL_CD34	simple:P14151	simple:P28906	SELL	CD34	FALSE	FALSE	FALSE	curated	FALSE	0.334	0.014	0.009	0.012	0.011	0.498	0.33	0	0.021	0.032	0.033	0.012	0.013	0	0.011	0.01	0.021	0.01	0.016	0.021	0.323	0	0.025	0.02	0.616	0.496	0.58	0.289	0.033	0.414	0.094	0.089	0.092	0.091	0.578	0.41	0	0.101
1178	CPI-SS015E1E2C6	SELP_CD34	simple:P16109	simple:P28906	SELP	CD34	FALSE	FALSE	FALSE	curated	FALSE	0.42	0.1	0.095	0.098	0.097	0.584	0.416	0	0.107	0.118	0.119	0.098	0.099	0	0.097	0.096	0.107	0.096	0.102	0.108	0.409	0	0.111	0.106	0.702	0.582	0.666	0.376	0.12	0	0	0	0	0	0	0	0	0
1179	CPI-SS087321EB5	SELL_SELPLG	simple:P14151	simple:Q14242	SELL	SELPLG	FALSE	FALSE	TRUE	curated	FALSE	0.007	0.009	0.05	0.138	0.087	0	0	0.041	0.026	0.009	0.013	0.172	0.262	0.11	0.076	0.088	0.077	0.087	0.055	0.059	0.01	0	0.013	0.013	0.014	0.013	0.018	0.011	0	0.087	0.089	0.13	0.218	0.167	0	0	0.121	0.106
1180	CPI-SS02B7540B0	SELP_SELPLG	simple:P16109	simple:Q14242	SELP	SELPLG	FALSE	FALSE	TRUE	curated	FALSE	0.093	0.095	0.136	0.224	0.173	0	0	0.128	0.112	0.095	0.099	0.258	0.348	0.196	0.162	0.174	0.164	0.173	0.141	0.145	0.096	0	0.099	0.099	0.1	0.1	0.104	0.097	0	0	0	0	0	0	0	0	0	0
1181	CPI-SS086A1C18B	SELE_SELPLG	simple:P16581	simple:Q14242	SELE	SELPLG	FALSE	FALSE	TRUE	curated	FALSE	0.065	0.066	0.108	0.195	0.145	0	0	0.099	0.084	0.066	0.071	0.23	0.32	0.168	0.134	0.146	0.135	0.145	0.113	0.117	0.067	0	0.07	0.07	0.071	0.071	0.076	0.069	0	0	0	0	0	0	0	0	0	0
1182	CPI-SS06ABF2F5A	SELP_CD24	simple:P16109	simple:P25063	SELP	CD24	FALSE	FALSE	FALSE	curated	FALSE	0.12	0.23	0.109	0.109	0.116	0.114	0.123	0.121	0.129	0.111	0.138	0.107	0.103	0.101	0.107	0.113	0.124	0.139	0.15	0.125	0.135	1.522	1.176	0.868	0.112	0.127	0.183	0.118	0.104	0	0	0	0	0	0	0	0	0
1183	CPI-SS04F90EE0D	SELE_GLG1	simple:P16581	simple:Q92896	SELE	GLG1	FALSE	FALSE	FALSE	curated	FALSE	0.126	0.106	0.106	0.111	0.106	0.128	0.123	0.116	0.077	0.143	0.223	0.126	0.115	0.12	0.095	0.103	0.11	0.124	0.092	0.094	0.155	0.156	0.188	0.095	0.168	0.192	0.146	0.13	0.153	0	0	0	0	0	0	0	0	0
1184	CPI-SS01560CA22	CD99_PILRA	simple:P14209	simple:Q9UKJ1	CD99	PILRA	TRUE	FALSE	TRUE	curated	FALSE	0.287	0.292	0.288	0.485	0.289	0.289	0.286	0.29	0	0.292	0.291	0.287	0.654	0	0.287	0.288	0.482	0.55	0.363	0.489	0.298	0.301	0.295	0.292	0.29	0.288	0.289	0.289	0.289	0.13	0.135	0.131	0.327	0.132	0.132	0.129	0.133	0
1185	CPI-SS08E6EA18C	NPR1_NPPB	simple:P16066	simple:P16860	NPR1	NPPB	TRUE	TRUE	FALSE	guidetopharmacology.org	FALSE	0	0	0	0	0	0	0.1	0	0	0	0	0	0	0	0	0.096	0	0.097	0	0	0	0	0	0	0	0	0	0	0.097	0	0	0	0	0	0	0.008	0	0
1186	CPI-SS0A1864A37	NPR1_NPPC	simple:P16066	simple:P23582	NPR1	NPPC	TRUE	TRUE	FALSE	InnateDB-All	FALSE	0	0	0.096	0	0	0.099	0	0	0	0	0	0	0	0	0	0	0	0	0.096	0	0.101	0.108	0	0	0.097	0.097	0.1	0	0	0	0	0.005	0	0	0.007	0	0	0
1187	CPI-SS0EB4002A2	NPR3_NPPC	simple:P17342	simple:P23582	NPR3	NPPC	TRUE	TRUE	FALSE	I2D,InnateDB-All	FALSE	0	0	0.013	0	0	0.016	0	0	0	0	0	0	0	0	0	0	0	0	0.013	0	0.018	0.025	0	0	0.014	0.014	0.017	0	0	0	0	0.015	0	0	0.017	0	0	0
1188	CPI-SS06B94F144	NPR2_NPPC	simple:P20594	simple:P23582	NPR2	NPPC	TRUE	TRUE	FALSE	guidetopharmacology.org	FALSE	0	0	0.008	0	0	0.01	0	0	0	0	0	0	0	0	0	0	0	0	0.008	0	0.012	0.019	0	0	0.009	0.009	0.011	0	0	0	0	0	0	0	0	0	0	0
1189	CPI-SS05F0AFA81	NPR3_OSTN	simple:P17342	simple:P61366	NPR3	OSTN	TRUE	TRUE	FALSE	guidetopharmacology.org	FALSE	0	0	0	0	0	0	0	0	0	0	0	0	0	0	0	0	0	0	0.013	0	0	0	0	0	0	0	0	0	0	0	0	0	0	0	0	0	0	0
1190	CPI-SS02A170A99	SPN_SIGLEC1	simple:P16150	simple:Q9BZZ2	SPN	SIGLEC1	TRUE	FALSE	FALSE	curated	FALSE	0	0.011	0.007	0.023	0.008	0	0	0	0	0.008	0.016	0	0.009	0.021	0	0.007	0.053	0.055	0.019	0.052	0.01	0	0	0.008	0	0.008	0.01	0.008	0	0	0.026	0.022	0.038	0.023	0	0	0	0
1191	CPI-SS03CC15FF3	PDGFRA_PDGFC	simple:P16234	simple:Q9NRA1	PDGFRA	PDGFC	TRUE	TRUE	FALSE	curated	FALSE	0.009	0	0	0.017	0	0.024	0.008	0	0.011	0.012	0.027	0	0.01	0	0.012	0.006	0.023	0.027	0.013	0.022	0	0.029	0.027	0.014	0	0.008	0	0	0.025	0.013	0	0	0.02	0	0.027	0.012	0	0.014
1192	CPI-SS03A3EE72E	FLT4_PDGFC	simple:P35916	simple:Q9NRA1	FLT4	PDGFC	TRUE	TRUE	FALSE	guidetopharmacology.org	FALSE	0.067	0	0	0.074	0	0.081	0.066	0	0.068	0.069	0.084	0	0.067	0	0.07	0.063	0.081	0.084	0.07	0.08	0	0.087	0.085	0.071	0	0.066	0	0	0.082	0.009	0	0	0.017	0	0.023	0.008	0	0.01
1193	CPI-SS0F972435E	FLT4_VEGFC	simple:P35916	simple:P49767	FLT4	VEGFC	TRUE	TRUE	FALSE	curated	FALSE	0.073	0	0	0.064	0	0.164	0.072	0	0	0.066	0	0	0	0	0	0.063	0.064	0.063	0.065	0.064	0.177	0	0	0.063	0.082	0.124	0	0.077	0.066	0.015	0	0	0.006	0	0.106	0.015	0	0
1194	CPI-SS0273C9AED	KDR_VEGFC	simple:P35968	simple:P49767	KDR	VEGFC	TRUE	TRUE	FALSE	curated	FALSE	0.291	0	0	0.282	0	0.382	0.29	0	0	0.284	0	0	0	0	0	0.281	0.281	0.281	0.282	0.282	0.394	0	0	0.281	0.3	0.342	0	0.295	0.284	0.031	0	0	0.022	0	0.122	0.03	0	0
1195	CPI-SS0E0DEA7D5	PECAM1_CD38	simple:P16284	simple:P28907	PECAM1	CD38	FALSE	TRUE	TRUE	curated	FALSE	0.455	0.46	0.463	0.465	0.469	0	0.451	0.666	0.474	0.451	0	0.487	0.457	0.552	0.46	0.453	0.469	0.475	0.462	0.472	0	0.457	0.453	0.45	0.451	0.45	0.455	0.453	0	0.038	0.043	0.046	0.048	0.052	0	0.035	0.249	0.057
1196	CPI-SS081AD39D7	PECAM1_CD177	simple:P16284	simple:Q8N6Q3	PECAM1	CD177	FALSE	TRUE	FALSE	curated	FALSE	0	0	0	0	0	0	0	0	0	0	0	0	0	0	0.457	0	0	0	0	0	0	0	0	0	0	0	0	0	0	0	0	0	0	0	0	0	0	0
1197	CPI-SS02C0BCFFE	PRLR_CSHL1	simple:P16471	simple:Q14406	PRLR	CSHL1	TRUE	TRUE	FALSE	guidetopharmacology.org	FALSE	0	0	0	0	0.006	0	0	0	0	0	0	0	0	0	0	0	0	0	0	0	0	0	0	0	0	0	0	0	0	0	0	0	0	0	0	0	0	0
1198	CPI-SS029B74C35	PMCH_MCHR2	simple:P20382	simple:Q969V1	PMCH	MCHR2	TRUE	FALSE	TRUE	I2D	FALSE	0	0	0	0	0	0	0	0	0	0	0	0	0	0	0	0	0	0	0	0	0	0	0	0	0	0	0	0	0	0	0	0	0	0	0	0	0	0
1199	CPI-SS0362EFFDE	PMCH_MCHR1	simple:P20382	simple:Q99705	PMCH	MCHR1	TRUE	FALSE	TRUE	I2D	FALSE	0	0	0	0	0	0	0	0	0	0	0	0	0	0	0	0	0	0	0	0	0	0	0	0	0	0	0	0	0	0	0	0	0	0	0	0	0	0
1200	CPI-SS00F69C501	TRH_TRHR	simple:P20396	simple:P34981	TRH	TRHR	TRUE	FALSE	TRUE	I2D	FALSE	0	0	0	0	0	0	0	0	0	0	0	0.001	0	0	0	0	0	0	0	0	0	0	0	0	0	0	0	0	0	0	0	0	0	0	0	0	0	0
1201	CPI-SS056AA08CF	EDN2_EDNRA	simple:P20800	simple:P25101	EDN2	EDNRA	TRUE	FALSE	TRUE	guidetopharmacology.org	FALSE	0	0	0	0	0	0	0	0	0	0	0	0	0	0	0	0	0	0	0	0	0	0	0	0	0	0	0	0	0	0	0	0	0	0	0	0	0	0
1202	CPI-SS01946BE5C	C5AR1_RPS19	simple:P21730	simple:P39019	C5AR1	RPS19	FALSE	TRUE	FALSE	guidetopharmacology.org	FALSE	1.453	2.223	2.005	1.941	2.121	1.638	1.463	1.897	1.795	1.808	1.739	2.074	2.389	1.685	2.218	2.194	1.92	1.965	1.976	1.657	1.922	1.706	1.936	1.949	1.746	1.619	1.883	1.661	1.749	1.463	2.232	2.014	1.951	2.13	1.648	1.473	1.906	1.805
1203	CPI-SS04456F441	TNFSF4_TNFRSF4	simple:P23510	simple:P43489	TNFSF4	TNFRSF4	FALSE	FALSE	TRUE	curated	FALSE	0	0	0	0	0	0	0	0	0	0	0	0	0	0	0	0	0	0	0	0	0	0	0	0	0	0	0	0	0	0	0	0	0	0	0	0	0	0
1204	CPI-SS05E63FBEC	CXCR1_CXCL5	simple:P25024	simple:P42830	CXCR1	CXCL5	TRUE	TRUE	FALSE	curated	FALSE	0	0	0	0	0	0	0	0	0	0	0	0	0	0	0	0	0	0	0	0	0	0	0	0	0	0	0	0	0	0	0	0	0	0	0	0	0	0
1205	CPI-SS087BD262F	CXCR2_CXCL5	simple:P25025	simple:P42830	CXCR2	CXCL5	TRUE	TRUE	FALSE	curated	FALSE	0	0	0	0.004	0	0	0	0	0	0	0	0	0	0	0	0.001	0.004	0.002	0	0	0	0.005	0	0.002	0	0	0	0	0	0	0	0	0	0	0	0	0	0
1206	CPI-SS0C7012011	CXCR1_YARS	simple:P25024	simple:P54577	CXCR1	YARS	FALSE	TRUE	FALSE	guidetopharmacology.org	FALSE	0	0	0	0	0	0	0	0	0	0	0	0	0	0	0	0	0	0	0	0	0	0	0	0	0	0	0	0	0	0	0	0	0	0	0	0	0	0
1207	CPI-SS0288E42FB	CXCR1_CXCL6	simple:P25024	simple:P80162	CXCR1	CXCL6	TRUE	TRUE	FALSE	curated	FALSE	0	0	0	0	0	0	0	0	0	0	0	0	0	0	0	0	0	0	0	0	0	0	0	0	0	0	0	0	0	0	0	0	0	0	0	0	0	0
1208	CPI-SS0C7915758	CXCR2_CXCL6	simple:P25025	simple:P80162	CXCR2	CXCL6	TRUE	TRUE	FALSE	curated	FALSE	0	0	0.002	0.002	0	0	0	0	0	0	0	0	0	0	0	0	0.002	0.002	0	0	0	0	0.006	0.002	0	0	0	0	0	0	0	0	0	0	0	0	0	0
1209	CPI-SS0D2539AEB	FPR3_HEBP1	simple:P25089	simple:Q9NRV9	FPR3	HEBP1	FALSE	TRUE	FALSE	guidetopharmacology.org	FALSE	0	0	0	0	0	0	0	0	0	0	0	0	0	0	0	0	0	0	0	0	0	0	0	0	0	0	0	0	0	0	0	0	0	0	0	0	0	0
1210	CPI-SS0C321CE6D	FPR2_CAMP	simple:P25090	simple:P49913	FPR2	CAMP	TRUE	TRUE	FALSE	guidetopharmacology.org	FALSE	0	0	0.001	0.007	0	0	0	0	0	0	0	0	0.007	0	0	0	0	0.005	0.002	0.002	0	0	0	0.002	0	0	0	0	0	0	0	0	0	0	0	0	0	0
1211	CPI-SS09A3A441F	GUCY2C_GUCA2A	simple:P25092	simple:Q02747	GUCY2C	GUCA2A	TRUE	TRUE	FALSE	guidetopharmacology.org	FALSE	0	0	0	0	0	0	0	0	0	0	0	0	0	0	0	0	0	0	0	0	0	0	0	0	0	0	0	0	0	0	0	0	0	0	0	0	0	0
1212	CPI-SS0231B999D	GUCY2C_GUCA2B	simple:P25092	simple:Q16661	GUCY2C	GUCA2B	TRUE	TRUE	FALSE	guidetopharmacology.org	FALSE	0	0	0	0	0	0	0	0	0	0	0	0	0	0	0	0	0	0	0	0	0	0	0	0	0	0	0	0	0	0	0	0.006	0	0.008	0	0	0	0
1213	CPI-SS03EACE0E0	MST1_MST1R	simple:P26927	simple:Q04912	MST1	MST1R	TRUE	FALSE	TRUE	curated	FALSE	0.008	0	0.007	0	0	0	0	0	0	0	0	0	0	0	0	0	0	0.007	0.007	0	0.008	0	0	0	0.008	0.009	0	0	0	0	0	0	0	0	0	0	0	0
1214	CPI-SS099C401F7	ACVR2A_INHBE	simple:P27037	simple:P58166	ACVR2A	INHBE	TRUE	TRUE	FALSE	curated	FALSE	0	0	0	0	0	0	0	0	0	0	0	0	0	0	0	0.004	0	0.004	0	0	0	0	0	0	0	0	0	0	0	0	0	0	0	0	0	0	0	0
1215	CPI-SS0412C803A	TNFRSF8_TNFSF8	simple:P28908	simple:P32971	TNFRSF8	TNFSF8	FALSE	TRUE	FALSE	curated	FALSE	0	0	0	0	0	0	0	0	0	0	0	0	0	0	0	0	0	0	0	0	0	0	0	0	0	0	0	0	0	0	0	0	0	0	0	0	0	0
1216	CPI-SS08991B378	CD6_ALCAM	simple:P30203	simple:Q13740	CD6	ALCAM	TRUE	FALSE	FALSE	curated	FALSE	0.002	0.004	0.007	0.028	0.007	0.013	0.002	0.012	0.01	0.02	0.053	0.003	0.008	0	0.004	0.005	0.071	0.081	0.04	0.022	0.015	0.033	0.021	0.01	0.006	0.013	0	0.004	0.077	0.007	0.009	0.012	0.033	0.012	0.018	0.007	0.017	0.015
1217	CPI-SS0D0252D87	AXL_IL15RA	simple:P30530	simple:Q13261	AXL	IL15RA	TRUE	TRUE	TRUE	I2D	FALSE	0	0	0	0	0	0	0	0	0	0	0	0	0	0	0	0	0	0	0	0	0	0	0	0	0	0	0	0	0	0.042	0.005	0.01	0.017	0.004	0.024	0.073	0.027	0.005
1218	CPI-SS077B160B9	IL15_IL15RA	simple:P40933	simple:Q13261	IL15	IL15RA	TRUE	FALSE	TRUE	guidetopharmacology.org	FALSE	0.053	0.015	0.02	0.028	0.014	0.034	0.083	0.037	0.016	0.023	0.022	0.019	0.021	0.022	0.017	0.019	0.031	0.027	0.022	0.021	0.071	0.027	0.017	0.019	0.097	0.105	0.036	0.052	0.024	0	0	0	0	0	0	0	0	0
1219	CPI-SS03A4F7DC8	AXL_GAS6	simple:P30530	simple:Q14393	AXL	GAS6	TRUE	TRUE	FALSE	guidetopharmacology.org	FALSE	0	0	0	0	0	0	0	0	0	0	0	0	0	0	0	0	0	0	0	0	0	0	0	0	0	0	0	0	0	0.249	0.013	0.004	0.009	0.007	0.196	0.307	0.067	0.012
1220	CPI-SS085195142	TYRO3_GAS6	simple:Q06418	simple:Q14393	TYRO3	GAS6	TRUE	TRUE	FALSE	guidetopharmacology.org	FALSE	0.253	0.017	0.007	0.013	0.01	0.199	0.31	0.07	0.016	0.116	0.179	0.009	0.011	0.061	0	0.008	0.083	0.055	0.04	0.134	0.22	0.043	0.024	0.02	0.27	0.181	0.102	0.143	0.096	0	0	0	0	0	0	0	0	0
1221	CPI-SS0415CC75D	MERTK_GAS6	simple:Q12866	simple:Q14393	MERTK	GAS6	TRUE	TRUE	FALSE	guidetopharmacology.org	FALSE	0.253	0.017	0.008	0.013	0.011	0.2	0.31	0.071	0.016	0.116	0.179	0.01	0.012	0.062	0	0.009	0.083	0.056	0.041	0.134	0.221	0.043	0.025	0.021	0.271	0.181	0.103	0.143	0.097	0	0	0	0	0	0	0	0	0
1222	CPI-SS00C069DCB	SSTR1_SST	simple:P30872	simple:P61278	SSTR1	SST	TRUE	TRUE	FALSE	I2D	FALSE	0	0	0	0	0	0	0	0	0	0	0	0	0	0	0	0	0	0	0	0	0	0	0	0	0	0	0	0	0	0	0	0	0	0	0	0	0	0
1223	CPI-SS024E1CF41	SSTR4_SST	simple:P31391	simple:P61278	SSTR4	SST	TRUE	TRUE	FALSE	I2D	FALSE	0	0	0	0	0	0	0	0	0	0	0	0	0	0	0	0	0	0	0	0	0	0	0	0	0	0	0	0	0	0	0	0	0	0	0	0	0	0
1224	CPI-SS0B27088B4	CALCR_ADM	simple:P30988	simple:P35318	CALCR	ADM	TRUE	TRUE	FALSE	guidetopharmacology.org	FALSE	0.081	0.017	0.007	0.091	0.008	0.068	0.114	0.038	0.014	0.038	0.039	0.007	0.068	0.03	0.004	0.007	0.1	0.069	0.037	0.039	0.083	0.16	0.23	0.119	0.315	0.244	0.322	0.126	0.027	0	0	0	0	0	0	0	0	0
1225	CPI-SS032CFAE42	CALCR_ADM2	simple:P30988	simple:Q7Z4H4	CALCR	ADM2	TRUE	TRUE	FALSE	guidetopharmacology.org	FALSE	0.004	0	0.002	0	0	0	0.004	0	0	0.002	0	0.003	0.003	0.023	0	0.002	0	0	0.002	0	0.003	0.018	0.034	0.005	0	0	0	0	0	0	0	0	0	0	0	0	0	0
1226	CPI-SS083319328	NTSR1_NTS	simple:P30989	simple:P30990	NTSR1	NTS	TRUE	TRUE	FALSE	guidetopharmacology.org	FALSE	0	0	0	0	0	0	0	0	0	0	0	0	0	0	0	0	0	0	0	0	0	0	0	0	0	0	0	0	0	0	0	0	0	0	0	0	0	0
1227	CPI-SS073C1B796	CD52_SIGLEC10	simple:P31358	simple:Q96LC7	CD52	SIGLEC10	TRUE	FALSE	FALSE	curated	FALSE	0.011	0.018	0.01	0.051	0.012	0.012	0.011	0	0.021	0.014	0	0.011	0.148	0	0.013	0.011	0.059	0.061	0.04	0.044	0.013	0	0.012	0.011	0.012	0.011	0.016	0.011	0.011	1.094	1.101	1.093	1.133	1.094	1.094	1.093	0	1.104
1228	CPI-SS0E5593D5C	BMP8B_PLAUR	simple:P34820	simple:Q03405	BMP8B	PLAUR	TRUE	FALSE	TRUE	InnateDB-All	FALSE	0.027	0.022	0.012	0.977	0.032	0.024	0.014	0.028	0.416	0.032	0.054	0.026	0.787	0.009	0.008	0.034	0.771	0.43	0.246	0.133	0.04	0.013	0.035	0.031	0.05	0.045	0.093	0.05	0.025	0	0	0	0	0	0	0	0	0
1229	CPI-SS0A91954A0	RYK_WNT3A	simple:P34925	simple:P56704	RYK	WNT3A	TRUE	TRUE	FALSE	I2D	FALSE	0	0	0	0.02	0	0	0	0	0	0	0	0	0	0	0	0	0	0	0	0	0	0	0	0	0	0	0	0	0	0	0	0	0.005	0	0	0	0	0
1230	CPI-SS0D8148841	APLNR_APLN	simple:P35414	simple:Q9ULZ1	APLNR	APLN	TRUE	TRUE	FALSE	guidetopharmacology.org	FALSE	0.098	0	0.08	0	0.08	0	0.092	0	0	0.083	0	0.082	0.08	0	0	0.081	0.082	0.081	0.083	0	0.091	0.089	0.127	0.089	0.171	0.187	0.212	0.126	0.08	0.026	0	0.008	0	0.009	0	0.021	0	0
1231	CPI-SS08833E2DA	CHRNA7_SLURP1	simple:P36544	simple:P55000	CHRNA7	SLURP1	TRUE	TRUE	FALSE	IMEx,InnateDB-All,UniProt	FALSE	0	0	0	0	0	0	0	0	0	0	0	0	0	0	0	0	0	0	0	0	0	0	0.003	0	0	0	0	0	0	0	0	0	0	0	0	0	0	0
1232	CPI-SS076FEB261	FLT3_FLT3LG	simple:P36888	simple:P49771	FLT3	FLT3LG	TRUE	TRUE	FALSE	curated	FALSE	0	0	0	0	0	0	0	0	0	0	0	0	0	0	0	0	0	0	0	0	0	0	0	0	0	0	0	0	0	0.018	0.012	0.019	0.013	0.033	0.022	0.028	0.009	0.016
1233	CPI-SS06CBC985C	LTBR_LTB	simple:P36941	simple:Q06643	LTBR	LTB	FALSE	TRUE	FALSE	curated	FALSE	0.072	0.737	0.371	0.086	0.283	0.086	0.064	0.12	0.092	0.08	0.065	0.12	0.235	0.112	1.085	0.512	0.094	0.102	0.109	0.093	0.072	0.09	0.095	0.088	0.085	0.088	0.079	0.096	0.072	0.018	0.683	0.317	0.032	0.229	0.032	0.01	0.066	0.038
1234	CPI-SC00ACA947E	GDNF_RET receptor 1	simple:P39905	complex:RET receptor 1	GDNF		TRUE	FALSE	TRUE	curated	FALSE	0	0	0	0	0	0	0	0	0	0	0	0	0	0	0	0	0	0	0	0	0	0	0	0	0	0	0	0	0	0	0	0	0	0	0	0	0	0
1235	CPI-SC0EB9D030F	ARTN_RET receptor 1	simple:Q5T4W7	complex:RET receptor 1	ARTN		TRUE	FALSE	TRUE	curated	FALSE	0	0	0	0	0	0	0	0	0	0	0	0	0	0	0	0	0	0	0	0	0	0	0	0	0	0	0	0	0	0	0	0	0	0	0	0	0	0
1236	CPI-SC0273E24EB	ARTN_RET receptor 3	simple:Q5T4W7	complex:RET receptor 3	ARTN		TRUE	FALSE	TRUE	curated	FALSE	0	0	0	0	0	0	0	0	0	0	0	0	0	0	0	0	0	0	0	0	0	0	0	0	0	0	0	0	0	0	0	0	0	0	0	0	0	0
1237	CPI-SS0DC2DD9D7	THPO_MPL	simple:P40225	simple:P40238	THPO	MPL	TRUE	FALSE	TRUE	curated	FALSE	0	0	0	0	0	0	0	0	0	0	0	0	0	0	0	0	0	0	0	0	0	0	0	0.002	0	0	0	0	0	0	0	0	0	0	0	0	0	0
1238	CPI-SS066FE05CA	LEP_LEPR	simple:P41159	simple:P48357	LEP	LEPR	TRUE	FALSE	TRUE	curated	FALSE	0	0	0	0	0	0	0	0	0	0	0	0	0	0	0	0	0	0	0	0	0	0	0	0	0	0	0	0	0	0	0	0	0	0	0	0	0	0
1239	CPI-SS04CD88411	GPR1_RARRES2	simple:P46091	simple:Q99969	GPR1	RARRES2	TRUE	TRUE	FALSE	guidetopharmacology.org	FALSE	0.027	0.036	0.013	0.025	0.02	0.034	0.076	0.03	0.03	0.164	0.261	0.015	0.017	0.053	0.015	0.02	0.037	0.051	0.047	0.027	0.046	0.521	0.726	0.43	0.04	0.037	0.021	0.046	0.25	0	0	0	0	0	0	0	0	0
1240	CPI-SS07D56EB05	CMKLR1_RARRES2	simple:Q99788	simple:Q99969	CMKLR1	RARRES2	TRUE	TRUE	FALSE	guidetopharmacology.org	FALSE	0.047	0.056	0.033	0.045	0.039	0.054	0.096	0.049	0.05	0.184	0.28	0.034	0.037	0.073	0.034	0.04	0.057	0.071	0.066	0.046	0.065	0.54	0.746	0.45	0.059	0.057	0.04	0.066	0.269	0	0	0	0	0	0	0	0	0
1241	CPI-SS0B6643F31	XCR1_XCL1	simple:P46094	simple:P47992	XCR1	XCL1	TRUE	TRUE	FALSE	curated	FALSE	0	0	0	0	0	0	0	0	0	0	0	0	0	0	0	0	0	0	0	0	0	0	0	0	0	0	0	0	0	0	0	0	0	0	0	0	0	0
1242	CPI-SS052D34F0B	XCR1_XCL2	simple:P46094	simple:Q9UBD3	XCR1	XCL2	TRUE	TRUE	FALSE	curated	FALSE	0	0	0	0	0	0	0	0	0	0	0	0	0	0	0	0	0	0	0	0	0	0	0	0	0	0	0	0	0	0	0	0	0	0	0	0	0	0
1243	CPI-SS0BDA7A63E	NPBWR1_NPW	simple:P48145	simple:Q8N729	NPBWR1	NPW	TRUE	TRUE	FALSE	guidetopharmacology.org	FALSE	0	0	0	0	0	0	0	0	0	0	0	0	0	0	0	0	0	0	0	0	0	0	0	0	0	0	0	0	0	0	0	0	0	0	0	0	0	0
1244	CPI-SS0B7A7E932	NPBWR2_NPW	simple:P48146	simple:Q8N729	NPBWR2	NPW	TRUE	TRUE	FALSE	guidetopharmacology.org	FALSE	0	0	0	0	0	0	0	0	0	0	0	0	0	0	0	0	0	0	0	0	0	0	0	0	0	0	0	0	0	0	0	0	0	0	0	0	0	0
1245	CPI-SS0D5E1C3D2	NPBWR1_NPB	simple:P48145	simple:Q8NG41	NPBWR1	NPB	TRUE	TRUE	FALSE	guidetopharmacology.org	FALSE	0	0	0	0	0	0	0	0	0	0	0	0	0	0	0	0	0	0	0	0	0	0	0	0	0	0	0	0	0	0	0	0	0	0	0	0	0	0
1246	CPI-SS01A761DB5	NPBWR2_NPB	simple:P48146	simple:Q8NG41	NPBWR2	NPB	TRUE	TRUE	FALSE	guidetopharmacology.org	FALSE	0	0	0	0	0	0	0	0	0	0	0	0	0	0	0	0	0	0	0	0	0	0	0	0	0	0	0	0	0	0	0	0	0	0	0	0	0	0
1247	CPI-SS07B3139A0	NMU_NMUR2	simple:P48645	simple:Q9GZQ4	NMU	NMUR2	TRUE	FALSE	TRUE	guidetopharmacology.org	FALSE	0	0	0	0	0	0.009	0	0	0	0	0	0	0	0	0	0	0	0	0	0	0	0	0	0	0	0	0	0	0	0	0	0	0	0	0	0	0	0
1248	CPI-SS018BD4882	NMU_NMUR1	simple:P48645	simple:Q9HB89	NMU	NMUR1	TRUE	FALSE	TRUE	guidetopharmacology.org	FALSE	0.014	0	0.003	0	0.015	0.009	0.02	0	0	0.011	0.009	0.023	0.001	0	0	0.003	0	0.002	0.001	0.002	0	0	0.002	0.002	0.002	0.005	0.007	0.003	0.015	0	0	0	0	0	0	0	0	0
1249	CPI-SS032E9A219	CX3CR1_CX3CL1	simple:P49238	simple:P78423	CX3CR1	CX3CL1	TRUE	TRUE	TRUE	curated	FALSE	0	0	0	0	0	0	0	0	0	0	0	0	0	0	0	0	0	0	0	0	0	0	0	0	0	0	0	0	0	0	0	0	0	0	0	0	0	0
1250	CPI-SS0EF1A7415	CCR4_CCL17	simple:P51679	simple:Q92583	CCR4	CCL17	TRUE	TRUE	FALSE	curated	FALSE	0	0	0.004	0	0	0	0	0	0	0.004	0	0	0.005	0	0	0.004	0.008	0.014	0.03	0.009	0.007	0	0	0.005	0.004	0.004	0	0	0	0	0	0	0	0	0	0	0	0
1251	CPI-SS0974EB232	ACKR1_CCL17	simple:Q16570	simple:Q92583	ACKR1	CCL17	TRUE	TRUE	FALSE	I2D	FALSE	0	0	0.045	0	0	0	0	0	0	0.046	0	0	0.047	0	0	0.046	0.05	0.056	0.071	0.051	0.049	0	0	0.047	0.046	0.046	0	0	0	0	0	0.006	0	0	0	0	0	0
1252	CPI-SS09CCC0451	INHBE_ACVR2B	simple:P58166	simple:Q13705	INHBE	ACVR2B	TRUE	FALSE	TRUE	curated	FALSE	0	0	0	0	0	0	0	0	0	0	0	0	0	0	0	0	0	0	0	0	0	0	0	0	0	0	0	0	0	0	0	0	0	0	0	0	0	0
1253	CPI-SS095DCA7F7	LILRA4_BST2	simple:P59901	simple:Q10589	LILRA4	BST2	FALSE	TRUE	FALSE	curated	FALSE	0	0	0	0	0	0	0	0	0	0	0	0	0	0	0	0	0	0	0	0	0	0	0	0	0	0	0	0	0	0.702	0.116	0.158	0.181	0.196	0.798	0.928	0.19	0.499
1254	CPI-SS0BC884A75	QRFP_QRFPR	simple:P83859	simple:Q96P65	QRFP	QRFPR	TRUE	FALSE	TRUE	guidetopharmacology.org	FALSE	0	0	0	0	0	0	0	0	0	0	0	0	0	0	0	0	0	0	0	0	0	0	0	0	0	0	0	0	0	0	0	0	0	0	0	0	0	0
1255	CPI-CS0C57A3081	PlexinA1_complex1_SEMA6D	complex:PlexinA1_complex1	simple:Q8NFY4		SEMA6D	FALSE	TRUE	FALSE	curated	FALSE	0.017	0	0	0	0.004	0.011	0.007	0	0.007	0.01	0.011	0	0	0	0	0.003	0.004	0.004	0.003	0	0.013	0.007	0.005	0	0.021	0.013	0	0.01	0.014	0.017	0	0	0	0.004	0.011	0.007	0	0.007
1256	CPI-CS0123BC66C	PlexinA1_complex2_SEMA6D	complex:PlexinA1_complex2	simple:Q8NFY4		SEMA6D	FALSE	TRUE	FALSE	curated	FALSE	0.015	0	0	0	0.003	0.01	0.006	0	0.005	0.009	0.01	0	0	0	0	0.002	0.003	0.003	0.002	0	0.012	0.005	0.004	0	0.019	0.012	0	0.009	0.013	0.017	0	0	0	0.004	0.011	0.007	0	0.007
1257	CPI-SS036437279	DSG1_DSC2	simple:Q02413	simple:Q02487	DSG1	DSC2	FALSE	FALSE	FALSE	curated	FALSE	0	0	0	0	0	0	0	0	0	0	0	0	0	0	0	0	0	0	0	0	0	0	0	0	0	0	0	0	0	0	0	0	0	0	0	0	0	0
1258	CPI-SS062307CFE	DSG1_DSC1	simple:Q02413	simple:Q08554	DSG1	DSC1	FALSE	FALSE	FALSE	curated	FALSE	0	0	0	0	0	0	0	0	0	0	0	0	0	0	0	0	0	0	0	0	0	0	0	0	0	0	0	0	0	0	0	0	0	0	0	0	0	0
1259	CPI-SS09000F32A	DSG1_DSC3	simple:Q02413	simple:Q14574	DSG1	DSC3	FALSE	FALSE	FALSE	curated	FALSE	0	0	0	0	0	0	0	0	0	0	0	0	0	0	0	0	0	0	0	0	0	0	0	0	0	0	0	0	0	0	0	0	0	0	0	0	0	0
1260	CPI-SS0B6F0C894	DSG2_DSC3	simple:Q14126	simple:Q14574	DSG2	DSC3	FALSE	FALSE	FALSE	curated	FALSE	0	0	0.003	0	0	0	0	0	0	0	0	0	0.004	0	0	0.003	0.003	0.004	0	0	0	0	0	0.003	0	0	0	0	0	0	0	0	0	0	0	0	0	0
1261	CPI-SS06D13FCD3	DSC2_DSG2	simple:Q02487	simple:Q14126	DSC2	DSG2	FALSE	FALSE	FALSE	curated	FALSE	0.006	0	0.005	0.005	0.004	0.006	0	0	0.005	0.006	0.005	0	0	0	0	0.005	0.004	0.004	0.007	0.003	0	0.015	0.135	0.022	0.003	0.005	0	0	0	0	0	0	0	0	0	0	0	0
1262	CPI-SS08B94BEB2	DSC1_DSG2	simple:Q08554	simple:Q14126	DSC1	DSG2	FALSE	FALSE	FALSE	curated	FALSE	0	0	0	0	0	0	0	0	0	0	0	0	0	0	0	0	0	0	0	0	0	0	0	0	0	0	0	0	0	0	0	0	0	0	0	0	0	0
1263	CPI-SS0B337B316	TEK_ANGPT1	simple:Q02763	simple:Q15389	TEK	ANGPT1	TRUE	TRUE	FALSE	curated	FALSE	0.222	0	0	0.223	0.221	0	0	0	0	0.32	0.304	0.218	0	0	0	0.218	0.219	0.219	0.22	0	0.22	0	0	0	0.219	0.22	0	0.219	0.311	0	0	0	0	0	0	0	0	0
1264	CPI-SS00BBA318F	TEK_ANGPT4	simple:Q02763	simple:Q9Y264	TEK	ANGPT4	TRUE	TRUE	FALSE	curated	FALSE	0	0	0.218	0	0	0	0	0	0	0.226	0.221	0	0.219	0	0	0	0	0.218	0	0	0	0	0.218	0.218	0.218	0.22	0	0.219	0.264	0	0	0	0	0	0	0	0	0
1265	CPI-SS09D5B5F9C	LRP1_ERFE	simple:Q07954	simple:Q4G0M1	LRP1	ERFE	TRUE	TRUE	FALSE	InnateDB-All	FALSE	0	0.019	0.015	0.016	0	0	0	0	0	0	0	0.017	0.016	0	0	0.016	0	0.016	0	0.016	0	0	0.016	0.015	0.016	0	0	0	0.016	0	0.008	0.004	0.005	0	0	0	0	0
1266	CPI-SS0E9015902	CD47_SIRPG	simple:Q08722	simple:Q9P1W8	CD47	SIRPG	FALSE	TRUE	FALSE	curated	FALSE	0	0	0.122	0.063	0.071	0	0	0	0.063	0.063	0	0.065	0	0	0.105	0.075	0.063	0.064	0.064	0.065	0	0	0	0.064	0.063	0.063	0	0.063	0	0	0	0.198	0.139	0.147	0	0	0	0.14
1267	CPI-SC0EB8DC52F	CD47_SIRB1 complex	simple:Q08722	complex:SIRB1 complex	CD47		FALSE	TRUE	TRUE	curated	FALSE	0	0	0.064	0.108	0	0	0	0.067	0	0.063	0	0	0.114	0	0.068	0.062	0.076	0.081	0.07	0.068	0	0	0.062	0.063	0	0	0	0.063	0	0	0	0.14	0.184	0	0	0	0.143	0
1268	CPI-SS02EDE5894	CRHR2_UCN3	simple:Q13324	simple:Q969E3	CRHR2	UCN3	TRUE	TRUE	FALSE	guidetopharmacology.org	FALSE	0	0	0	0	0	0	0	0	0	0	0	0	0	0	0	0	0	0	0	0	0	0	0	0	0	0	0	0	0	0	0	0	0	0	0	0	0	0
1269	CPI-SS083E7D88C	CRHR2_UCN2	simple:Q13324	simple:Q96RP3	CRHR2	UCN2	TRUE	TRUE	FALSE	guidetopharmacology.org	FALSE	0	0	0	0	0	0	0	0	0	0	0	0	0	0	0	0	0	0	0	0	0	0	0	0	0	0	0	0	0	0	0	0	0	0	0	0	0	0
1270	CPI-SS0D00AAD2F	SEMA5A_PLXNB3	simple:Q13591	simple:Q9ULL4	SEMA5A	PLXNB3	FALSE	FALSE	TRUE	curated	FALSE	0	0	0.003	0	0	0.007	0.005	0	0	0.004	0	0.003	0	0	0.009	0.003	0	0	0.004	0	0	0	0	0	0	0	0	0	0	0	0	0	0	0	0	0	0	0
1271	CPI-SS0893BD6B6	IL16_GRIN2C	simple:Q14005	simple:Q14957	IL16	GRIN2C	TRUE	FALSE	TRUE	I2D	FALSE	0	0	0.02	0.02	0.02	0	0	0.031	0	0.021	0.022	0.02	0.022	0	0	0.02	0.02	0.021	0.02	0.02	0.02	0	0.02	0.019	0	0.02	0	0.02	0.021	0	0	0.065	0.065	0.065	0	0	0.076	0
1272	CPI-SS0F856A80F	KISS1_KISS1R	simple:Q15726	simple:Q969F8	KISS1	KISS1R	TRUE	FALSE	TRUE	guidetopharmacology.org	FALSE	0	0	0	0	0	0	0	0	0	0	0	0	0	0	0	0	0	0	0	0	0	0	0	0	0	0	0	0	0	0	0	0	0	0	0	0	0	0
1273	CPI-SS07DFEBFA8	GPR19_ENHO	simple:Q15760	simple:Q6UWT2	GPR19	ENHO	TRUE	TRUE	FALSE	guidetopharmacology.org	FALSE	0	0	0	0	0	0	0	0	0	0	0	0	0	0	0	0	0	0	0	0	0	0	0	0	0	0	0	0	0	0	0	0	0	0	0	0	0	0
1274	CPI-SS067BA9202	LAIR1_LILRB4	simple:Q6GTX8	simple:Q8NHJ6	LAIR1	LILRB4	FALSE	TRUE	TRUE	curated	FALSE	0	0.017	0.012	0.055	0	0	0.011	0.033	0.02	0.012	0	0.011	0.06	0.028	0.013	0.011	0.18	0.281	0.095	0.175	0	0	0.011	0.022	0.013	0.015	0	0.012	0.011	0	0.035	0.029	0.072	0	0	0.029	0.05	0.038
1275	CPI-SS00ABEE10B	IGFL1_IGFLR1	simple:Q6UW32	simple:Q9H665	IGFL1	IGFLR1	TRUE	FALSE	TRUE	IMEx,InnateDB-All,UniProt	FALSE	0	0	0	0	0	0	0	0	0	0	0	0	0	0	0	0	0	0	0	0	0	0	0	0	0	0	0	0	0	0	0	0	0	0	0	0	0	0
1276	CPI-SS08EDE5442	IGFL2_IGFLR1	simple:Q6UWQ7	simple:Q9H665	IGFL2	IGFLR1	TRUE	FALSE	TRUE	IMEx,InnateDB-All,UniProt	FALSE	0	0.017	0.03	0.028	0.019	0	0	0.022	0.03	0.004	0	0.015	0.019	0.029	0.026	0.013	0.029	0.045	0.021	0.033	0	0.013	0.005	0.005	0.003	0.004	0	0.003	0.003	0	0	0	0	0	0	0	0	0
1277	CPI-SS033E857EB	VSTM1_ADGRG3	simple:Q6UX27	simple:Q86Y34	VSTM1	ADGRG3	TRUE	TRUE	TRUE	IMEx,IntAct	FALSE	0	0	0	0	0	0	0	0	0	0	0	0	0	0	0	0	0	0	0	0	0	0	0	0	0	0	0	0	0	0	0	0	0	0	0	0	0	0
1278	CPI-SS08C995EB4	CXCL17_GPR35	simple:Q6UXB2	simple:Q9HC97	CXCL17	GPR35	TRUE	FALSE	TRUE	guidetopharmacology.org	FALSE	0	0	0	0	0	0	0	0	0	0	0	0	0	0	0	0	0	0	0	0	0	0	0	0	0	0	0	0	0	0	0	0	0	0	0	0	0	0
1279	CPI-SC07B4ED8C9	IFNL1_Type III IFNR	simple:Q8IU54	complex:Type III IFNR	IFNL1		TRUE	FALSE	TRUE	curated	FALSE	0	0	0	0	0	0	0	0	0	0	0	0	0	0	0	0	0	0	0	0	0	0	0	0	0	0	0	0	0	0	0	0	0	0	0	0	0	0
1280	CPI-SC077B6280E	IFNL2_Type III IFNR	simple:Q8IZJ0	complex:Type III IFNR	IFNL2		TRUE	FALSE	TRUE	curated	FALSE	0	0	0	0	0	0	0	0	0	0	0	0	0	0	0	0	0	0	0	0	0	0	0	0	0	0	0	0	0	0	0	0	0	0	0	0	0	0
1281	CPI-SS01CE67526	PROKR1_PROK2	simple:Q8TCW9	simple:Q9HC23	PROKR1	PROK2	TRUE	TRUE	FALSE	guidetopharmacology.org	FALSE	0	0	0	0	0	0	0	0	0	0	0	0	0	0	0	0	0	0	0	0	0	0	0	0	0	0	0	0	0	0	0	0	0	0	0	0	0	0
1282	CPI-SS0A6477344	RXFP4_RLN3	simple:Q8TDU9	simple:Q8WXF3	RXFP4	RLN3	TRUE	TRUE	FALSE	guidetopharmacology.org	FALSE	0	0	0	0	0	0	0	0	0	0	0	0	0	0	0	0	0	0	0	0	0	0	0	0	0	0	0	0	0	0	0	0	0	0	0	0	0	0
1283	CPI-SS0799949D7	RXFP4_INSL5	simple:Q8TDU9	simple:Q9Y5Q6	RXFP4	INSL5	TRUE	TRUE	FALSE	guidetopharmacology.org	FALSE	0	0	0	0	0	0	0	0	0	0	0	0	0	0	0	0	0	0	0	0	0	0	0	0	0	0	0	0	0	0	0	0	0	0	0	0	0	0
1284	CPI-SS025C8F785	CLEC2B_KLRF1	simple:Q92478	simple:Q9NZS2	CLEC2B	KLRF1	FALSE	TRUE	TRUE	curated	FALSE	0.15	0	0.15	0.153	0.223	0	0	0.16	0.164	0.151	0.155	0.504	0.152	0	0.15	0.154	0.156	0.151	0.154	0.151	0.152	0	0.153	0.15	0.15	0.152	0.158	0.15	0	0.098	0	0.098	0.101	0.171	0	0	0.108	0.112
1285	CPI-SS00797FD15	EDA_EDA2R	simple:Q92838	simple:Q9HAV5	EDA	EDA2R	TRUE	FALSE	TRUE	guidetopharmacology.org	FALSE	0	0	0	0	0	0	0	0	0	0.009	0.01	0	0	0	0	0.005	0	0	0	0	0.008	0	0.011	0.01	0.007	0.006	0	0	0.009	0	0	0	0	0	0	0	0	0
1286	CPI-SS05A8552D7	EDA_EDAR	simple:Q92838	simple:Q9UNE0	EDA	EDAR	TRUE	FALSE	TRUE	guidetopharmacology.org	FALSE	0	0	0	0	0	0	0	0	0	0	0	0	0	0	0	0.005	0	0	0	0	0	0	0.006	0.005	0.006	0	0	0	0.006	0	0	0	0	0	0	0	0	0
1287	CPI-SC090068F7B	TSLP_TSLPR	simple:Q969D9	complex:TSLPR	TSLP		TRUE	FALSE	TRUE	curated	FALSE	0	0	0	0.02	0	0	0	0	0.029	0	0	0	0	0	0.02	0	0.019	0.019	0.019	0	0	0	0	0	0	0	0	0	0	0	0	0	0	0	0	0	0	0
1288	CPI-SC047CEF2DD	CRLF2_TSLPR	simple:Q9HC73	complex:TSLPR	CRLF2		TRUE	TRUE	TRUE	curated	FALSE	0	0	0	0	0	0	0	0	0	0	0	0	0	0	0	0	0	0	0	0	0	0	0	0	0	0	0	0	0	0	0	0	0	0	0	0	0	0
1289	CPI-SS04C672963	ESAM_ESAM	simple:Q96AP7	simple:Q96AP7	ESAM	ESAM	FALSE	FALSE	FALSE	curated	FALSE	0.76	0.39	0.383	0.391	0.385	0.897	0.761	0.387	0.397	0.598	0.544	0.386	0.386	0.387	0	0.388	0.4	0.392	0.398	0.389	0.795	0	0.415	0.405	1.197	1.109	1.099	0.782	0.613	0.39	0.021	0.014	0.021	0.016	0.528	0.392	0.018	0.028
1290	CPI-SC001AFA16D	NRTN_RET receptor 2	simple:Q99748	complex:RET receptor 2	NRTN		TRUE	FALSE	TRUE	curated	FALSE	0	0	0	0	0	0	0	0	0	0	0	0	0	0	0	0	0	0	0	0	0	0	0	0	0	0	0	0	0	0	0	0	0	0	0	0	0	0
1291	CPI-SS0281839F1	IL37_IL1RAPL1	simple:Q9NZH6	simple:Q9NZN1	IL37	IL1RAPL1	TRUE	FALSE	TRUE	InnateDB	FALSE	0	0	0	0	0	0	0	0	0	0	0	0	0	0	0	0	0	0	0	0	0	0	0	0	0	0	0	0	0	0	0	0	0	0	0	0	0	0
1292	CPI-SS0FF51A757	TNFSF18_TNFRSF18	simple:Q9UNG2	simple:Q9Y5U5	TNFSF18	TNFRSF18	TRUE	FALSE	TRUE	curated	FALSE	0.003	0	0.011	0.007	0.088	0	0.003	0.052	0.009	0.003	0	0.028	0.003	0.009	0.465	0.018	0.004	0.003	0.007	0	0.004	0	0.002	0.007	0.006	0.006	0.019	0.005	0	0	0	0	0	0	0	0	0	0
1293	CPI-CC0D5F9D20F	a2Bb3 complex_fibrinogen	complex:a2Bb3 complex	complex:fibrinogen			FALSE	FALSE	FALSE	curated	TRUE	0	0	0	0	0	0	0	0	0	0	0	0	0	0	0	0	0	0	0	0	0	0	0	0	0	0	0	0	0	0	0	0	0	0	0	0	0	0
1294	CPI-CC08A4A83F1	aMb2 complex_fibrinogen	complex:aMb2 complex	complex:fibrinogen			FALSE	FALSE	FALSE	curated	TRUE	0.003	0	0	0	0	0	0	0	0	0	0	0	0	0	0	0	0	0	0.002	0	0	0	0	0.002	0	0	0	0	0	0.004	0	0	0	0	0	0	0	0
1295	CPI-CC0F3691D07	aXb2 complex_fibrinogen	complex:aXb2 complex	complex:fibrinogen			FALSE	FALSE	FALSE	curated	TRUE	0	0	0	0	0	0	0	0	0	0	0	0	0	0	0	0	0	0	0	0	0	0	0	0	0	0	0	0	0	0.015	0	0	0	0	0	0	0	0
[truncated: 803 more columns]

## Sheet: S6_CellPhoneDB p-values
	id_cp_interaction	interacting_pair	partner_a	partner_b	gene_a	gene_b	secreted	receptor_a	receptor_b	annotation_strategy	is_integrin	AVR|AVR	AVR|B cells	AVR|CD8 T cells	AVR|Classical monocytes	AVR|Cytotoxic T cells	AVR|DVR	AVR|Glomerular endothelium	AVR|IGHG-high plasma cells	AVR|Mast cells	AVR|Mesangial/vSMCs	AVR|Myofibroblasts	AVR|NK cells	AVR|Non-classical monocytes	AVR|Plasma cells	AVR|Regulatory T cells	AVR|Resting/memory T cells	AVR|TAM 1	AVR|TAM 2	AVR|TAM 3	AVR|TAM 4	AVR|Tumor AVR-like vasculature	AVR|Tumor cells 1	AVR|Tumor cells 2	AVR|Tumor cells 3	AVR|Tumor vasculature 1	AVR|Tumor vasculature 2	AVR|Tumor vasculature 3	AVR|Tumor vasculature 4	AVR|vSMCs	B cells|AVR	B cells|B cells	B cells|CD8 T cells	B cells|Classical monocytes	B cells|Cytotoxic T cells	B cells|DVR	B cells|Glomerular endothelium	B cells|IGHG-high plasma cells	B cells|Mast cells
0	CPI-SS0A7B487D4	KLRG2_WNT11	simple:A4D1S0	simple:O96014	KLRG2	WNT11	TRUE	TRUE	FALSE	InnateDB-All	FALSE	1	1	1	1	1	1	1	1	1	1	1	1	1	1	1	1	1	1	1	1	1	1	1	1	1	1	1	1	1	1	1	1	1	1	1	1	1	1
1	CPI-SS0FEC87269	KLRG2_TNFSF9	simple:A4D1S0	simple:P41273	KLRG2	TNFSF9	TRUE	TRUE	FALSE	InnateDB-All	FALSE	1	1	1	1	1	1	1	1	1	1	1	1	1	1	1	1	1	1	1	1	1	1	1	1	1	1	1	1	1	1	1	1	1	1	1	1	1	1
2	CPI-SS028784FC6	HLA-DPA1_TNFSF9	simple:HLADPA1	simple:P41273	HLA-DPA1	TNFSF9	TRUE	TRUE	FALSE	InnateDB-All	FALSE	1	1	1	1	1	1	1	1	1	1	1	1	1	1	1	1	1	1	1	1	1	1	1	1	1	1	1	1	1	1	1	1	1	1	1	1	1	1
3	CPI-SS00A8596B5	PVR_TNFSF9	simple:P15151	simple:P41273	PVR	TNFSF9	TRUE	TRUE	FALSE	InnateDB-All	FALSE	1	1	1	1	1	1	1	1	1	1	1	1	1	1	1	1	1	1	1	1	1	1	1	1	1	1	1	1	1	1	1	1	1	1	1	1	1	1
4	CPI-SS044DF8749	KLRG2_WNT5B	simple:A4D1S0	simple:Q9H1J7	KLRG2	WNT5B	TRUE	TRUE	FALSE	InnateDB-All	FALSE	1	1	1	1	1	1	1	1	1	1	1	1	1	1	1	1	1	1	1	1	1	1	1	1	1	1	1	1	1	1	1	1	1	1	1	1	1	1
5	CPI-SS072B19293	HLA-DPA1_GAL	simple:HLADPA1	simple:P22466	HLA-DPA1	GAL	TRUE	TRUE	FALSE	InnateDB-All	FALSE	1	1	1	1	1	1	1	1	1	1	1	1	1	1	1	1	1	1	1	1	1	1	1	1	1	1	1	1	1	1	1	1	1	1	1	1	1	1
6	CPI-SS0F8ABC300	GALR2_GAL	simple:O43603	simple:P22466	GALR2	GAL	TRUE	TRUE	FALSE	guidetopharmacology.org	FALSE	1	1	1	1	1	1	1	1	1	1	1	1	1	1	1	1	1	1	1	1	1	1	1	1	1	1	1	1	1	1	1	1	1	1	1	1	1	1
7	CPI-SS0E70DD97F	GALR3_GAL	simple:O60755	simple:P22466	GALR3	GAL	TRUE	TRUE	FALSE	guidetopharmacology.org	FALSE	1	1	1	1	1	1	1	1	1	1	1	1	1	1	1	1	1	1	1	1	1	1	1	1	1	1	1	1	1	1	1	1	1	1	1	1	1	1
8	CPI-SS0B84DAE3D	PVR_CD96	simple:P15151	simple:P40200	PVR	CD96	TRUE	TRUE	TRUE	curated	FALSE	1	1	1	1	1	1	1	1	1	1	1	1	1	1	1	1	1	1	1	1	1	1	1	1	1	1	1	1	1	1	1	1	1	1	1	1	1	1
9	CPI-SS0A8627ED6	PVR_CD226	simple:P15151	simple:Q15762	PVR	CD226	TRUE	TRUE	TRUE	curated	FALSE	1	1	1	1	1	1	1	1	1	1	1	1	1	1	1	1	1	1	1	1	1	1	1	1	1	1	1	1	1	1	1	1	1	1	1	1	1	1
10	CPI-SS00561BBD7	PVR_TIGIT	simple:P15151	simple:Q495A1	PVR	TIGIT	TRUE	TRUE	FALSE	curated	FALSE	1	1	1	1	1	1	1	1	1	1	1	1	1	1	1	1	1	1	1	1	1	1	1	1	1	1	1	1	1	1	1	1	1	1	1	1	1	1
11	CPI-SS0F1A060D4	PVR_NECTIN3	simple:P15151	simple:Q9NQS3	PVR	NECTIN3	TRUE	TRUE	FALSE	curated	FALSE	1	1	1	1	1	1	1	1	1	1	1	1	1	1	1	1	1	1	1	1	1	1	1	1	1	1	1	1	1	1	1	1	1	1	1	1	1	1
12	CPI-SS00550260E	CADM3_NECTIN3	simple:Q8N126	simple:Q9NQS3	CADM3	NECTIN3	FALSE	FALSE	FALSE	curated	FALSE	1	1	1	1	1	1	1	1	1	1	1	1	1	1	1	1	1	1	1	1	1	1	1	1	1	1	1	1	1	1	1	1	1	1	1	1	1	1
13	CPI-SS0B990492C	CADM1_NECTIN3	simple:Q9BY67	simple:Q9NQS3	CADM1	NECTIN3	FALSE	FALSE	FALSE	curated	FALSE	1	1	1	1	1	1	1	1	1	1	1	1	1	1	1	1	1	1	1	1	1	1	1	1	1	1	1	1	1	1	1	1	1	1	1	1	1	1
14	CPI-SS0C5E9FBFB	NECTIN1_NECTIN3	simple:Q15223	simple:Q9NQS3	NECTIN1	NECTIN3	TRUE	TRUE	FALSE	curated	FALSE	1	1	1	1	1	1	1	1	1	1	1	1	1	1	1	1	1	1	1	1	1	1	1	1	1	1	1	1	1	1	1	1	1	1	1	1	1	1
15	CPI-SS03859E16F	TIGIT_NECTIN3	simple:Q495A1	simple:Q9NQS3	TIGIT	NECTIN3	FALSE	FALSE	FALSE	curated	FALSE	1	1	1	1	1	1	1	1	1	1	1	1	1	1	1	1	1	1	1	1	1	1	1	1	1	1	1	1	1	1	1	1	1	1	1	1	1	1
16	CPI-SS02FBD007E	NECTIN2_NECTIN3	simple:Q92692	simple:Q9NQS3	NECTIN2	NECTIN3	FALSE	TRUE	FALSE	curated	FALSE	1	1	1	1	1	1	1	1	1	1	1	1	1	1	1	1	1	1	1	1	1	1	1	1	1	1	1	1	1	1	1	1	1	1	1	1	1	1
17	CPI-SS09C06644C	CADM3_CADM1	simple:Q8N126	simple:Q9BY67	CADM3	CADM1	FALSE	FALSE	FALSE	curated	FALSE	1	1	1	1	1	1	1	1	1	1	1	1	1	1	1	1	1	1	1	1	1	1	1	1	1	1	1	1	1	1	1	1	1	1	1	1	1	1
18	CPI-SS0889E281D	CADM1_CADM1	simple:Q9BY67	simple:Q9BY67	CADM1	CADM1	FALSE	FALSE	FALSE	curated	FALSE	1	1	1	1	1	1	1	1	1	1	1	1	1	1	1	1	1	1	1	1	1	1	1	1	1	1	1	1	1	1	1	1	1	1	1	1	1	1
19	CPI-SS0C9696AAA	CRTAM_CADM1	simple:O95727	simple:Q9BY67	CRTAM	CADM1	FALSE	FALSE	FALSE	curated	FALSE	1	1	1	1	1	1	1	1	1	1	1	1	1	1	1	1	1	1	1	1	1	1	1	1	1	1	1	1	1	1	1	1	1	1	1	1	1	1
20	CPI-SS02D18D12B	CADM3_CADM4	simple:Q8N126	simple:Q8NFZ8	CADM3	CADM4	FALSE	FALSE	FALSE	curated	FALSE	1	1	1	1	1	1	1	1	1	1	1	1	1	1	1	1	1	1	1	1	1	1	1	1	1	1	1	1	1	1	1	1	1	1	1	1	1	1
21	CPI-SS0B3829651	CADM3_EPB41L1	simple:Q8N126	simple:Q9H4G0	CADM3	EPB41L1	FALSE	FALSE	FALSE	curated	FALSE	1	1	1	1	1	1	1	1	1	1	1	1	1	1	1	1	1	1	1	1	1	1	1	1	1	1	1	1	1	1	1	1	1	1	1	1	1	1
22	CPI-SS00661A3A4	NECTIN1_CADM3	simple:Q15223	simple:Q8N126	NECTIN1	CADM3	TRUE	TRUE	FALSE	curated	FALSE	1	1	1	1	1	1	1	1	1	1	1	1	1	1	1	1	1	1	1	1	1	1	1	1	1	1	1	1	1	1	1	1	1	1	1	1	1	1
23	CPI-SS01E0F2D2C	NECTIN1_NECTIN4	simple:Q15223	simple:Q96NY8	NECTIN1	NECTIN4	TRUE	TRUE	TRUE	curated	FALSE	1	1	1	1	1	1	1	1	1	1	1	1	1	1	1	1	1	1	1	1	1	1	1	1	1	1	1	1	1	1	1	1	1	1	1	1	1	1
24	CPI-SS0A5DF05C0	TIGIT_NECTIN2	simple:Q495A1	simple:Q92692	TIGIT	NECTIN2	FALSE	FALSE	TRUE	curated	FALSE	1	1	1	1	1	1	1	1	1	1	1	1	1	1	1	1	1	1	1	1	1	1	1	1	1	1	1	1	1	1	1	1	1	1	1	1	1	1
25	CPI-SS06207F70E	CD226_NECTIN2	simple:Q15762	simple:Q92692	CD226	NECTIN2	FALSE	TRUE	TRUE	curated	FALSE	1	1	1	1	1	1	1	1	1	1	1	1	1	1	1	1	1	1	1	1	1	1	1	1	1	1	1	1	1	1	1	1	1	1	1	1	1	1
26	CPI-SC01C699B73	COL6A6_a10b1 complex	simple:A6NMZ7	complex:a10b1 complex	COL6A6		TRUE	FALSE	FALSE	curated	TRUE	1	1	1	1	1	1	1	1	1	1	1	1	1	1	1	1	1	1	1	1	1	1	1	1	1	1	1	1	1	1	1	1	1	1	1	1	1	1
27	CPI-SC00A0B0892	COL6A5_a10b1 complex	simple:A8TX70	complex:a10b1 complex	COL6A5		TRUE	FALSE	FALSE	curated	TRUE	1	1	1	1	1	1	1	1	1	1	1	1	1	1	1	1	1	1	1	1	1	1	1	1	1	1	1	1	1	1	1	1	1	1	1	1	1	1
28	CPI-SC07ECBFCA7	COL1A1_a10b1 complex	simple:P02452	complex:a10b1 complex	COL1A1		TRUE	FALSE	FALSE	curated	TRUE	1	1	1	1	1	1	1	1	1	1	1	1	1	1	1	1	1	1	1	1	1	1	1	1	1	1	1	1	1	1	1	1	1	1	1	1	1	1
29	CPI-SC0DA298BEC	COL2A1_a10b1 complex	simple:P02458	complex:a10b1 complex	COL2A1		TRUE	FALSE	FALSE	curated	TRUE	1	1	1	1	1	1	1	1	1	1	1	1	1	1	1	1	1	1	1	1	1	1	1	1	1	1	1	1	1	1	1	1	1	1	1	1	1	1
30	CPI-SC067433F6B	COL3A1_a10b1 complex	simple:P02461	complex:a10b1 complex	COL3A1		TRUE	FALSE	FALSE	curated	TRUE	1	1	1	1	1	1	1	1	1	1	1	1	1	1	1	1	1	1	1	1	1	1	1	1	1	1	1	1	1	1	1	1	1	1	1	1	1	1
31	CPI-SC0B6F1A278	COL4A1_a10b1 complex	simple:P02462	complex:a10b1 complex	COL4A1		TRUE	FALSE	FALSE	curated	TRUE	1	1	1	1	1	1	1	1	1	1	1	1	1	1	1	1	1	1	1	1	1	1	1	1	1	1	1	1	1	1	1	1	1	1	1	1	1	1
32	CPI-SC0D19BAF15	FN1_a10b1 complex	simple:P02751	complex:a10b1 complex	FN1		TRUE	FALSE	FALSE	curated	TRUE	1	1	1	1	1	1	1	1	1	1	1	1	1	1	1	1	1	1	1	1	1	1	1	1	1	1	1	1	1	1	1	1	1	1	1	1	1	1
33	CPI-SC0F516B854	COL5A2_a10b1 complex	simple:P05997	complex:a10b1 complex	COL5A2		TRUE	FALSE	FALSE	curated	TRUE	1	1	1	1	1	1	1	1	1	1	1	1	1	1	1	1	1	1	1	1	1	1	1	1	1	1	1	1	1	1	1	1	1	1	1	1	1	1
34	CPI-SC011F01833	COL1A2_a10b1 complex	simple:P08123	complex:a10b1 complex	COL1A2		TRUE	FALSE	FALSE	curated	TRUE	1	1	1	1	1	1	1	1	1	1	1	1	1	1	1	1	1	1	1	1	1	1	1	1	1	1	1	1	1	1	1	1	1	1	1	1	1	1
35	CPI-SC0FA79E269	COL4A2_a10b1 complex	simple:P08572	complex:a10b1 complex	COL4A2		TRUE	FALSE	FALSE	curated	TRUE	1	1	1	1	1	1	1	1	1	1	1	1	1	1	1	1	1	1	1	1	1	1	1	1	1	1	1	1	1	1	1	1	1	1	1	1	1	1
36	CPI-SC04936738A	COL11A1_a10b1 complex	simple:P12107	complex:a10b1 complex	COL11A1		TRUE	FALSE	FALSE	curated	TRUE	1	1	1	1	1	1	1	1	1	1	1	1	1	1	1	1	1	1	1	1	1	1	1	1	1	1	1	1	1	1	1	1	1	1	1	1	1	1
37	CPI-SC02B111AB0	COL6A1_a10b1 complex	simple:P12109	complex:a10b1 complex	COL6A1		TRUE	FALSE	FALSE	curated	TRUE	1	1	1	1	1	1	1	1	1	1	1	1	1	1	1	1	1	1	1	1	1	1	1	1	1	1	1	1	1	1	1	1	1	1	1	1	1	1
38	CPI-SC0CE851065	COL6A2_a10b1 complex	simple:P12110	complex:a10b1 complex	COL6A2		TRUE	FALSE	FALSE	curated	TRUE	1	1	1	1	1	1	1	1	1	1	1	1	1	1	1	1	1	1	1	1	1	1	1	1	1	1	1	1	1	1	1	1	1	1	1	1	1	1
39	CPI-SC07375C073	COL6A3_a10b1 complex	simple:P12111	complex:a10b1 complex	COL6A3		TRUE	FALSE	FALSE	curated	TRUE	1	1	1	1	1	1	1	1	1	1	1	1	1	1	1	1	1	1	1	1	1	1	1	1	1	1	1	1	1	1	1	1	1	1	1	1	1	1
40	CPI-SC0D6C777F2	COL11A2_a10b1 complex	simple:P13942	complex:a10b1 complex	COL11A2		TRUE	FALSE	FALSE	curated	TRUE	1	1	1	1	1	1	1	1	1	1	1	1	1	1	1	1	1	1	1	1	1	1	1	1	1	1	1	1	1	1	1	1	1	1	1	1	1	1
41	CPI-SC0F74C069F	COL9A1_a10b1 complex	simple:P20849	complex:a10b1 complex	COL9A1		TRUE	FALSE	FALSE	curated	TRUE	1	1	1	1	1	1	1	1	1	1	1	1	1	1	1	1	1	1	1	1	1	1	1	1	1	1	1	1	1	1	1	1	1	1	1	1	1	1
42	CPI-SC041DEF0FB	COL5A1_a10b1 complex	simple:P20908	complex:a10b1 complex	COL5A1		TRUE	FALSE	FALSE	curated	TRUE	1	1	1	1	1	1	1	1	1	1	1	1	1	1	1	1	1	1	1	1	1	1	1	1	1	1	1	1	1	1	1	1	1	1	1	1	1	1
43	CPI-SC0C907A888	COL8A2_a10b1 complex	simple:P25067	complex:a10b1 complex	COL8A2		TRUE	FALSE	FALSE	curated	TRUE	1	1	1	1	1	1	1	1	1	1	1	1	1	1	1	1	1	1	1	1	1	1	1	1	1	1	1	1	1	1	1	1	1	1	1	1	1	1
44	CPI-SC08B1D5269	COL5A3_a10b1 complex	simple:P25940	complex:a10b1 complex	COL5A3		TRUE	FALSE	FALSE	curated	TRUE	1	1	1	1	1	1	1	1	1	1	1	1	1	1	1	1	1	1	1	1	1	1	1	1	1	1	1	1	1	1	1	1	1	1	1	1	1	1
45	CPI-SC0F8101D41	COL8A1_a10b1 complex	simple:P27658	complex:a10b1 complex	COL8A1		TRUE	FALSE	FALSE	curated	TRUE	1	1	1	1	1	1	1	1	1	1	1	1	1	1	1	1	1	1	1	1	1	1	1	1	1	1	1	1	1	1	1	1	1	1	1	1	1	1
46	CPI-SC087556B01	COL4A5_a10b1 complex	simple:P29400	complex:a10b1 complex	COL4A5		TRUE	FALSE	FALSE	curated	TRUE	1	1	1	1	1	1	1	1	1	1	1	1	1	1	1	1	1	1	1	1	1	1	1	1	1	1	1	1	1	1	1	1	1	1	1	1	1	1
47	CPI-SC08E75294D	COL15A1_a10b1 complex	simple:P39059	complex:a10b1 complex	COL15A1		TRUE	FALSE	FALSE	curated	TRUE	1	1	1	1	1	1	1	1	1	1	1	1	1	1	1	1	1	1	1	1	1	1	1	1	1	1	1	1	1	1	1	1	1	1	1	1	1	1
48	CPI-SC0017F527E	COL18A1_a10b1 complex	simple:P39060	complex:a10b1 complex	COL18A1		TRUE	FALSE	FALSE	curated	TRUE	1	1	1	1	1	1	1	1	1	1	1	1	1	1	1	1	1	1	1	1	1	1	1	1	1	1	1	1	1	1	1	1	1	1	1	1	1	1
49	CPI-SC00C0800EB	COL4A4_a10b1 complex	simple:P53420	complex:a10b1 complex	COL4A4		TRUE	FALSE	FALSE	curated	TRUE	1	1	1	1	1	1	1	1	1	1	1	1	1	1	1	1	1	1	1	1	1	1	1	1	1	1	1	1	1	1	1	1	1	1	1	1	1	1
50	CPI-SC0A3F146C2	COL4A3_a10b1 complex	simple:Q01955	complex:a10b1 complex	COL4A3		TRUE	FALSE	FALSE	curated	TRUE	1	1	1	1	1	1	1	1	1	1	1	1	1	1	1	1	1	1	1	1	1	1	1	1	1	1	1	1	1	1	1	1	1	1	1	1	1	1
51	CPI-SC008F4294F	COL7A1_a10b1 complex	simple:Q02388	complex:a10b1 complex	COL7A1		TRUE	FALSE	FALSE	curated	TRUE	1	1	1	1	1	1	1	1	1	1	1	1	1	1	1	1	1	1	1	1	1	1	1	1	1	1	1	1	1	1	1	1	1	1	1	1	1	1
52	CPI-SC0A199B69E	COL10A1_a10b1 complex	simple:Q03692	complex:a10b1 complex	COL10A1		TRUE	FALSE	FALSE	curated	TRUE	1	1	1	1	1	1	1	1	1	1	1	1	1	1	1	1	1	1	1	1	1	1	1	1	1	1	1	1	1	1	1	1	1	1	1	1	1	1
53	CPI-SC015980AEB	COL14A1_a10b1 complex	simple:Q05707	complex:a10b1 complex	COL14A1		TRUE	FALSE	FALSE	curated	TRUE	1	1	1	1	1	1	1	1	1	1	1	1	1	1	1	1	1	1	1	1	1	1	1	1	1	1	1	1	1	1	1	1	1	1	1	1	1	1
54	CPI-SC0F94B2CF9	COL16A1_a10b1 complex	simple:Q07092	complex:a10b1 complex	COL16A1		TRUE	FALSE	FALSE	curated	TRUE	1	1	1	1	1	1	1	1	1	1	1	1	1	1	1	1	1	1	1	1	1	1	1	1	1	1	1	1	1	1	1	1	1	1	1	1	1	1
55	CPI-SC05565E8CE	COL4A6_a10b1 complex	simple:Q14031	complex:a10b1 complex	COL4A6		TRUE	FALSE	FALSE	curated	TRUE	1	1	1	1	1	1	1	1	1	1	1	1	1	1	1	1	1	1	1	1	1	1	1	1	1	1	1	1	1	1	1	1	1	1	1	1	1	1
56	CPI-SC0517A327B	COL9A3_a10b1 complex	simple:Q14050	complex:a10b1 complex	COL9A3		TRUE	FALSE	FALSE	curated	TRUE	1	1	1	1	1	1	1	1	1	1	1	1	1	1	1	1	1	1	1	1	1	1	1	1	1	1	1	1	1	1	1	1	1	1	1	1	1	1
57	CPI-SC067EE23E1	COL9A2_a10b1 complex	simple:Q14055	complex:a10b1 complex	COL9A2		TRUE	FALSE	FALSE	curated	TRUE	1	1	1	1	1	1	1	1	1	1	1	1	1	1	1	1	1	1	1	1	1	1	1	1	1	1	1	1	1	1	1	1	1	1	1	1	1	1
58	CPI-SC09DFB2ACA	COL19A1_a10b1 complex	simple:Q14993	complex:a10b1 complex	COL19A1		TRUE	FALSE	FALSE	curated	TRUE	1	1	1	1	1	1	1	1	1	1	1	1	1	1	1	1	1	1	1	1	1	1	1	1	1	1	1	1	1	1	1	1	1	1	1	1	1	1
59	CPI-SC090311934	COL24A1_a10b1 complex	simple:Q17RW2	complex:a10b1 complex	COL24A1		TRUE	FALSE	FALSE	curated	TRUE	1	1	1	1	1	1	1	1	1	1	1	1	1	1	1	1	1	1	1	1	1	1	1	1	1	1	1	1	1	1	1	1	1	1	1	1	1	1
60	CPI-SC05D8C0EF5	COL28A1_a10b1 complex	simple:Q2UY09	complex:a10b1 complex	COL28A1		TRUE	FALSE	FALSE	curated	TRUE	1	1	1	1	1	1	1	1	1	1	1	1	1	1	1	1	1	1	1	1	1	1	1	1	1	1	1	1	1	1	1	1	1	1	1	1	1	1
61	CPI-SC0725E3A76	COL13A1_a10b1 complex	simple:Q5TAT6	complex:a10b1 complex	COL13A1		FALSE	FALSE	FALSE	curated	TRUE	1	1	1	1	1	1	1	1	1	1	1	1	1	1	1	1	1	1	1	1	1	1	1	1	1	1	1	1	1	1	1	1	1	1	1	1	1	1
62	CPI-SC0C9CBDD21	COL27A1_a10b1 complex	simple:Q8IZC6	complex:a10b1 complex	COL27A1		TRUE	FALSE	FALSE	curated	TRUE	1	1	1	1	1	1	1	1	1	1	1	1	1	1	1	1	1	1	1	1	1	1	1	1	1	1	1	1	1	1	1	1	1	1	1	1	1	1
63	CPI-SC0BA1D5E00	COL22A1_a10b1 complex	simple:Q8NFW1	complex:a10b1 complex	COL22A1		TRUE	FALSE	FALSE	curated	TRUE	1	1	1	1	1	1	1	1	1	1	1	1	1	1	1	1	1	1	1	1	1	1	1	1	1	1	1	1	1	1	1	1	1	1	1	1	1	1
64	CPI-SC0147A8A42	COL26A1_a10b1 complex	simple:Q96A83	complex:a10b1 complex	COL26A1		TRUE	FALSE	FALSE	curated	TRUE	1	1	1	1	1	1	1	1	1	1	1	1	1	1	1	1	1	1	1	1	1	1	1	1	1	1	1	1	1	1	1	1	1	1	1	1	1	1
65	CPI-SC08938BB1C	COL21A1_a10b1 complex	simple:Q96P44	complex:a10b1 complex	COL21A1		TRUE	FALSE	FALSE	curated	TRUE	1	1	1	1	1	1	1	1	1	1	1	1	1	1	1	1	1	1	1	1	1	1	1	1	1	1	1	1	1	1	1	1	1	1	1	1	1	1
66	CPI-SC02131C05A	COL12A1_a10b1 complex	simple:Q99715	complex:a10b1 complex	COL12A1		TRUE	FALSE	FALSE	curated	TRUE	1	1	1	1	1	1	1	1	1	1	1	1	1	1	1	1	1	1	1	1	1	1	1	1	1	1	1	1	1	1	1	1	1	1	1	1	1	1
67	CPI-SC0BF16A11C	COL20A1_a10b1 complex	simple:Q9P218	complex:a10b1 complex	COL20A1		TRUE	FALSE	FALSE	curated	TRUE	1	1	1	1	1	1	1	1	1	1	1	1	1	1	1	1	1	1	1	1	1	1	1	1	1	1	1	1	1	1	1	1	1	1	1	1	1	1
68	CPI-SC06B4C6DD5	COL17A1_a10b1 complex	simple:Q9UMD9	complex:a10b1 complex	COL17A1		TRUE	FALSE	FALSE	curated	TRUE	1	1	1	1	1	1	1	1	1	1	1	1	1	1	1	1	1	1	1	1	1	1	1	1	1	1	1	1	1	1	1	1	1	1	1	1	1	1
69	CPI-SC07E0348EF	COL6A6_a11b1 complex	simple:A6NMZ7	complex:a11b1 complex	COL6A6		TRUE	FALSE	FALSE	curated	TRUE	1	1	1	1	1	1	1	1	1	1	1	1	1	1	1	1	1	1	1	1	1	1	1	1	1	1	1	1	1	1	1	1	1	1	1	1	1	1
70	CPI-SC05CE52A12	COL6A5_a11b1 complex	simple:A8TX70	complex:a11b1 complex	COL6A5		TRUE	FALSE	FALSE	curated	TRUE	1	1	1	1	1	1	1	1	1	1	1	1	1	1	1	1	1	1	1	1	1	1	1	1	1	1	1	1	1	1	1	1	1	1	1	1	1	1
71	CPI-SC0F7E26271	COL1A1_a11b1 complex	simple:P02452	complex:a11b1 complex	COL1A1		TRUE	FALSE	FALSE	curated	TRUE	1	1	1	1	1	1	1	1	1	1	1	1	1	1	1	1	1	1	1	1	1	1	1	1	1	1	1	1	1	1	1	1	1	1	1	1	1	1
72	CPI-SC0CF621D48	COL2A1_a11b1 complex	simple:P02458	complex:a11b1 complex	COL2A1		TRUE	FALSE	FALSE	curated	TRUE	1	1	1	1	1	1	1	1	1	1	1	1	1	1	1	1	1	1	1	1	1	1	1	1	1	1	1	1	1	1	1	1	1	1	1	1	1	1
73	CPI-SC0A8902C85	COL3A1_a11b1 complex	simple:P02461	complex:a11b1 complex	COL3A1		TRUE	FALSE	FALSE	curated	TRUE	1	1	1	1	1	1	1	1	1	1	1	1	1	1	1	1	1	1	1	1	1	1	1	1	1	1	1	1	1	1	1	1	1	1	1	1	1	1
74	CPI-SC0A0532ADC	COL4A1_a11b1 complex	simple:P02462	complex:a11b1 complex	COL4A1		TRUE	FALSE	FALSE	curated	TRUE	1	1	1	1	1	1	1	1	1	1	0	1	1	1	1	1	1	1	1	1	1	1	1	1	1	1	1	1	1	1	1	1	1	1	1	1	1	1
75	CPI-SC0CFF5E19D	FN1_a11b1 complex	simple:P02751	complex:a11b1 complex	FN1		TRUE	FALSE	FALSE	curated	TRUE	1	1	1	1	1	1	1	1	1	1	0	1	1	1	1	1	1	1	1	1	1	1	1	1	1	1	1	1	1	1	1	1	1	1	1	1	1	1
76	CPI-SC0DF641DAA	COL5A2_a11b1 complex	simple:P05997	complex:a11b1 complex	COL5A2		TRUE	FALSE	FALSE	curated	TRUE	1	1	1	1	1	1	1	1	1	1	1	1	1	1	1	1	1	1	1	1	1	1	1	1	1	1	1	1	1	1	1	1	1	1	1	1	1	1
77	CPI-SC0681D30FE	COL1A2_a11b1 complex	simple:P08123	complex:a11b1 complex	COL1A2		TRUE	FALSE	FALSE	curated	TRUE	1	1	1	1	1	1	1	1	1	1	1	1	1	1	1	1	1	1	1	1	1	1	1	1	1	1	1	1	1	1	1	1	1	1	1	1	1	1
78	CPI-SC02017BE74	COL4A2_a11b1 complex	simple:P08572	complex:a11b1 complex	COL4A2		TRUE	FALSE	FALSE	curated	TRUE	1	1	1	1	1	1	1	1	1	1	1	1	1	1	1	1	1	1	1	1	1	1	1	1	1	1	1	1	1	1	1	1	1	1	1	1	1	1
79	CPI-SC0861656EC	COL11A1_a11b1 complex	simple:P12107	complex:a11b1 complex	COL11A1		TRUE	FALSE	FALSE	curated	TRUE	1	1	1	1	1	1	1	1	1	1	1	1	1	1	1	1	1	1	1	1	1	1	1	1	1	1	1	1	1	1	1	1	1	1	1	1	1	1
80	CPI-SC04085F9F9	COL6A1_a11b1 complex	simple:P12109	complex:a11b1 complex	COL6A1		TRUE	FALSE	FALSE	curated	TRUE	1	1	1	1	1	1	1	1	1	1	1	1	1	1	1	1	1	1	1	1	1	1	1	1	1	1	1	1	1	1	1	1	1	1	1	1	1	1
81	CPI-SC0A54B5323	COL6A2_a11b1 complex	simple:P12110	complex:a11b1 complex	COL6A2		TRUE	FALSE	FALSE	curated	TRUE	1	1	1	1	1	1	1	1	1	1	1	1	1	1	1	1	1	1	1	1	1	1	1	1	1	1	1	1	1	1	1	1	1	1	1	1	1	1
82	CPI-SC0ECFACED2	COL6A3_a11b1 complex	simple:P12111	complex:a11b1 complex	COL6A3		TRUE	FALSE	FALSE	curated	TRUE	1	1	1	1	1	1	1	1	1	1	1	1	1	1	1	1	1	1	1	1	1	1	1	1	1	1	1	1	1	1	1	1	1	1	1	1	1	1
83	CPI-SC0CA323AE3	COL11A2_a11b1 complex	simple:P13942	complex:a11b1 complex	COL11A2		TRUE	FALSE	FALSE	curated	TRUE	1	1	1	1	1	1	1	1	1	1	1	1	1	1	1	1	1	1	1	1	1	1	1	1	1	1	1	1	1	1	1	1	1	1	1	1	1	1
84	CPI-SC0CBC30AB7	COL9A1_a11b1 complex	simple:P20849	complex:a11b1 complex	COL9A1		TRUE	FALSE	FALSE	curated	TRUE	1	1	1	1	1	1	1	1	1	1	1	1	1	1	1	1	1	1	1	1	1	1	1	1	1	1	1	1	1	1	1	1	1	1	1	1	1	1
85	CPI-SC0092846B0	COL5A1_a11b1 complex	simple:P20908	complex:a11b1 complex	COL5A1		TRUE	FALSE	FALSE	curated	TRUE	1	1	1	1	1	1	1	1	1	1	1	1	1	1	1	1	1	1	1	1	1	1	1	1	1	1	1	1	1	1	1	1	1	1	1	1	1	1
86	CPI-SC08AF9CA91	COL8A2_a11b1 complex	simple:P25067	complex:a11b1 complex	COL8A2		TRUE	FALSE	FALSE	curated	TRUE	1	1	1	1	1	1	1	1	1	1	1	1	1	1	1	1	1	1	1	1	1	1	1	1	1	1	1	1	1	1	1	1	1	1	1	1	1	1
87	CPI-SC07E958BDE	COL5A3_a11b1 complex	simple:P25940	complex:a11b1 complex	COL5A3		TRUE	FALSE	FALSE	curated	TRUE	1	1	1	1	1	1	1	1	1	1	1	1	1	1	1	1	1	1	1	1	1	1	1	1	1	1	1	1	1	1	1	1	1	1	1	1	1	1
88	CPI-SC08CC68F11	COL8A1_a11b1 complex	simple:P27658	complex:a11b1 complex	COL8A1		TRUE	FALSE	FALSE	curated	TRUE	1	1	1	1	1	1	1	1	1	1	1	1	1	1	1	1	1	1	1	1	1	1	1	1	1	1	1	1	1	1	1	1	1	1	1	1	1	1
89	CPI-SC0CE433AB8	COL4A5_a11b1 complex	simple:P29400	complex:a11b1 complex	COL4A5		TRUE	FALSE	FALSE	curated	TRUE	1	1	1	1	1	1	1	1	1	1	1	1	1	1	1	1	1	1	1	1	1	1	1	1	1	1	1	1	1	1	1	1	1	1	1	1	1	1
90	CPI-SC03BFF1D95	COL15A1_a11b1 complex	simple:P39059	complex:a11b1 complex	COL15A1		TRUE	FALSE	FALSE	curated	TRUE	1	1	1	1	1	1	1	1	1	1	1	1	1	1	1	1	1	1	1	1	1	1	1	1	1	1	1	1	1	1	1	1	1	1	1	1	1	1
91	CPI-SC03ADD2063	COL18A1_a11b1 complex	simple:P39060	complex:a11b1 complex	COL18A1		TRUE	FALSE	FALSE	curated	TRUE	1	1	1	1	1	1	1	1	1	1	1	1	1	1	1	1	1	1	1	1	1	1	1	1	1	1	1	1	1	1	1	1	1	1	1	1	1	1
92	CPI-SC0082A7233	COL4A4_a11b1 complex	simple:P53420	complex:a11b1 complex	COL4A4		TRUE	FALSE	FALSE	curated	TRUE	1	1	1	1	1	1	1	1	1	1	1	1	1	1	1	1	1	1	1	1	1	1	1	1	1	1	1	1	1	1	1	1	1	1	1	1	1	1
93	CPI-SC0674C647E	COL4A3_a11b1 complex	simple:Q01955	complex:a11b1 complex	COL4A3		TRUE	FALSE	FALSE	curated	TRUE	1	1	1	1	1	1	1	1	1	1	1	1	1	1	1	1	1	1	1	1	1	1	1	1	1	1	1	1	1	1	1	1	1	1	1	1	1	1
94	CPI-SC03D71E025	COL7A1_a11b1 complex	simple:Q02388	complex:a11b1 complex	COL7A1		TRUE	FALSE	FALSE	curated	TRUE	1	1	1	1	1	1	1	1	1	1	1	1	1	1	1	1	1	1	1	1	1	1	1	1	1	1	1	1	1	1	1	1	1	1	1	1	1	1
95	CPI-SC0DF986F22	COL10A1_a11b1 complex	simple:Q03692	complex:a11b1 complex	COL10A1		TRUE	FALSE	FALSE	curated	TRUE	1	1	1	1	1	1	1	1	1	1	1	1	1	1	1	1	1	1	1	1	1	1	1	1	1	1	1	1	1	1	1	1	1	1	1	1	1	1
96	CPI-SC060984F83	COL14A1_a11b1 complex	simple:Q05707	complex:a11b1 complex	COL14A1		TRUE	FALSE	FALSE	curated	TRUE	1	1	1	1	1	1	1	1	1	1	1	1	1	1	1	1	1	1	1	1	1	1	1	1	1	1	1	1	1	1	1	1	1	1	1	1	1	1
97	CPI-SC0014D5A6E	COL16A1_a11b1 complex	simple:Q07092	complex:a11b1 complex	COL16A1		TRUE	FALSE	FALSE	curated	TRUE	1	1	1	1	1	1	1	1	1	1	1	1	1	1	1	1	1	1	1	1	1	1	1	1	1	1	1	1	1	1	1	1	1	1	1	1	1	1
98	CPI-SC0B066E03C	COL4A6_a11b1 complex	simple:Q14031	complex:a11b1 complex	COL4A6		TRUE	FALSE	FALSE	curated	TRUE	1	1	1	1	1	1	1	1	1	1	1	1	1	1	1	1	1	1	1	1	1	1	1	1	1	1	1	1	1	1	1	1	1	1	1	1	1	1
99	CPI-SC0B4BD965C	COL9A3_a11b1 complex	simple:Q14050	complex:a11b1 complex	COL9A3		TRUE	FALSE	FALSE	curated	TRUE	1	1	1	1	1	1	1	1	1	1	1	1	1	1	1	1	1	1	1	1	1	1	1	1	1	1	1	1	1	1	1	1	1	1	1	1	1	1
100	CPI-SC0247E9ADB	COL9A2_a11b1 complex	simple:Q14055	complex:a11b1 complex	COL9A2		TRUE	FALSE	FALSE	curated	TRUE	1	1	1	1	1	1	1	1	1	1	1	1	1	1	1	1	1	1	1	1	1	1	1	1	1	1	1	1	1	1	1	1	1	1	1	1	1	1
101	CPI-SC0035F0B0F	COL19A1_a11b1 complex	simple:Q14993	complex:a11b1 complex	COL19A1		TRUE	FALSE	FALSE	curated	TRUE	1	1	1	1	1	1	1	1	1	1	1	1	1	1	1	1	1	1	1	1	1	1	1	1	1	1	1	1	1	1	1	1	1	1	1	1	1	1
102	CPI-SC06ACCFA52	COL24A1_a11b1 complex	simple:Q17RW2	complex:a11b1 complex	COL24A1		TRUE	FALSE	FALSE	curated	TRUE	1	1	1	1	1	1	1	1	1	1	1	1	1	1	1	1	1	1	1	1	1	1	1	1	1	1	1	1	1	1	1	1	1	1	1	1	1	1
103	CPI-SC069F9E62C	COL28A1_a11b1 complex	simple:Q2UY09	complex:a11b1 complex	COL28A1		TRUE	FALSE	FALSE	curated	TRUE	1	1	1	1	1	1	1	1	1	1	1	1	1	1	1	1	1	1	1	1	1	1	1	1	1	1	1	1	1	1	1	1	1	1	1	1	1	1
104	CPI-SC0D2BDC009	COL13A1_a11b1 complex	simple:Q5TAT6	complex:a11b1 complex	COL13A1		FALSE	FALSE	FALSE	curated	TRUE	1	1	1	1	1	1	1	1	1	1	1	1	1	1	1	1	1	1	1	1	1	1	1	1	1	1	1	1	1	1	1	1	1	1	1	1	1	1
105	CPI-SC05F111D21	COL27A1_a11b1 complex	simple:Q8IZC6	complex:a11b1 complex	COL27A1		TRUE	FALSE	FALSE	curated	TRUE	1	1	1	1	1	1	1	1	1	1	1	1	1	1	1	1	1	1	1	1	1	1	1	1	1	1	1	1	1	1	1	1	1	1	1	1	1	1
106	CPI-SC0BCD683D4	COL22A1_a11b1 complex	simple:Q8NFW1	complex:a11b1 complex	COL22A1		TRUE	FALSE	FALSE	curated	TRUE	1	1	1	1	1	1	1	1	1	1	1	1	1	1	1	1	1	1	1	1	1	1	1	1	1	1	1	1	1	1	1	1	1	1	1	1	1	1
107	CPI-SC041215790	COL26A1_a11b1 complex	simple:Q96A83	complex:a11b1 complex	COL26A1		TRUE	FALSE	FALSE	curated	TRUE	1	1	1	1	1	1	1	1	1	1	1	1	1	1	1	1	1	1	1	1	1	1	1	1	1	1	1	1	1	1	1	1	1	1	1	1	1	1
108	CPI-SC037C3901A	COL21A1_a11b1 complex	simple:Q96P44	complex:a11b1 complex	COL21A1		TRUE	FALSE	FALSE	curated	TRUE	1	1	1	1	1	1	1	1	1	1	1	1	1	1	1	1	1	1	1	1	1	1	1	1	1	1	1	1	1	1	1	1	1	1	1	1	1	1
109	CPI-SC05B2AA866	COL12A1_a11b1 complex	simple:Q99715	complex:a11b1 complex	COL12A1		TRUE	FALSE	FALSE	curated	TRUE	1	1	1	1	1	1	1	1	1	1	1	1	1	1	1	1	1	1	1	1	1	1	1	1	1	1	1	1	1	1	1	1	1	1	1	1	1	1
110	CPI-SC051B1E9C4	COL20A1_a11b1 complex	simple:Q9P218	complex:a11b1 complex	COL20A1		TRUE	FALSE	FALSE	curated	TRUE	1	1	1	1	1	1	1	1	1	1	1	1	1	1	1	1	1	1	1	1	1	1	1	1	1	1	1	1	1	1	1	1	1	1	1	1	1	1
111	CPI-SC0247375A7	COL17A1_a11b1 complex	simple:Q9UMD9	complex:a11b1 complex	COL17A1		TRUE	FALSE	FALSE	curated	TRUE	1	1	1	1	1	1	1	1	1	1	1	1	1	1	1	1	1	1	1	1	1	1	1	1	1	1	1	1	1	1	1	1	1	1	1	1	1	1
112	CPI-SC0B808E56A	COL6A6_a1b1 complex	simple:A6NMZ7	complex:a1b1 complex	COL6A6		TRUE	FALSE	FALSE	curated	TRUE	1	1	1	1	1	1	1	1	1	1	1	1	1	1	1	1	1	1	1	1	1	1	1	1	1	1	1	1	1	1	1	1	1	1	1	1	1	1
113	CPI-SC089D4762F	COL6A5_a1b1 complex	simple:A8TX70	complex:a1b1 complex	COL6A5		TRUE	FALSE	FALSE	curated	TRUE	1	1	1	1	1	1	1	1	1	1	1	1	1	1	1	1	1	1	1	1	1	1	1	1	1	1	1	1	1	1	1	1	1	1	1	1	1	1
114	CPI-SC0F73E9099	COL1A1_a1b1 complex	simple:P02452	complex:a1b1 complex	COL1A1		TRUE	FALSE	FALSE	curated	TRUE	1	1	1	1	1	1	1	1	1	1	1	1	1	1	1	1	1	1	1	1	1	1	1	1	1	1	1	1	1	1	1	1	1	1	1	1	1	1
115	CPI-SC016235D3A	COL2A1_a1b1 complex	simple:P02458	complex:a1b1 complex	COL2A1		TRUE	FALSE	FALSE	curated	TRUE	1	1	1	1	1	1	1	1	1	1	1	1	1	1	1	1	1	1	1	1	1	1	1	1	1	1	1	1	1	1	1	1	1	1	1	1	1	1
116	CPI-SC0BC63F8C0	COL3A1_a1b1 complex	simple:P02461	complex:a1b1 complex	COL3A1		TRUE	FALSE	FALSE	curated	TRUE	1	1	1	1	1	1	1	1	1	1	1	1	1	1	1	1	1	1	1	1	1	1	1	1	1	1	1	1	1	1	1	1	1	1	1	1	1	1
117	CPI-SC0672FBD31	COL4A1_a1b1 complex	simple:P02462	complex:a1b1 complex	COL4A1		TRUE	FALSE	FALSE	curated	TRUE	1	1	1	1	1	1	0	1	1	0	0	1	1	1	1	1	1	1	1	1	1	1	1	1	0	0	0	1	0	1	1	1	1	1	1	1	1	1
118	CPI-SC0545E2502	COL5A2_a1b1 complex	simple:P05997	complex:a1b1 complex	COL5A2		TRUE	FALSE	FALSE	curated	TRUE	1	1	1	1	1	1	1	1	1	1	1	1	1	1	1	1	1	1	1	1	1	1	1	1	1	1	1	1	1	1	1	1	1	1	1	1	1	1
119	CPI-SC006E22794	COL1A2_a1b1 complex	simple:P08123	complex:a1b1 complex	COL1A2		TRUE	FALSE	FALSE	curated	TRUE	1	1	1	1	1	1	1	1	1	1	1	1	1	1	1	1	1	1	1	1	1	1	1	1	1	1	1	1	1	1	1	1	1	1	1	1	1	1
120	CPI-SC0458F68A5	COL4A2_a1b1 complex	simple:P08572	complex:a1b1 complex	COL4A2		TRUE	FALSE	FALSE	curated	TRUE	1	1	1	1	1	1	1	1	1	1	1	1	1	1	1	1	1	1	1	1	1	1	1	1	1	1	1	1	1	1	1	1	1	1	1	1	1	1
121	CPI-SC06E5E0C83	COL11A1_a1b1 complex	simple:P12107	complex:a1b1 complex	COL11A1		TRUE	FALSE	FALSE	curated	TRUE	1	1	1	1	1	1	1	1	1	1	1	1	1	1	1	1	1	1	1	1	1	1	1	1	1	1	1	1	1	1	1	1	1	1	1	1	1	1
122	CPI-SC09FDA4F45	COL6A1_a1b1 complex	simple:P12109	complex:a1b1 complex	COL6A1		TRUE	FALSE	FALSE	curated	TRUE	1	1	1	1	1	1	1	1	1	1	1	1	1	1	1	1	1	1	1	1	1	1	1	1	1	1	1	1	1	1	1	1	1	1	1	1	1	1
123	CPI-SC0F4BC2909	COL6A2_a1b1 complex	simple:P12110	complex:a1b1 complex	COL6A2		TRUE	FALSE	FALSE	curated	TRUE	1	1	1	1	1	1	1	1	1	1	1	1	1	1	1	1	1	1	1	1	1	1	1	1	1	1	1	1	1	1	1	1	1	1	1	1	1	1
124	CPI-SC02AE206BE	COL6A3_a1b1 complex	simple:P12111	complex:a1b1 complex	COL6A3		TRUE	FALSE	FALSE	curated	TRUE	1	1	1	1	1	1	1	1	1	1	1	1	1	1	1	1	1	1	1	1	1	1	1	1	1	1	1	1	1	1	1	1	1	1	1	1	1	1
125	CPI-SC0A8E69BC5	COL11A2_a1b1 complex	simple:P13942	complex:a1b1 complex	COL11A2		TRUE	FALSE	FALSE	curated	TRUE	1	1	1	1	1	1	1	1	1	1	1	1	1	1	1	1	1	1	1	1	1	1	1	1	1	1	1	1	1	1	1	1	1	1	1	1	1	1
126	CPI-SC05B6D413B	COL9A1_a1b1 complex	simple:P20849	complex:a1b1 complex	COL9A1		TRUE	FALSE	FALSE	curated	TRUE	1	1	1	1	1	1	1	1	1	1	1	1	1	1	1	1	1	1	1	1	1	1	1	1	1	1	1	1	1	1	1	1	1	1	1	1	1	1
127	CPI-SC05992FDC8	COL5A1_a1b1 complex	simple:P20908	complex:a1b1 complex	COL5A1		TRUE	FALSE	FALSE	curated	TRUE	1	1	1	1	1	1	1	1	1	1	1	1	1	1	1	1	1	1	1	1	1	1	1	1	1	1	1	1	1	1	1	1	1	1	1	1	1	1
128	CPI-SC069F95780	COL8A2_a1b1 complex	simple:P25067	complex:a1b1 complex	COL8A2		TRUE	FALSE	FALSE	curated	TRUE	1	1	1	1	1	1	1	1	1	1	1	1	1	1	1	1	1	1	1	1	1	1	1	1	1	1	1	1	1	1	1	1	1	1	1	1	1	1
129	CPI-SC0DAD29856	COL5A3_a1b1 complex	simple:P25940	complex:a1b1 complex	COL5A3		TRUE	FALSE	FALSE	curated	TRUE	1	1	1	1	1	1	1	1	1	1	1	1	1	1	1	1	1	1	1	1	1	1	1	1	1	1	1	1	1	1	1	1	1	1	1	1	1	1
130	CPI-SC02F06FF62	COL8A1_a1b1 complex	simple:P27658	complex:a1b1 complex	COL8A1		TRUE	FALSE	FALSE	curated	TRUE	1	1	1	1	1	1	1	1	1	1	1	1	1	1	1	1	1	1	1	1	1	1	1	1	1	1	1	1	1	1	1	1	1	1	1	1	1	1
131	CPI-SC0EC572716	COL4A5_a1b1 complex	simple:P29400	complex:a1b1 complex	COL4A5		TRUE	FALSE	FALSE	curated	TRUE	1	1	1	1	1	1	1	1	1	1	1	1	1	1	1	1	1	1	1	1	1	1	1	1	1	1	1	1	1	1	1	1	1	1	1	1	1	1
132	CPI-SC0F8D27FBC	COL15A1_a1b1 complex	simple:P39059	complex:a1b1 complex	COL15A1		TRUE	FALSE	FALSE	curated	TRUE	1	1	1	1	1	1	1	1	1	1	1	1	1	1	1	1	1	1	1	1	1	1	1	1	1	1	1	1	1	1	1	1	1	1	1	1	1	1
133	CPI-SC0EA3FC100	COL18A1_a1b1 complex	simple:P39060	complex:a1b1 complex	COL18A1		TRUE	FALSE	FALSE	curated	TRUE	1	1	1	1	1	1	1	1	1	1	1	1	1	1	1	1	1	1	1	1	1	1	1	1	1	1	1	1	1	1	1	1	1	1	1	1	1	1
134	CPI-SC091173D82	COL4A4_a1b1 complex	simple:P53420	complex:a1b1 complex	COL4A4		TRUE	FALSE	FALSE	curated	TRUE	1	1	1	1	1	1	1	1	1	1	1	1	1	1	1	1	1	1	1	1	1	1	1	1	1	1	1	1	1	1	1	1	1	1	1	1	1	1
135	CPI-SC07FB88720	COL4A3_a1b1 complex	simple:Q01955	complex:a1b1 complex	COL4A3		TRUE	FALSE	FALSE	curated	TRUE	1	1	1	1	1	1	1	1	1	1	1	1	1	1	1	1	1	1	1	1	1	1	1	1	1	1	1	1	1	1	1	1	1	1	1	1	1	1
136	CPI-SC035953E6B	COL7A1_a1b1 complex	simple:Q02388	complex:a1b1 complex	COL7A1		TRUE	FALSE	FALSE	curated	TRUE	1	1	1	1	1	1	1	1	1	1	1	1	1	1	1	1	1	1	1	1	1	1	1	1	1	1	1	1	1	1	1	1	1	1	1	1	1	1
137	CPI-SC01115AAD1	COL10A1_a1b1 complex	simple:Q03692	complex:a1b1 complex	COL10A1		TRUE	FALSE	FALSE	curated	TRUE	1	1	1	1	1	1	1	1	1	1	1	1	1	1	1	1	1	1	1	1	1	1	1	1	1	1	1	1	1	1	1	1	1	1	1	1	1	1
138	CPI-SC0BD4C290F	COL14A1_a1b1 complex	simple:Q05707	complex:a1b1 complex	COL14A1		TRUE	FALSE	FALSE	curated	TRUE	1	1	1	1	1	1	1	1	1	1	1	1	1	1	1	1	1	1	1	1	1	1	1	1	1	1	1	1	1	1	1	1	1	1	1	1	1	1
139	CPI-SC053BBE2B1	COL16A1_a1b1 complex	simple:Q07092	complex:a1b1 complex	COL16A1		TRUE	FALSE	FALSE	curated	TRUE	1	1	1	1	1	1	1	1	1	1	1	1	1	1	1	1	1	1	1	1	1	1	1	1	1	1	1	1	1	1	1	1	1	1	1	1	1	1
140	CPI-SC0DA5EFA18	COL4A6_a1b1 complex	simple:Q14031	complex:a1b1 complex	COL4A6		TRUE	FALSE	FALSE	curated	TRUE	1	1	1	1	1	1	1	1	1	1	1	1	1	1	1	1	1	1	1	1	1	1	1	1	1	1	1	1	1	1	1	1	1	1	1	1	1	1
141	CPI-SC0F778DC8E	COL9A3_a1b1 complex	simple:Q14050	complex:a1b1 complex	COL9A3		TRUE	FALSE	FALSE	curated	TRUE	1	1	1	1	1	1	1	1	1	1	1	1	1	1	1	1	1	1	1	1	1	1	1	1	1	1	1	1	1	1	1	1	1	1	1	1	1	1
142	CPI-SC0F590482E	COL9A2_a1b1 complex	simple:Q14055	complex:a1b1 complex	COL9A2		TRUE	FALSE	FALSE	curated	TRUE	1	1	1	1	1	1	1	1	1	1	1	1	1	1	1	1	1	1	1	1	1	1	1	1	1	1	1	1	1	1	1	1	1	1	1	1	1	1
143	CPI-SC0BA41B0D3	COL19A1_a1b1 complex	simple:Q14993	complex:a1b1 complex	COL19A1		TRUE	FALSE	FALSE	curated	TRUE	1	1	1	1	1	1	1	1	1	1	1	1	1	1	1	1	1	1	1	1	1	1	1	1	1	1	1	1	1	1	1	1	1	1	1	1	1	1
144	CPI-SC090DB3159	COL24A1_a1b1 complex	simple:Q17RW2	complex:a1b1 complex	COL24A1		TRUE	FALSE	FALSE	curated	TRUE	1	1	1	1	1	1	1	1	1	1	1	1	1	1	1	1	1	1	1	1	1	1	1	1	1	1	1	1	1	1	1	1	1	1	1	1	1	1
145	CPI-SC0FF018913	COL28A1_a1b1 complex	simple:Q2UY09	complex:a1b1 complex	COL28A1		TRUE	FALSE	FALSE	curated	TRUE	1	1	1	1	1	1	1	1	1	1	1	1	1	1	1	1	1	1	1	1	1	1	1	1	1	1	1	1	1	1	1	1	1	1	1	1	1	1
146	CPI-SC08BF895FC	COL13A1_a1b1 complex	simple:Q5TAT6	complex:a1b1 complex	COL13A1		FALSE	FALSE	FALSE	curated	TRUE	1	1	1	1	1	1	1	1	1	1	1	1	1	1	1	1	1	1	1	1	1	1	1	1	1	1	1	1	1	1	1	1	1	1	1	1	1	1
147	CPI-SC0D7F33CFB	COL27A1_a1b1 complex	simple:Q8IZC6	complex:a1b1 complex	COL27A1		TRUE	FALSE	FALSE	curated	TRUE	1	1	1	1	1	1	1	1	1	1	1	1	1	1	1	1	1	1	1	1	1	1	1	1	1	1	1	1	1	1	1	1	1	1	1	1	1	1
148	CPI-SC040B3EFBC	COL22A1_a1b1 complex	simple:Q8NFW1	complex:a1b1 complex	COL22A1		TRUE	FALSE	FALSE	curated	TRUE	1	1	1	1	1	1	1	1	1	1	1	1	1	1	1	1	1	1	1	1	1	1	1	1	1	1	1	1	1	1	1	1	1	1	1	1	1	1
149	CPI-SC0EACF2D60	COL26A1_a1b1 complex	simple:Q96A83	complex:a1b1 complex	COL26A1		TRUE	FALSE	FALSE	curated	TRUE	1	1	1	1	1	1	1	1	1	1	1	1	1	1	1	1	1	1	1	1	1	1	1	1	1	1	1	1	1	1	1	1	1	1	1	1	1	1
150	CPI-SC09C06C70F	COL21A1_a1b1 complex	simple:Q96P44	complex:a1b1 complex	COL21A1		TRUE	FALSE	FALSE	curated	TRUE	1	1	1	1	1	1	1	1	1	1	1	1	1	1	1	1	1	1	1	1	1	1	1	1	1	1	1	1	1	1	1	1	1	1	1	1	1	1
151	CPI-SC004A436C5	COL12A1_a1b1 complex	simple:Q99715	complex:a1b1 complex	COL12A1		TRUE	FALSE	FALSE	curated	TRUE	1	1	1	1	1	1	1	1	1	1	1	1	1	1	1	1	1	1	1	1	1	1	1	1	1	1	1	1	1	1	1	1	1	1	1	1	1	1
152	CPI-SC00BE2EEE3	COL20A1_a1b1 complex	simple:Q9P218	complex:a1b1 complex	COL20A1		TRUE	FALSE	FALSE	curated	TRUE	1	1	1	1	1	1	1	1	1	1	1	1	1	1	1	1	1	1	1	1	1	1	1	1	1	1	1	1	1	1	1	1	1	1	1	1	1	1
153	CPI-SC08AA91C84	COL17A1_a1b1 complex	simple:Q9UMD9	complex:a1b1 complex	COL17A1		TRUE	FALSE	FALSE	curated	TRUE	1	1	1	1	1	1	1	1	1	1	1	1	1	1	1	1	1	1	1	1	1	1	1	1	1	1	1	1	1	1	1	1	1	1	1	1	1	1
154	CPI-SC0EAF80261	SEMA7A_a1b1 complex	simple:O75326	complex:a1b1 complex	SEMA7A		FALSE	FALSE	FALSE	curated	TRUE	1	1	1	1	1	1	1	1	1	1	1	1	1	1	1	1	1	1	1	1	1	1	1	1	1	1	1	1	1	1	1	1	1	1	1	1	1	1
155	CPI-SC05D87F723	COL6A6_a2b1 complex	simple:A6NMZ7	complex:a2b1 complex	COL6A6		TRUE	FALSE	FALSE	curated	TRUE	1	1	1	1	1	1	1	1	1	1	1	1	1	1	1	1	1	1	1	1	1	1	1	1	1	1	1	1	1	1	1	1	1	1	1	1	1	1
156	CPI-SC0606C6896	COL6A5_a2b1 complex	simple:A8TX70	complex:a2b1 complex	COL6A5		TRUE	FALSE	FALSE	curated	TRUE	1	1	1	1	1	1	1	1	1	1	1	1	1	1	1	1	1	1	1	1	1	1	1	1	1	1	1	1	1	1	1	1	1	1	1	1	1	1
157	CPI-SC01EA4FF6B	COL1A1_a2b1 complex	simple:P02452	complex:a2b1 complex	COL1A1		TRUE	FALSE	FALSE	curated	TRUE	1	1	1	1	1	1	1	1	1	1	1	1	1	1	1	1	1	1	1	1	1	1	1	1	1	1	1	1	1	1	1	1	1	1	1	1	1	1
158	CPI-SC036D78A43	COL2A1_a2b1 complex	simple:P02458	complex:a2b1 complex	COL2A1		TRUE	FALSE	FALSE	curated	TRUE	1	1	1	1	1	1	1	1	1	1	1	1	1	1	1	1	1	1	1	1	1	1	1	1	1	1	1	1	1	1	1	1	1	1	1	1	1	1
159	CPI-SC054484F7B	COL3A1_a2b1 complex	simple:P02461	complex:a2b1 complex	COL3A1		TRUE	FALSE	FALSE	curated	TRUE	1	1	1	1	1	1	1	1	1	1	1	1	1	1	1	1	1	1	1	1	1	1	1	1	1	1	1	1	1	1	1	1	1	1	1	1	1	1
160	CPI-SC02392F4AF	COL4A1_a2b1 complex	simple:P02462	complex:a2b1 complex	COL4A1		TRUE	FALSE	FALSE	curated	TRUE	1	1	1	1	1	1	1	1	1	1	1	1	1	1	1	1	1	1	1	1	1	1	1	1	1	1	1	1	1	1	1	1	1	1	1	1	1	1
161	CPI-SC01FFC9392	FN1_a2b1 complex	simple:P02751	complex:a2b1 complex	FN1		TRUE	FALSE	FALSE	curated	TRUE	1	1	1	1	1	1	1	1	1	1	1	1	1	1	1	1	1	1	1	1	1	1	1	1	1	1	1	1	1	1	1	1	1	1	1	1	1	1
162	CPI-SC0CA7B34A5	COL5A2_a2b1 complex	simple:P05997	complex:a2b1 complex	COL5A2		TRUE	FALSE	FALSE	curated	TRUE	1	1	1	1	1	1	1	1	1	1	1	1	1	1	1	1	1	1	1	1	1	1	1	1	1	1	1	1	1	1	1	1	1	1	1	1	1	1
163	CPI-SC05CCF815E	COL1A2_a2b1 complex	simple:P08123	complex:a2b1 complex	COL1A2		TRUE	FALSE	FALSE	curated	TRUE	1	1	1	1	1	1	1	1	1	1	1	1	1	1	1	1	1	1	1	1	1	1	1	1	1	1	1	1	1	1	1	1	1	1	1	1	1	1
164	CPI-SC07222A428	COL4A2_a2b1 complex	simple:P08572	complex:a2b1 complex	COL4A2		TRUE	FALSE	FALSE	curated	TRUE	1	1	1	1	1	1	1	1	1	1	1	1	1	1	1	1	1	1	1	1	1	1	1	1	1	1	1	1	1	1	1	1	1	1	1	1	1	1
165	CPI-SC0FBFA176B	COL11A1_a2b1 complex	simple:P12107	complex:a2b1 complex	COL11A1		TRUE	FALSE	FALSE	curated	TRUE	1	1	1	1	1	1	1	1	1	1	1	1	1	1	1	1	1	1	1	1	1	1	1	1	1	1	1	1	1	1	1	1	1	1	1	1	1	1
166	CPI-SC08D8A859F	COL6A1_a2b1 complex	simple:P12109	complex:a2b1 complex	COL6A1		TRUE	FALSE	FALSE	curated	TRUE	1	1	1	1	1	1	1	1	1	1	1	1	1	1	1	1	1	1	1	1	1	1	1	1	1	1	1	1	1	1	1	1	1	1	1	1	1	1
167	CPI-SC0814068D9	COL6A2_a2b1 complex	simple:P12110	complex:a2b1 complex	COL6A2		TRUE	FALSE	FALSE	curated	TRUE	1	1	1	1	1	1	1	1	1	1	1	1	1	1	1	1	1	1	1	1	1	1	1	1	1	1	1	1	1	1	1	1	1	1	1	1	1	1
168	CPI-SC0D870AE49	COL6A3_a2b1 complex	simple:P12111	complex:a2b1 complex	COL6A3		TRUE	FALSE	FALSE	curated	TRUE	1	1	1	1	1	1	1	1	1	1	1	1	1	1	1	1	1	1	1	1	1	1	1	1	1	1	1	1	1	1	1	1	1	1	1	1	1	1
169	CPI-SC0E4E54E13	COL11A2_a2b1 complex	simple:P13942	complex:a2b1 complex	COL11A2		TRUE	FALSE	FALSE	curated	TRUE	1	1	1	1	1	1	1	1	1	1	1	1	1	1	1	1	1	1	1	1	1	1	1	1	1	1	1	1	1	1	1	1	1	1	1	1	1	1
170	CPI-SC08F797F90	COL9A1_a2b1 complex	simple:P20849	complex:a2b1 complex	COL9A1		TRUE	FALSE	FALSE	curated	TRUE	1	1	1	1	1	1	1	1	1	1	1	1	1	1	1	1	1	1	1	1	1	1	1	1	1	1	1	1	1	1	1	1	1	1	1	1	1	1
171	CPI-SC035134F18	COL5A1_a2b1 complex	simple:P20908	complex:a2b1 complex	COL5A1		TRUE	FALSE	FALSE	curated	TRUE	1	1	1	1	1	1	1	1	1	1	1	1	1	1	1	1	1	1	1	1	1	1	1	1	1	1	1	1	1	1	1	1	1	1	1	1	1	1
172	CPI-SC04B354AE3	COL8A2_a2b1 complex	simple:P25067	complex:a2b1 complex	COL8A2		TRUE	FALSE	FALSE	curated	TRUE	1	1	1	1	1	1	1	1	1	1	1	1	1	1	1	1	1	1	1	1	1	1	1	1	1	1	1	1	1	1	1	1	1	1	1	1	1	1
173	CPI-SC0FC645961	COL5A3_a2b1 complex	simple:P25940	complex:a2b1 complex	COL5A3		TRUE	FALSE	FALSE	curated	TRUE	1	1	1	1	1	1	1	1	1	1	1	1	1	1	1	1	1	1	1	1	1	1	1	1	1	1	1	1	1	1	1	1	1	1	1	1	1	1
174	CPI-SC058845C44	COL8A1_a2b1 complex	simple:P27658	complex:a2b1 complex	COL8A1		TRUE	FALSE	FALSE	curated	TRUE	1	1	1	1	1	1	1	1	1	1	1	1	1	1	1	1	1	1	1	1	1	1	1	1	1	1	1	1	1	1	1	1	1	1	1	1	1	1
175	CPI-SC09C0B5D08	COL4A5_a2b1 complex	simple:P29400	complex:a2b1 complex	COL4A5		TRUE	FALSE	FALSE	curated	TRUE	1	1	1	1	1	1	1	1	1	1	1	1	1	1	1	1	1	1	1	1	1	1	1	1	1	1	1	1	1	1	1	1	1	1	1	1	1	1
176	CPI-SC039D075C6	COL15A1_a2b1 complex	simple:P39059	complex:a2b1 complex	COL15A1		TRUE	FALSE	FALSE	curated	TRUE	1	1	1	1	1	1	1	1	1	1	1	1	1	1	1	1	1	1	1	1	1	1	1	1	1	1	1	1	1	1	1	1	1	1	1	1	1	1
177	CPI-SC04B0064C4	COL18A1_a2b1 complex	simple:P39060	complex:a2b1 complex	COL18A1		TRUE	FALSE	FALSE	curated	TRUE	1	1	1	1	1	1	1	1	1	1	1	1	1	1	1	1	1	1	1	1	1	1	1	1	1	1	1	1	1	1	1	1	1	1	1	1	1	1
178	CPI-SC03DD752AB	COL4A4_a2b1 complex	simple:P53420	complex:a2b1 complex	COL4A4		TRUE	FALSE	FALSE	curated	TRUE	1	1	1	1	1	1	1	1	1	1	1	1	1	1	1	1	1	1	1	1	1	1	1	1	1	1	1	1	1	1	1	1	1	1	1	1	1	1
179	CPI-SC052A417CB	COL4A3_a2b1 complex	simple:Q01955	complex:a2b1 complex	COL4A3		TRUE	FALSE	FALSE	curated	TRUE	1	1	1	1	1	1	1	1	1	1	1	1	1	1	1	1	1	1	1	1	1	1	1	1	1	1	1	1	1	1	1	1	1	1	1	1	1	1
180	CPI-SC08A98E7D4	COL7A1_a2b1 complex	simple:Q02388	complex:a2b1 complex	COL7A1		TRUE	FALSE	FALSE	curated	TRUE	1	1	1	1	1	1	1	1	1	1	1	1	1	1	1	1	1	1	1	1	1	1	1	1	1	1	1	1	1	1	1	1	1	1	1	1	1	1
181	CPI-SC03C093767	COL10A1_a2b1 complex	simple:Q03692	complex:a2b1 complex	COL10A1		TRUE	FALSE	FALSE	curated	TRUE	1	1	1	1	1	1	1	1	1	1	1	1	1	1	1	1	1	1	1	1	1	1	1	1	1	1	1	1	1	1	1	1	1	1	1	1	1	1
182	CPI-SC0E0C50FCA	COL14A1_a2b1 complex	simple:Q05707	complex:a2b1 complex	COL14A1		TRUE	FALSE	FALSE	curated	TRUE	1	1	1	1	1	1	1	1	1	1	1	1	1	1	1	1	1	1	1	1	1	1	1	1	1	1	1	1	1	1	1	1	1	1	1	1	1	1
183	CPI-SC01E9FAC20	COL16A1_a2b1 complex	simple:Q07092	complex:a2b1 complex	COL16A1		TRUE	FALSE	FALSE	curated	TRUE	1	1	1	1	1	1	1	1	1	1	1	1	1	1	1	1	1	1	1	1	1	1	1	1	1	1	1	1	1	1	1	1	1	1	1	1	1	1
184	CPI-SC061137A41	COL4A6_a2b1 complex	simple:Q14031	complex:a2b1 complex	COL4A6		TRUE	FALSE	FALSE	curated	TRUE	1	1	1	1	1	1	1	1	1	1	1	1	1	1	1	1	1	1	1	1	1	1	1	1	1	1	1	1	1	1	1	1	1	1	1	1	1	1
185	CPI-SC01F1F24AA	COL9A3_a2b1 complex	simple:Q14050	complex:a2b1 complex	COL9A3		TRUE	FALSE	FALSE	curated	TRUE	1	1	1	1	1	1	1	1	1	1	1	1	1	1	1	1	1	1	1	1	1	1	1	1	1	1	1	1	1	1	1	1	1	1	1	1	1	1
186	CPI-SC08226CD3B	COL9A2_a2b1 complex	simple:Q14055	complex:a2b1 complex	COL9A2		TRUE	FALSE	FALSE	curated	TRUE	1	1	1	1	1	1	1	1	1	1	1	1	1	1	1	1	1	1	1	1	1	1	1	1	1	1	1	1	1	1	1	1	1	1	1	1	1	1
187	CPI-SC0ADD7BEF0	COL19A1_a2b1 complex	simple:Q14993	complex:a2b1 complex	COL19A1		TRUE	FALSE	FALSE	curated	TRUE	1	1	1	1	1	1	1	1	1	1	1	1	1	1	1	1	1	1	1	1	1	1	1	1	1	1	1	1	1	1	1	1	1	1	1	1	1	1
188	CPI-SC0EB600CAC	COL24A1_a2b1 complex	simple:Q17RW2	complex:a2b1 complex	COL24A1		TRUE	FALSE	FALSE	curated	TRUE	1	1	1	1	1	1	1	1	1	1	1	1	1	1	1	1	1	1	1	1	1	1	1	1	1	1	1	1	1	1	1	1	1	1	1	1	1	1
189	CPI-SC083EDDA21	COL28A1_a2b1 complex	simple:Q2UY09	complex:a2b1 complex	COL28A1		TRUE	FALSE	FALSE	curated	TRUE	1	1	1	1	1	1	1	1	1	1	1	1	1	1	1	1	1	1	1	1	1	1	1	1	1	1	1	1	1	1	1	1	1	1	1	1	1	1
190	CPI-SC0CCF30377	COL13A1_a2b1 complex	simple:Q5TAT6	complex:a2b1 complex	COL13A1		FALSE	FALSE	FALSE	curated	TRUE	1	1	1	1	1	1	1	1	1	1	1	1	1	1	1	1	1	1	1	1	1	1	1	1	1	1	1	1	1	1	1	1	1	1	1	1	1	1
191	CPI-SC0CE6F5084	COL27A1_a2b1 complex	simple:Q8IZC6	complex:a2b1 complex	COL27A1		TRUE	FALSE	FALSE	curated	TRUE	1	1	1	1	1	1	1	1	1	1	1	1	1	1	1	1	1	1	1	1	1	1	1	1	1	1	1	1	1	1	1	1	1	1	1	1	1	1
192	CPI-SC09DE07794	COL22A1_a2b1 complex	simple:Q8NFW1	complex:a2b1 complex	COL22A1		TRUE	FALSE	FALSE	curated	TRUE	1	1	1	1	1	1	1	1	1	1	1	1	1	1	1	1	1	1	1	1	1	1	1	1	1	1	1	1	1	1	1	1	1	1	1	1	1	1
193	CPI-SC0AD6D8724	COL26A1_a2b1 complex	simple:Q96A83	complex:a2b1 complex	COL26A1		TRUE	FALSE	FALSE	curated	TRUE	1	1	1	1	1	1	1	1	1	1	1	1	1	1	1	1	1	1	1	1	1	1	1	1	1	1	1	1	1	1	1	1	1	1	1	1	1	1
194	CPI-SC040C26CBD	COL21A1_a2b1 complex	simple:Q96P44	complex:a2b1 complex	COL21A1		TRUE	FALSE	FALSE	curated	TRUE	1	1	1	1	1	1	1	1	1	1	1	1	1	1	1	1	1	1	1	1	1	1	1	1	1	1	1	1	1	1	1	1	1	1	1	1	1	1
195	CPI-SC0F300DE24	COL12A1_a2b1 complex	simple:Q99715	complex:a2b1 complex	COL12A1		TRUE	FALSE	FALSE	curated	TRUE	1	1	1	1	1	1	1	1	1	1	1	1	1	1	1	1	1	1	1	1	1	1	1	1	1	1	1	1	1	1	1	1	1	1	1	1	1	1
196	CPI-SC00064A9CE	COL20A1_a2b1 complex	simple:Q9P218	complex:a2b1 complex	COL20A1		TRUE	FALSE	FALSE	curated	TRUE	1	1	1	1	1	1	1	1	1	1	1	1	1	1	1	1	1	1	1	1	1	1	1	1	1	1	1	1	1	1	1	1	1	1	1	1	1	1
197	CPI-SC06873D10F	COL17A1_a2b1 complex	simple:Q9UMD9	complex:a2b1 complex	COL17A1		TRUE	FALSE	FALSE	curated	TRUE	1	1	1	1	1	1	1	1	1	1	1	1	1	1	1	1	1	1	1	1	1	1	1	1	1	1	1	1	1	1	1	1	1	1	1	1	1	1
198	CPI-SC0E3784FFB	LAMC1_a2b1 complex	simple:P11047	complex:a2b1 complex	LAMC1		TRUE	FALSE	FALSE	curated	TRUE	1	1	1	1	1	1	1	1	1	1	1	1	1	1	1	1	1	1	1	1	1	1	1	1	1	1	1	1	1	1	1	1	1	1	1	1	1	1
[truncated: 1,097 more rows]
[truncated: 803 more columns]

## Sheet: S7_Communication signatures
Stromal - immune	Endothelial - immune	Endothelial - stromal	Tumor - stromal	Tumor - immune	Tumor - endothelial
[truncated: 51 more rows]

[truncated: 7 more sheets: S8_survival, S9_tumor vs healthy vasculature, S10_DGE vasculature, S11_MSigDB Hallmark_ORA, S12_EMT_overlap, S13_DGE stromal cells, S14_mesangial vSMCs tumor vs h]
